# Supplementary material for: Mycobacterium tuberculosis Rv1987 protein attenuates inflammatory response and consequently alters microbiota in mouse lung
Source: Front Cell Infect Microbiol. 2023 Nov 1;13:1256866. doi: 10.3389/fcimb.2023.1256866 (PMC10646435; doi:10.3389/fcimb.2023.1256866)
Supplement: Supplementary file 1 [file DataSheet_1.xlsx]

## Sheet: Instruction
Source data for FIGURE 1
sheet 1	CN1.uniq.otu
sheet 2	CN2.uniq.otu
sheet 3	MS1987-1.uniq.otu
sheet 4	MS1987-2.uniq.otu
sheet 5	MSVec-1.uniq.otu
sheet 6	MSVec-2.uniq.otu
sheet 7	observed_species_wilcox
sheet 8	weighted_unifrac_wilcox
sheet 9	PCoA
sheet 10	otu_table.s10.group.relative.tr

## Sheet: CN1.uniq.otu
OTU_392	k__Bacteria; p__Proteobacteria; c__Gammaproteobacteria; o__Pseudomonadales; f__Moraxellaceae; g__Moraxella; s__Moraxella_catarrhalis
OTU_734	k__Bacteria; p__Chloroflexi; c__Anaerolineae
OTU_914	k__Bacteria; p__Actinobacteriota; c__Rubrobacteria; o__Rubrobacterales; f__Rubrobacteriaceae; g__Rubrobacter; s__
OTU_1096	k__Bacteria; p__Proteobacteria; c__Gammaproteobacteria; o__Enterobacterales; f__Vibrionaceae; g__Photobacterium; s__Photobacterium_sp
OTU_1105	k__Bacteria; p__Bdellovibrionota; c__Bdellovibrionia; o__Bdellovibrionales; f__Bdellovibrionaceae; g__Bdellovibrio; s__
OTU_1127	k__Bacteria; p__unidentified_Bacteria; c__Anaerolineae; o__Anaerolineales; f__Anaerolineaceae; g__; s__
OTU_1135	k__Bacteria; p__Actinobacteria; c__unidentified_Actinobacteria; o__0319-7L14; f__; g__; s__
OTU_1208	k__Bacteria
OTU_1250	k__Bacteria; p__Candidatus_Jorgensenbacteria; c__unidentified_Candidatus_Jorgensenbacteria; o__unidentified_Candidatus_Jorgensenbacteria; f__unidentified_Candidatus_Jorgensenbacteria; g__unidentified_Candidatus_Jorgensenbacteria; s__Candidatus_Adlerbacteria_bacterium_GW2011_GWC1_50_9
OTU_1271	k__Bacteria
OTU_1279	k__Bacteria; p__Methylomirabilota; c__Methylomirabilia; o__Rokubacteriales; f__WX65
OTU_1292	k__Bacteria; p__Bacteroidota; c__Bacteroidia; o__Bacteroidales; f__Prevotellaceae; g__Prevotellaceae_UCG-001; s__
OTU_1301	k__Bacteria; p__Gracilibacteria; c__Candidatus_Peribacteria; o__; f__; g__; s__
OTU_1312	k__Bacteria; p__Proteobacteria; c__Gammaproteobacteria
OTU_1338	k__Bacteria; p__Bacteroidota; c__Bacteroidia; o__Bacteroidales; f__Prolixibacteraceae; g__Roseimarinus; s__
OTU_1370	k__Bacteria; p__Bdellovibrionota; c__Oligoflexia; o__Oligoflexales; f__Oligoflexaceae; g__Oligoflexus; s__
OTU_1374	k__Bacteria; p__Bacteroidota; c__Bacteroidia; o__Chitinophagales; f__Chitinophagaceae; g__Parafilimonas; s__
OTU_1442	k__Bacteria
OTU_1469	k__Bacteria; p__Bacteroidota; c__Bacteroidia; o__Bacteroidales; f__Rikenellaceae; g__Rikenellaceae_RC9_gut_group; s__
OTU_1494	k__Bacteria
OTU_1529	k__Bacteria; p__Verrucomicrobiota; c__Verrucomicrobiae; o__Chthoniobacterales; f__Chthoniobacteraceae; g__LD29; s__
OTU_1565	k__Bacteria; p__Myxococcota; c__Polyangia; o__Haliangiales; f__Haliangiaceae; g__Haliangium; s__
OTU_1673	k__Bacteria; p__LCP-89; c__; o__; f__; g__; s__
OTU_1710	k__Bacteria; p__Bacteroidota; c__Bacteroidia; o__Flavobacteriales; f__Flavobacteriaceae; g__Flavobacterium
OTU_1712	k__Bacteria; p__Gracilibacteria; c__unidentified_Gracilibacteria; o__unidentified_Gracilibacteria; f__unidentified_Gracilibacteria; g__unidentified_Gracilibacteria
OTU_1743	Unknown
OTU_1748	k__Bacteria; p__Bacteroidota; c__Bacteroidia; o__Sphingobacteriales; f__Sphingobacteriaceae; g__Solitalea
OTU_1753	k__Bacteria; p__Cyanobacteria; c__Cyanobacteriia; o__Chloroplast; f__unidentified_Chloroplast; g__unidentified_Chloroplast; s__Carnegiea_gigantea
OTU_1754	k__Bacteria; p__Cyanobacteria; c__Vampirivibrionia; o__Gastranaerophilales; f__; g__; s__
OTU_1761	k__Bacteria; p__Proteobacteria; c__Alphaproteobacteria; o__Caulobacterales; f__Parvularculaceae
OTU_1769	k__Bacteria; p__Proteobacteria; c__Gammaproteobacteria; o__Enterobacterales; f__Vibrionaceae; g__Vibrio
OTU_1773	Unknown
OTU_1774	k__Bacteria; p__Proteobacteria; c__Gammaproteobacteria; o__Burkholderiales; f__Nitrosomonadaceae; g__Nitrosomonas; s__
OTU_1778	k__Bacteria; p__Firmicutes; c__Clostridia; o__Christensenellales; f__Christensenellaceae; g__Christensenellaceae_R-7_group; s__
OTU_1785	k__Bacteria; p__Candidatus_Kaiserbacteria; c__; o__; f__; g__; s__
OTU_1830	k__Bacteria; p__Bacteroidota; c__Bacteroidia; o__Flavobacteriales; f__Crocinitomicaceae; g__Fluviicola; s__
OTU_1834	k__Bacteria; p__Bacteroidota; c__Bacteroidia; o__Flavobacteriales; f__Flavobacteriaceae
OTU_1847	k__Bacteria; p__Spirochaetota; c__Spirochaetia; o__Spirochaetales; f__Spirochaetaceae; g__Sphaerochaeta
OTU_1868	k__Bacteria; p__NB1-j; c__; o__; f__; g__; s__
OTU_1876	k__Bacteria; p__Cyanobacteria; c__Cyanobacteriia; o__Leptolyngbyales; f__Leptolyngbyaceae; g__Calothrix_KVSF5; s__
OTU_1888	k__Archaea; p__unidentified_Archaea; c__Thermoplasmata; o__; f__; g__; s__
OTU_1895	k__Bacteria
OTU_1918	k__Bacteria
OTU_1922	k__Archaea; p__Nanoarchaeota; c__Nanoarchaeia; o__Woesearchaeales; f__; g__; s__
OTU_1927	k__Bacteria; p__Firmicutes; c__Bacilli; o__Thermoactinomycetales; f__Thermoactinomycetaceae; g__Seinonella; s__
OTU_1934	k__Bacteria; p__Firmicutes; c__Clostridia; o__Lachnospirales; f__Lachnospiraceae
OTU_1956	k__Bacteria
OTU_1959	k__Bacteria; p__Bacteroidota; c__Bacteroidia; o__Bacteroidales; f__Prevotellaceae; g__Prevotella; s__
OTU_1961	k__Bacteria; p__Desulfobacterota; c__Desulfovibrionia; o__Desulfovibrionales; f__Desulfovibrionaceae; g__Desulfovibrio
OTU_1984	k__Bacteria
OTU_2002	k__Bacteria; p__unidentified_Bacteria; c__unidentified_Bacteria; o__unidentified_Bacteria; f__unidentified_Bacteria; g__unidentified_Bacteria; s__delta_proteobacterium_WX81
OTU_2013	k__Bacteria; p__unidentified_Bacteria; c__Vicinamibacteria; o__Vicinamibacterales; f__; g__; s__
OTU_2029	k__Bacteria; p__Acidobacteriota; c__Acidobacteriae; o__Subgroup_13; f__; g__; s__
OTU_2036	k__Bacteria; p__unidentified_Bacteria; c__unidentified_Bacteria; o__Gemmatimonadales; f__Gemmatimonadaceae; g__; s__
OTU_2056	k__Bacteria
OTU_2061	k__Bacteria; p__Firmicutes; c__Clostridia; o__Oscillospirales; f__Hungateiclostridiaceae; g__Saccharofermentans; s__
OTU_2082	k__Bacteria; p__Bacteroidota; c__Bacteroidia
OTU_2117	k__Bacteria; p__unidentified_Bacteria; c__unidentified_Bacteria; o__Gemmatales; f__Gemmataceae; g__; s__
OTU_2123	k__Bacteria; p__Myxococcota; c__Polyangia; o__mle1-27; f__; g__; s__
OTU_2125	k__Bacteria; p__Proteobacteria; c__Alphaproteobacteria
OTU_2139	k__Bacteria; p__Proteobacteria; c__Gammaproteobacteria; o__Burkholderiales; f__Alcaligenaceae; g__Pusillimonas; s__
OTU_2163	k__Bacteria; p__Proteobacteria; c__Gammaproteobacteria; o__Pseudomonadales; f__KI89A_clade; g__; s__
OTU_2187	k__Bacteria; p__unidentified_Bacteria; c__Gammaproteobacteria; o__Enterobacterales; f__Alteromonadaceae; g__; s__
OTU_2193	k__Bacteria; p__Proteobacteria; c__Alphaproteobacteria
OTU_2195	k__Bacteria; p__unidentified_Bacteria; c__Gammaproteobacteria; o__Diplorickettsiales; f__Diplorickettsiaceae; g__; s__
OTU_2212	k__Bacteria
OTU_2230	k__Bacteria; p__Actinobacteriota; c__Acidimicrobiia; o__Microtrichales; f__Microtrichaceae; g__Sva0996_marine_group; s__
OTU_2241	k__Bacteria; p__Myxococcota; c__Polyangia; o__Polyangiales; f__BIrii41; g__; s__
OTU_2259	k__Bacteria; p__Gemmatimonadota; c__S0134_terrestrial_group; o__; f__; g__; s__
OTU_2292	k__Bacteria
OTU_2298	k__Bacteria; p__Kryptonia; c__unidentified_Kryptonia; o__Kryptoniales; f__BSV26; g__; s__
OTU_2306	k__Bacteria
OTU_2314	k__Bacteria
OTU_2323	k__Bacteria; p__unidentified_Bacteria; c__Babeliae; o__Babeliales; f__; g__; s__
OTU_2325	k__Bacteria; p__unidentified_Bacteria; c__Babeliae; o__Babeliales; f__Vermiphilaceae; g__; s__
OTU_2345	k__Bacteria
OTU_2360	k__Bacteria; p__Proteobacteria; c__Gammaproteobacteria; o__EV818SWSAP88; f__; g__; s__
OTU_2373	k__Bacteria; p__Proteobacteria; c__Gammaproteobacteria; o__Acidiferrobacterales; f__Acidiferrobacteraceae; g__Sulfurifustis; s__
OTU_2407	k__Bacteria; p__unidentified_Bacteria; c__Babeliae; o__Babeliales; f__Vermiphilaceae; g__; s__
OTU_2415	k__Bacteria; p__Bdellovibrionota; c__Bdellovibrionia; o__Bdellovibrionales; f__Bdellovibrionaceae; g__Bdellovibrio; s__
OTU_2421	k__Bacteria
OTU_2423	k__Bacteria; p__Cyanobacteria; c__Cyanobacteriia; o__Leptolyngbyales; f__Leptolyngbyaceae
OTU_2424	k__Bacteria; p__Proteobacteria; c__Gammaproteobacteria
OTU_2425	k__Bacteria
OTU_2438	k__Bacteria; p__FCPU426; c__; o__; f__; g__; s__
OTU_2457	k__Bacteria
OTU_2465	k__Bacteria; p__unidentified_Bacteria; c__Bacilli; o__Mycoplasmatales; f__Mycoplasmataceae; g__; s__
OTU_2479	k__Bacteria
OTU_2491	k__Bacteria; p__Bdellovibrionota; c__Bdellovibrionia; o__Bacteriovoracales; f__Bacteriovoracaceae; g__Peredibacter; s__
OTU_2493	k__Bacteria
OTU_2513	k__Bacteria; p__Bacteroidota; c__Bacteroidia; o__Bacteroidales; f__Tannerellaceae; g__Parabacteroides
OTU_2516	k__Bacteria; p__Firmicutes; c__Clostridia; o__Lachnospirales; f__Lachnospiraceae
OTU_2528	k__Bacteria
OTU_2535	k__Bacteria; p__unidentified_Bacteria; c__Chloroflexia; o__Chloroflexales; f__Roseiflexaceae; g__; s__
OTU_2580	Unknown
OTU_2591	k__Bacteria; p__Proteobacteria; c__Gammaproteobacteria; o__Burkholderiales; f__Nitrosomonadaceae; g__966-1; s__
OTU_2606	k__Bacteria; p__Firmicutes; c__Bacilli; o__Bacillales; f__Bacillaceae
OTU_2633	k__Bacteria
OTU_2672	k__Bacteria; p__Proteobacteria; c__Alphaproteobacteria; o__Rickettsiales; f__Mitochondria; g__unidentified_Mitochondria; s__Alphaproteobacteria_bacterium_RIFCSPLOWO2_01_FULL_40_26
OTU_2681	Unknown
OTU_2692	k__Bacteria
OTU_2707	k__Bacteria; p__Proteobacteria; c__Gammaproteobacteria; o__Burkholderiales; f__Chitinibacteraceae; g__Formivibrio; s__
OTU_2747	k__Bacteria; p__Firmicutes; c__Negativicutes; o__Veillonellales-Selenomonadales; f__Selenomonadaceae; g__Anaerovibrio
OTU_2748	k__Bacteria
OTU_2751	k__Bacteria; p__Proteobacteria; c__Gammaproteobacteria; o__Pseudomonadales; f__Porticoccaceae; g__unidentified_Porticoccaceae; s__Alteromonadaceae_bacterium_NB0076_02
OTU_2754	k__Bacteria; p__Actinobacteria; c__unidentified_Actinobacteria; o__0319-7L14; f__; g__; s__
OTU_2758	k__Bacteria; p__Bacteroidota; c__Bacteroidia; o__Flavobacteriales; f__Flavobacteriaceae; g__NS5_marine_group; s__
OTU_2792	k__Bacteria; p__unidentified_Bacteria; c__Babeliae; o__Babeliales; f__Vermiphilaceae; g__; s__
OTU_2799	k__Bacteria; p__Verrucomicrobiota; c__Verrucomicrobiae; o__Verrucomicrobiales; f__Rubritaleaceae; g__Roseibacillus; s__
OTU_2847	k__Bacteria; p__Verrucomicrobiota; c__Omnitrophia; o__Omnitrophales; f__; g__; s__
OTU_2853	k__Bacteria; p__Cyanobacteria; c__Vampirivibrionia; o__Vampirovibrionales; f__Vampirovibrionaceae; g__Vampirovibrio; s__
OTU_2870	k__Bacteria
OTU_2899	k__Bacteria; p__unidentified_Bacteria; c__Clostridia; o__Oscillospirales; f__Ruminococcaceae; g__; s__
OTU_2902	k__Bacteria; p__Firmicutes; c__Clostridia; o__Peptostreptococcales-Tissierellales; f__Peptostreptococcaceae; g__Acetoanaerobium
OTU_2903	k__Bacteria
OTU_2940	k__Bacteria
OTU_2950	k__Bacteria; p__Verrucomicrobiota; c__Verrucomicrobiae; o__Pedosphaerales; f__Pedosphaeraceae; g__; s__
OTU_2956	k__Bacteria; p__Acidobacteriota; c__Blastocatellia; o__11-24; f__; g__; s__
OTU_2957	k__Bacteria; p__Chloroflexi; c__Ktedonobacteria; o__Ktedonobacterales; f__JG30-KF-AS9; g__; s__
OTU_2969	k__Bacteria
OTU_2989	k__Bacteria; p__unidentified_Bacteria; c__unidentified_Bacteria; o__Gemmatimonadales; f__Gemmatimonadaceae; g__; s__
OTU_3026	k__Bacteria; p__Bacteroidota; c__Bacteroidia; o__Bacteroidales; f__Marinilabiliaceae; g__[Cytophaga]_xylanolytica_group; s__
OTU_3032	k__Bacteria
OTU_3033	k__Bacteria; p__Bacteroidota; c__Bacteroidia; o__Bacteroidales; f__Muribaculaceae; g__; s__
OTU_3078	k__Bacteria
OTU_3082	k__Bacteria; p__unidentified_Bacteria; c__Anaerolineae; o__Ardenticatenales; f__Ardenticatenaceae; g__; s__
OTU_3084	k__Bacteria
OTU_3086	k__Bacteria; p__unidentified_Bacteria; c__Bacteroidia; o__Chitinophagales; f__Chitinophagaceae; g__; s__
OTU_3103	k__Bacteria; p__Proteobacteria; c__Alphaproteobacteria; o__Rickettsiales; f__Mitochondria; g__; s__
OTU_3118	k__Bacteria; p__Proteobacteria; c__Gammaproteobacteria; o__unidentified_Gammaproteobacteria; f__unidentified_Gammaproteobacteria; g__; s__
OTU_3128	k__Bacteria
OTU_3129	k__Bacteria
OTU_3132	k__Bacteria; p__Bacteroidota; c__Bacteroidia; o__Flavobacteriales; f__Flavobacteriaceae; g__Flavobacterium
OTU_3138	k__Bacteria; p__Proteobacteria; c__Alphaproteobacteria; o__Micropepsales; f__Micropepsaceae; g__; s__
OTU_3153	k__Bacteria; p__Acidobacteriota; c__Thermoanaerobaculia; o__Thermoanaerobaculales; f__Thermoanaerobaculaceae; g__Subgroup_10
OTU_3161	k__Bacteria
OTU_3165	k__Bacteria; p__unidentified_Bacteria; c__unidentified_Bacteria; o__Gemmatales; f__Gemmataceae; g__; s__
OTU_3169	k__Bacteria; p__Proteobacteria; c__Alphaproteobacteria; o__Rickettsiales; f__Mitochondria; g__; s__
OTU_3170	k__Bacteria; p__unidentified_Bacteria; c__Gammaproteobacteria; o__Diplorickettsiales; f__Diplorickettsiaceae; g__; s__
OTU_3186	k__Bacteria; p__Candidatus_Kaiserbacteria; c__; o__; f__; g__; s__
OTU_3206	k__Bacteria; p__Myxococcota; c__Polyangia; o__Polyangiales; f__Polyangiaceae; g__Sorangium; s__
OTU_3227	k__Bacteria; p__unidentified_Bacteria; c__Saccharimonadia; o__Saccharimonadales; f__LWQ8; g__; s__
OTU_3228	k__Archaea; p__Nanoarchaeota; c__Nanoarchaeia; o__Woesearchaeales; f__GW2011_GWC1_47_15
OTU_3239	k__Bacteria
OTU_3243	k__Bacteria
OTU_3251	k__Bacteria; p__unidentified_Bacteria; c__Alphaproteobacteria; o__Kiloniellales; f__Kiloniellaceae; g__; s__
OTU_3268	k__Bacteria; p__Chloroflexi; c__Ktedonobacteria; o__Ktedonobacterales; f__JG30-KF-AS9; g__; s__
OTU_3273	k__Bacteria; p__Acidobacteriota; c__Thermoanaerobaculia; o__Thermoanaerobaculales; f__Thermoanaerobaculaceae; g__Subgroup_10
OTU_3275	Unknown
OTU_3276	k__Bacteria
OTU_3289	k__Bacteria
OTU_3293	k__Bacteria; p__unidentified_Bacteria; c__Bacteroidia; o__Chitinophagales; f__Chitinophagaceae; g__; s__
OTU_3294	k__Bacteria; p__Actinobacteriota; c__MB-A2-108; o__; f__; g__; s__
OTU_3295	k__Bacteria
OTU_3298	Unknown
OTU_3303	k__Bacteria; p__Bacteroidota; c__Bacteroidia; o__Bacteroidales; f__Muribaculaceae; g__; s__
OTU_3309	k__Bacteria; p__Actinobacteriota; c__Coriobacteriia; o__Coriobacteriales; f__Atopobiaceae; g__Atopobium; s__bacterium
OTU_3314	k__Bacteria; p__Bdellovibrionota; c__Oligoflexia; o__Oligoflexales; f__Oligoflexaceae; g__Oligoflexus; s__
OTU_3316	k__Bacteria; p__Myxococcota; c__Myxococcia; o__Myxococcales; f__Vulgatibacteraceae; g__Vulgatibacter; s__Vulgatibacter_sp
OTU_3356	k__Bacteria; p__Acidobacteriota; c__Subgroup_21; o__; f__; g__; s__
OTU_3373	k__Bacteria; p__Actinobacteria; c__unidentified_Actinobacteria; o__Streptosporangiales; f__Streptosporangiaceae; g__Nonomuraea
OTU_3402	k__Bacteria; p__unidentified_Bacteria; c__Bacilli; o__Erysipelotrichales; f__Erysipelotrichaceae; g__; s__
OTU_3404	Unknown
OTU_3409	Unknown
OTU_3428	k__Bacteria; p__Chloroflexi; c__Chloroflexia; o__Thermomicrobiales; f__Thermomicrobiaceae
OTU_3436	k__Bacteria; p__Firmicutes; c__Clostridia; o__Lachnospirales; f__Lachnospiraceae
OTU_3442	k__Bacteria; p__unidentified_Bacteria; c__Clostridia; o__Lachnospirales; f__Lachnospiraceae; g__; s__
OTU_3477	k__Bacteria; p__Chloroflexi; c__Ktedonobacteria; o__Ktedonobacterales; f__Ktedonobacteraceae; g__1921-2; s__
OTU_3488	k__Bacteria; p__unidentified_Bacteria; c__Rhodothermia; o__Rhodothermales; f__Rhodothermaceae; g__; s__
OTU_3489	k__Bacteria; p__Bdellovibrionota; c__Bdellovibrionia; o__Bacteriovoracales; f__Bacteriovoracaceae; g__Peredibacter; s__
OTU_3497	k__Bacteria
OTU_3517	k__Bacteria
OTU_3518	k__Bacteria; p__Bdellovibrionota; c__Bdellovibrionia; o__Bacteriovoracales; f__Bacteriovoracaceae; g__Peredibacter; s__
OTU_3522	k__Bacteria; p__Myxococcota; c__Polyangia; o__Haliangiales; f__Haliangiaceae; g__Haliangium
OTU_3526	k__Bacteria
OTU_3527	k__Bacteria; p__Proteobacteria; c__Alphaproteobacteria; o__Rhodobacterales; f__Rhodobacteraceae
OTU_3535	k__Bacteria; p__Myxococcota; c__Myxococcia; o__Myxococcales; f__Myxococcaceae; g__P3OB-42; s__
OTU_3537	k__Bacteria; p__Firmicutes; c__Desulfitobacteriia; o__Desulfitobacteriales; f__unidentified_Desulfitobacteriales; g__TC1; s__
OTU_3562	k__Bacteria; p__FCPU426; c__; o__; f__; g__; s__
OTU_3595	k__Bacteria; p__Bacteroidota; c__Bacteroidia; o__Sphingobacteriales; f__Sphingobacteriaceae; g__Mucilaginibacter
OTU_3600	k__Bacteria; p__Elusimicrobia; c__unidentified_Elusimicrobia; o__Lineage_IV; f__; g__; s__
OTU_3602	k__Bacteria; p__Bdellovibrionota; c__Bdellovibrionia; o__Bdellovibrionales; f__Bdellovibrionaceae; g__Bdellovibrio; s__
OTU_3603	k__Bacteria; p__Proteobacteria; c__Gammaproteobacteria; o__Xanthomonadales; f__Rhodanobacteraceae; g__Ahniella; s__
OTU_3609	k__Bacteria
OTU_3631	k__Bacteria
OTU_3652	k__Bacteria; p__Bacteroidota; c__Bacteroidia; o__Flavobacteriales; f__Weeksellaceae; g__Moheibacter; s__
OTU_3673	k__Bacteria; p__Bacteroidota; c__Bacteroidia; o__Bacteroidales; f__Rikenellaceae; g__Rikenellaceae_RC9_gut_group; s__
OTU_3674	k__Bacteria; p__Chloroflexi; c__Chloroflexia; o__Kallotenuales; f__AKIW781; g__; s__
OTU_3724	k__Bacteria; p__Firmicutes; c__Bacilli; o__Paenibacillales; f__Paenibacillaceae; g__Cohnella
OTU_3726	k__Bacteria; p__Acidobacteriota; c__Acidobacteriae; o__Subgroup_2; f__; g__; s__
OTU_3732	k__Bacteria; p__Gemmatimonadota; c__S0134_terrestrial_group; o__; f__; g__; s__
OTU_3738	k__Bacteria; p__Bacteroidota; c__Bacteroidia; o__Bacteroidales; f__Bacteroidaceae; g__Bacteroides
OTU_3742	k__Bacteria
OTU_3750	k__Bacteria
OTU_3753	k__Bacteria; p__Bacteroidota; c__Bacteroidia; o__Bacteroidales; f__Rikenellaceae
OTU_3767	Unknown
OTU_3775	k__Bacteria
OTU_3785	Unknown
OTU_3793	k__Bacteria; p__Proteobacteria; c__Gammaproteobacteria; o__Burkholderiales; f__Nitrosomonadaceae; g__P3OB-51; s__
OTU_3813	k__Bacteria; p__Acidobacteriota; c__Holophagae; o__Holophagales; f__Holophagaceae; g__; s__
OTU_3814	k__Bacteria; p__Proteobacteria; c__Gammaproteobacteria; o__Burkholderiales; f__Aquaspirillaceae; g__unidentified_Aquaspirillaceae; s__Vogesella_sp_KJ032
OTU_3826	k__Bacteria; p__Chloroflexi; c__Chloroflexia; o__Thermomicrobiales; f__JG30-KF-CM45
OTU_3828	Unknown
OTU_3834	k__Bacteria; p__unidentified_Bacteria; c__Saccharimonadia; o__Saccharimonadales; f__Saccharimonadaceae; g__TM7a; s__
OTU_3845	Unknown
OTU_3851	k__Bacteria
OTU_3863	k__Bacteria; p__unidentified_Bacteria; c__Coriobacteriia; o__Coriobacteriales; f__; g__; s__
OTU_3867	k__Bacteria; p__Firmicutes; c__Clostridia; o__Oscillospirales; f__Hungateiclostridiaceae
OTU_3881	k__Bacteria; p__Actinobacteria; c__unidentified_Actinobacteria; o__Propionibacteriales; f__Nocardioidaceae; g__Nocardioides; s__Nocardioides_zeae
OTU_3882	k__Archaea; p__unidentified_Archaea; c__Thermoplasmata; o__; f__; g__; s__
OTU_3888	Unknown
OTU_3889	Unknown
OTU_3890	k__Bacteria
OTU_3892	k__Bacteria
OTU_3932	Unknown
OTU_3934	k__Bacteria; p__Proteobacteria; c__Gammaproteobacteria; o__Pseudomonadales; f__MBAE14; g__; s__
OTU_3949	k__Bacteria; p__Gemmatimonadetes; c__unidentified_Gemmatimonadetes; o__Gemmatimonadales; f__Gemmatimonadaceae; g__Roseisolibacter; s__
OTU_3981	k__Bacteria; p__unidentified_Bacteria; c__Saccharimonadia; o__Saccharimonadales
OTU_4013	k__Bacteria; p__Firmicutes; c__Bacilli; o__Lactobacillales; f__Aerococcaceae; g__Aerococcus; s__Aerococcus_christensenii
OTU_4028	Unknown
OTU_4040	Unknown
OTU_4049	Unknown
OTU_4056	k__Bacteria
OTU_4068	k__Bacteria; p__Actinobacteria; c__unidentified_Actinobacteria; o__Micromonosporales; f__Micromonosporaceae; g__Salinispora; s__
OTU_4078	k__Bacteria
OTU_4079	k__Bacteria
OTU_4080	k__Bacteria; p__Proteobacteria; c__Alphaproteobacteria; o__Rickettsiales; f__Mitochondria; g__unidentified_Mitochondria; s__Picochlorum_sp_SENEW3
OTU_4093	k__Bacteria; p__Actinobacteriota; c__MB-A2-108; o__; f__; g__; s__
OTU_4096	Unknown
OTU_4106	k__Bacteria; p__Bacteroidota; c__Ignavibacteria; o__SJA-28; f__; g__; s__
OTU_4109	Unknown
OTU_4112	k__Bacteria
OTU_4120	k__Bacteria; p__Chloroflexi; c__Ktedonobacteria; o__Ktedonobacterales; f__JG30-KF-AS9; g__; s__
OTU_4121	k__Bacteria
OTU_4124	k__Bacteria
OTU_4132	k__Bacteria; p__Chloroflexi; c__Chloroflexia; o__Thermomicrobiales; f__JG30-KF-CM45; g__; s__
OTU_4133	k__Bacteria
OTU_4139	k__Bacteria; p__Bdellovibrionota; c__Bdellovibrionia; o__Bdellovibrionales; f__Bdellovibrionaceae; g__Bdellovibrio; s__
OTU_4140	k__Bacteria; p__Proteobacteria; c__Gammaproteobacteria; o__Cardiobacteriales; f__Wohlfahrtiimonadaceae; g__Ignatzschineria
OTU_4151	k__Bacteria
OTU_4155	k__Bacteria
OTU_4178	k__Bacteria; p__Bacteroidota; c__Bacteroidia; o__Chitinophagales; f__Chitinophagaceae; g__Edaphobaculum; s__
OTU_4182	k__Bacteria; p__Firmicutes; c__Bacilli; o__Lactobacillales; f__Catellicoccaceae; g__Catellicoccus; s__
OTU_4185	k__Bacteria; p__Actinobacteria; c__unidentified_Actinobacteria; o__Glycomycetales; f__Glycomycetaceae; g__Glycomyces; s__Glycomyces_mongolensis
OTU_4186	k__Bacteria
OTU_4187	Unknown
OTU_4189	k__Bacteria; p__Bacteroidota; c__Bacteroidia; o__Chitinophagales; f__Chitinophagaceae; g__Puia; s__
OTU_4202	k__Bacteria; p__Actinobacteria; c__unidentified_Actinobacteria; o__Micrococcales; f__Microbacteriaceae
OTU_4207	k__Bacteria; p__Actinobacteria; c__unidentified_Actinobacteria; o__Micrococcales; f__Bogoriellaceae; g__Georgenia; s__
OTU_4223	k__Bacteria; p__unidentified_Bacteria; c__unidentified_Bacteria; o__Euzebyales; f__Euzebyaceae; g__; s__
OTU_4224	k__Bacteria; p__Bacteroidota; c__Bacteroidia; o__Chitinophagales; f__Chitinophagaceae
OTU_4276	k__Bacteria; p__Elusimicrobiota; c__Lineage_IIc; o__; f__; g__; s__
OTU_4281	k__Bacteria; p__Bdellovibrionota; c__Oligoflexia; o__0319-6G20; f__; g__; s__
OTU_4284	k__Bacteria; p__Myxococcota; c__Polyangia; o__Haliangiales; f__Haliangiaceae; g__Haliangium; s__
OTU_4294	k__Bacteria; p__Firmicutes; c__Bacilli; o__Acholeplasmatales; f__Acholeplasmataceae; g__Acholeplasma; s__
OTU_4302	k__Bacteria; p__Proteobacteria; c__Gammaproteobacteria; o__Burkholderiales; f__Chitinibacteraceae; g__Formivibrio; s__
OTU_4315	k__Bacteria
OTU_4340	k__Bacteria; p__Proteobacteria; c__Gammaproteobacteria; o__Enterobacterales; f__Pasteurellaceae; g__Mannheimia
OTU_4362	k__Bacteria; p__Planctomycetota; c__Phycisphaerae; o__Tepidisphaerales; f__WD2101_soil_group; g__; s__
OTU_4363	k__Bacteria
OTU_4370	k__Bacteria; p__Bacteroidota; c__Bacteroidia; o__Bacteroidales; f__Dysgonomonadaceae; g__Fermentimonas; s__
OTU_4372	k__Bacteria; p__Firmicutes; c__Clostridia; o__Oscillospirales; f__Ruminococcaceae; g__Ruminococcus; s__
OTU_4380	k__Bacteria; p__Proteobacteria; c__Gammaproteobacteria
OTU_4390	Unknown
OTU_4399	k__Bacteria; p__Firmicutes; c__Bacilli; o__Bacillales; f__Sporolactobacillaceae; g__Pullulanibacillus; s__
OTU_4410	k__Bacteria; p__Proteobacteria; c__Gammaproteobacteria; o__Burkholderiales; f__Chitinibacteraceae; g__Chitinilyticum
OTU_4428	k__Bacteria; p__Chloroflexi
OTU_4434	k__Bacteria; p__Acidobacteriota; c__Acidobacteriae; o__Elev-16S-1166; f__; g__; s__
OTU_4435	Unknown
OTU_4460	Unknown
OTU_4484	Unknown
OTU_4494	k__Bacteria; p__Chloroflexi; c__KD4-96; o__; f__; g__; s__
OTU_4503	k__Bacteria
OTU_4507	Unknown
OTU_4511	Unknown
OTU_4513	Unknown
OTU_4544	k__Bacteria; p__Proteobacteria; c__Alphaproteobacteria; o__Thalassobaculales; f__Thalassobaculaceae; g__Thalassobaculum; s__Thalassobaculum_litoreum
OTU_4593	k__Bacteria; p__unidentified_Bacteria; c__Bdellovibrionia; o__Bacteriovoracales; f__Bacteriovoracaceae; g__; s__
OTU_4597	k__Bacteria; p__Bacteroidota; c__Bacteroidia; o__Bacteroidales; f__Muribaculaceae; g__; s__
OTU_4608	Unknown
OTU_4622	k__Bacteria; p__Gemmatimonadetes; c__unidentified_Gemmatimonadetes; o__Gemmatimonadales; f__Gemmatimonadaceae; g__Gemmatimonas
OTU_4647	k__Bacteria; p__Actinobacteria; c__unidentified_Actinobacteria; o__Pseudonocardiales; f__Pseudonocardiaceae
OTU_4648	k__Bacteria; p__Firmicutes; c__Bacilli; o__Alicyclobacillales; f__Alicyclobacillaceae; g__Alicyclobacillus
OTU_4653	k__Bacteria; p__unidentified_Bacteria; c__Bacteroidia; o__Cytophagales; f__Microscillaceae; g__; s__
OTU_4660	Unknown
OTU_4669	Unknown
OTU_4686	Unknown
OTU_4699	k__Bacteria; p__Firmicutes; c__Bacilli; o__Bacillales; f__Bacillaceae; g__Bacillus; s__Bacillus_clausii
OTU_4702	k__Bacteria; p__Verrucomicrobiota; c__Verrucomicrobiae; o__Chthoniobacterales; f__Xiphinematobacteraceae; g__Candidatus_Xiphinematobacter; s__
OTU_4704	k__Bacteria; p__Bacteroidota; c__Bacteroidia; o__Bacteroidales; f__Rikenellaceae; g__Alistipes; s__
OTU_4705	Unknown
OTU_4721	k__Bacteria; p__Sumerlaeota; c__Sumerlaeia; o__Sumerlaeales; f__Sumerlaeaceae; g__Sumerlaea
OTU_4732	k__Bacteria; p__unidentified_Bacteria; c__Alphaproteobacteria; o__Rickettsiales; f__; g__; s__
OTU_4742	k__Bacteria; p__Proteobacteria; c__Gammaproteobacteria; o__Burkholderiales; f__Nitrosomonadaceae; g__GOUTA6; s__
OTU_4759	Unknown
OTU_4766	Unknown
OTU_4797	k__Bacteria
OTU_4798	k__Bacteria
OTU_4810	k__Bacteria
OTU_4818	k__Bacteria; p__Myxococcota; c__Myxococcia; o__Myxococcales; f__27F-1492R; g__; s__
OTU_4820	k__Bacteria
OTU_4823	Unknown
OTU_4827	k__Bacteria; p__Myxococcota; c__Polyangia; o__Haliangiales; f__Haliangiaceae; g__Haliangium; s__
OTU_4846	k__Bacteria; p__Cyanobacteria; c__Cyanobacteriia; o__Chloroplast; f__unidentified_Chloroplast; g__unidentified_Chloroplast; s__Tetradesmus_obliquus
OTU_4852	k__Bacteria
OTU_4854	Unknown
OTU_4867	Unknown
OTU_4873	Unknown
OTU_4884	Unknown
OTU_4894	k__Bacteria; p__Elusimicrobia; c__unidentified_Elusimicrobia; o__Lineage_IV; f__; g__; s__
OTU_4896	k__Bacteria; p__Chloroflexi; c__Chloroflexia; o__Thermomicrobiales; f__JG30-KF-CM45; g__; s__
OTU_4899	Unknown
OTU_4901	Unknown
OTU_4902	Unknown
OTU_4905	k__Bacteria; p__Acidobacteriota; c__Holophagae; o__Holophagales; f__Holophagaceae; g__Geothrix; s__
OTU_4907	Unknown
OTU_4908	k__Bacteria; p__unidentified_Bacteria; c__unidentified_Bacteria; o__Gemmatales; f__Gemmataceae; g__; s__
OTU_4910	k__Bacteria; p__Proteobacteria; c__Gammaproteobacteria; o__Tenderiales; f__Tenderiaceae; g__Candidatus_Tenderia; s__
OTU_4911	Unknown
OTU_4913	k__Bacteria; p__Myxococcota; c__Polyangia; o__mle1-27; f__; g__; s__
OTU_4923	k__Bacteria; p__Acidobacteriota; c__Subgroup_22; o__; f__; g__; s__
OTU_4939	k__Bacteria; p__Elusimicrobia; c__unidentified_Elusimicrobia; o__Lineage_IV; f__; g__; s__
OTU_4945	k__Bacteria
OTU_4952	k__Archaea; p__Crenarchaeota; c__Nitrososphaeria; o__Nitrososphaerales; f__Nitrososphaeraceae; g__; s__
OTU_4965	k__Bacteria; p__Cyanobacteria; c__Cyanobacteriia; o__Chloroplast; f__unidentified_Chloroplast; g__unidentified_Chloroplast; s__Trachydiscus_minutus
OTU_4975	k__Bacteria; p__Gemmatimonadetes; c__unidentified_Gemmatimonadetes; o__Gemmatimonadales; f__Gemmatimonadaceae
OTU_5002	k__Bacteria; p__Bacteroidota; c__Bacteroidia; o__Bacteroidales
OTU_5010	Unknown
OTU_5030	k__Bacteria
OTU_5033	Unknown
OTU_5035	Unknown
OTU_5043	k__Bacteria
OTU_5044	k__Bacteria
OTU_5060	Unknown
OTU_5067	k__Bacteria; p__Proteobacteria; c__Alphaproteobacteria; o__Sphingomonadales; f__Sphingomonadaceae
OTU_5086	Unknown
OTU_5089	Unknown
OTU_5094	k__Bacteria
OTU_5098	k__Bacteria
OTU_5102	Unknown
OTU_5104	k__Bacteria; p__unidentified_Bacteria; c__Oligoflexia; o__Oligoflexales; f__Oligoflexaceae; g__; s__
OTU_5105	k__Archaea; p__Crenarchaeota; c__Bathyarchaeia; o__; f__; g__; s__
OTU_5121	k__Bacteria; p__Planctomycetota; c__Phycisphaerae; o__Tepidisphaerales; f__WD2101_soil_group; g__; s__
OTU_5124	Unknown
OTU_5134	k__Bacteria
OTU_5170	Unknown
OTU_5176	Unknown
OTU_5186	k__Bacteria; p__Bacteroidota; c__Bacteroidia; o__Bacteroidales; f__Muribaculaceae; g__; s__
OTU_5194	Unknown
OTU_5210	k__Bacteria; p__Proteobacteria; c__Gammaproteobacteria; o__Burkholderiales; f__Comamonadaceae; g__Schlegelella; s__
OTU_5213	Unknown
OTU_5223	Unknown
OTU_5232	k__Bacteria; p__Proteobacteria; c__Gammaproteobacteria; o__Pseudomonadales; f__Saccharospirillaceae; g__Oleibacter; s__
OTU_5238	k__Bacteria; p__Chloroflexi; c__Anaerolineae; o__SBR1031; f__A4b; g__; s__
OTU_5243	Unknown
OTU_5245	k__Bacteria
OTU_5248	Unknown
OTU_5258	k__Bacteria
OTU_5269	k__Bacteria; p__Bacteroidota; c__Bacteroidia; o__Bacteroidales; f__SB-5; g__; s__
OTU_5283	Unknown
OTU_5287	k__Bacteria; p__unidentified_Bacteria; c__Saccharimonadia; o__Saccharimonadales; f__; g__; s__
OTU_5298	k__Bacteria; p__Bacteroidota; c__Bacteroidia; o__Bacteroidales; f__Muribaculaceae; g__; s__
OTU_5301	k__Bacteria; p__unidentified_Bacteria; c__unidentified_Bacteria; o__Gemmatales; f__Gemmataceae; g__; s__
OTU_5306	k__Bacteria; p__unidentified_Bacteria; c__Ktedonobacteria; o__Ktedonobacterales; f__Ktedonobacteraceae; g__; s__
OTU_5307	k__Bacteria; p__Planctomycetota; c__Phycisphaerae; o__Phycisphaerales; f__Phycisphaeraceae; g__SM1A02; s__
OTU_5313	Unknown
OTU_5315	k__Bacteria; p__Bdellovibrionota; c__Bdellovibrionia; o__Bdellovibrionales; f__Bdellovibrionaceae; g__Bdellovibrio
OTU_5319	Unknown
OTU_5321	Unknown
OTU_5323	k__Bacteria; p__Bacteroidota; c__Bacteroidia; o__Bacteroidales; f__Prevotellaceae; g__Prevotella; s__
OTU_5324	Unknown
OTU_5331	Unknown
OTU_5338	k__Bacteria
OTU_5354	Unknown
OTU_5372	Unknown
OTU_5381	k__Bacteria
OTU_5393	k__Bacteria; p__Myxococcota; c__Polyangia; o__Haliangiales; f__Haliangiaceae; g__Haliangium; s__
OTU_5406	k__Bacteria
OTU_5408	k__Bacteria; p__Acidobacteriota; c__Acidobacteriae; o__Bryobacterales; f__Bryobacteraceae; g__Bryobacter; s__
OTU_5410	k__Bacteria
OTU_5434	Unknown
OTU_5455	k__Bacteria; p__Actinobacteria; c__unidentified_Actinobacteria
OTU_5462	Unknown
OTU_5488	k__Bacteria; p__Proteobacteria; c__Alphaproteobacteria; o__Puniceispirillales; f__SAR116_clade; g__; s__
OTU_5501	Unknown
OTU_5503	k__Bacteria; p__Bdellovibrionota; c__Bdellovibrionia; o__Bdellovibrionales; f__Bdellovibrionaceae; g__Bdellovibrio; s__
OTU_5508	Unknown
OTU_5512	Unknown
OTU_5533	Unknown
OTU_5539	Unknown
OTU_5540	Unknown
OTU_5562	k__Bacteria; p__Firmicutes; c__Clostridia; o__Eubacteriales; f__Anaerofustaceae; g__Anaerofustis; s__
OTU_5579	k__Bacteria; p__Bacteroidota; c__Bacteroidia; o__Flavobacteriales; f__Flavobacteriaceae; g__NS5_marine_group; s__
OTU_5584	k__Bacteria; p__Gracilibacteria; c__unidentified_Gracilibacteria; o__Absconditabacteriales_(SR1)
OTU_5586	k__Bacteria; p__Acidobacteriota; c__Holophagae; o__Holophagales; f__Holophagaceae
OTU_5599	k__Bacteria; p__Proteobacteria; c__Gammaproteobacteria; o__Enterobacterales; f__Pasteurellaceae; g__Avibacterium; s__Avibacterium_paragallinarum
OTU_5620	k__Bacteria
OTU_5622	k__Bacteria; p__Firmicutes; c__Bacilli; o__Erysipelotrichales; f__Erysipelotrichaceae; g__Erysipelotrichaceae_UCG-009; s__
OTU_5623	k__Bacteria; p__Firmicutes; c__Clostridia; o__Clostridia_UCG-014; f__; g__; s__
OTU_5630	k__Bacteria; p__Proteobacteria; c__Gammaproteobacteria; o__Pseudomonadales; f__Nitrincolaceae; g__Neptunomonas; s__Neptunomonas_concharum
OTU_5637	Unknown
OTU_5639	k__Archaea; p__Halobacterota; c__Methanocellia; o__Methanocellales; f__Methanocellaceae; g__Rice_Cluster_I; s__
OTU_5640	k__Bacteria; p__Chlamydiae; c__unidentified_Chlamydiae; o__Chlamydiales; f__cvE6; g__; s__
OTU_5643	k__Bacteria; p__unidentified_Bacteria; c__Bacilli; o__Paenibacillales; f__Paenibacillaceae
OTU_5649	Unknown
OTU_5658	Unknown
OTU_5662	Unknown
OTU_5670	Unknown
OTU_5671	k__Bacteria; p__Firmicutes; c__Clostridia; o__Lachnospirales; f__Lachnospiraceae
OTU_5676	k__Bacteria; p__Myxococcota; c__Polyangia; o__Blfdi19
OTU_5680	Unknown
OTU_5682	k__Bacteria
OTU_5691	k__Bacteria; p__Proteobacteria; c__Gammaproteobacteria; o__Burkholderiales; f__Rhodocyclaceae; g__Candidatus_Accumulibacter; s__
OTU_5718	k__Bacteria; p__Candidatus_Jorgensenbacteria; c__unidentified_Candidatus_Jorgensenbacteria; o__unidentified_Candidatus_Jorgensenbacteria; f__unidentified_Candidatus_Jorgensenbacteria; g__unidentified_Candidatus_Jorgensenbacteria; s__Candidatus_Adlerbacteria_bacterium_GW2011_GWC1_50_9
OTU_5738	Unknown
OTU_5739	k__Bacteria; p__Proteobacteria; c__Gammaproteobacteria; o__Pseudomonadales; f__Pseudomonadaceae; g__Thiopseudomonas; s__
OTU_5750	k__Bacteria
OTU_5772	k__Bacteria
OTU_5804	k__Bacteria; p__Gemmatimonadota; c__S0134_terrestrial_group; o__; f__; g__; s__
OTU_5805	Unknown
OTU_5806	k__Bacteria; p__unidentified_Bacteria; c__Ktedonobacteria; o__Ktedonobacterales; f__Ktedonobacteraceae; g__; s__
OTU_5809	k__Bacteria; p__Actinobacteria; c__unidentified_Actinobacteria; o__Streptosporangiales; f__Nocardiopsaceae; g__Thermobifida; s__
OTU_5822	k__Bacteria; p__Firmicutes; c__Bacilli; o__Paenibacillales; f__Paenibacillaceae; g__Paenibacillus
OTU_5823	k__Bacteria
OTU_5825	k__Bacteria; p__Firmicutes; c__Clostridia; o__Peptostreptococcales-Tissierellales; f__Acidaminobacteraceae; g__Acidaminobacter; s__
OTU_5831	Unknown
OTU_5840	k__Bacteria; p__Proteobacteria; c__Alphaproteobacteria; o__SAR11_clade; f__Clade_III; g__; s__
OTU_5847	k__Bacteria; p__Desulfobacterota; c__Desulfuromonadia; o__; f__; g__; s__
OTU_5854	k__Bacteria; p__Actinobacteria; c__unidentified_Actinobacteria; o__Bifidobacteriales; f__Bifidobacteriaceae; g__Alloscardovia
OTU_5867	Unknown
OTU_5879	Unknown
OTU_5915	k__Bacteria
OTU_5929	k__Bacteria; p__unidentified_Bacteria; c__unidentified_Bacteria; o__Gemmatales; f__Gemmataceae; g__; s__
OTU_5933	Unknown
OTU_5938	k__Bacteria; p__Chloroflexi; c__Ktedonobacteria; o__Ktedonobacterales; f__Ktedonobacteraceae; g__HSB_OF53-F07; s__
OTU_5947	k__Bacteria; p__Acidobacteriota; c__Acidobacteriae; o__Bryobacterales; f__Bryobacteraceae; g__Bryobacter; s__
OTU_5951	k__Bacteria; p__unidentified_Bacteria; c__Acidobacteriae; o__Acidobacteriales; f__; g__; s__
OTU_5957	k__Bacteria; p__Proteobacteria; c__Alphaproteobacteria; o__NRL2; f__; g__; s__
OTU_5960	k__Bacteria
OTU_5964	k__Bacteria; p__Bacteroidota; c__Bacteroidia; o__Bacteroidales; f__Prevotellaceae; g__Prevotella; s__
OTU_5965	k__Bacteria
OTU_5973	Unknown
OTU_5974	k__Bacteria; p__Myxococcota; c__Myxococcia; o__Myxococcales; f__27F-1492R; g__; s__
OTU_5990	Unknown
OTU_5993	Unknown
OTU_5994	Unknown
OTU_6000	k__Bacteria
OTU_6002	k__Bacteria
OTU_6010	Unknown
OTU_6016	Unknown
OTU_6028	k__Bacteria; p__Bacteroidota; c__Bacteroidia; o__Bacteroidales
OTU_6033	k__Bacteria; p__Bacteroidota; c__Bacteroidia; o__Bacteroidales; f__Bacteroidaceae; g__Bacteroides
OTU_6052	k__Bacteria
OTU_6075	k__Bacteria; p__unidentified_Bacteria; c__Saccharimonadia; o__Saccharimonadales
OTU_6079	k__Bacteria; p__Acidobacteriota; c__Subgroup_22; o__; f__; g__; s__
OTU_6080	k__Bacteria; p__Proteobacteria; c__Gammaproteobacteria; o__Burkholderiales; f__Comamonadaceae
OTU_6101	k__Bacteria
OTU_6106	Unknown
OTU_6107	Unknown
OTU_6111	k__Bacteria; p__Bacteroidota; c__Bacteroidia; o__Bacteroidales; f__Muribaculaceae; g__; s__
OTU_6115	k__Bacteria
OTU_6117	Unknown
OTU_6139	k__Bacteria; p__Actinobacteriota; c__Coriobacteriia; o__OPB41; f__; g__; s__
OTU_6168	k__Bacteria; p__Actinobacteria; c__unidentified_Actinobacteria; o__0319-7L14; f__; g__; s__
OTU_6173	k__Bacteria; p__unidentified_Bacteria; c__Acidobacteriae; o__Acidobacteriales; f__; g__; s__
OTU_6216	Unknown
OTU_6232	k__Bacteria
OTU_6257	Unknown
OTU_6259	Unknown
OTU_6264	k__Bacteria; p__Chloroflexi; c__AD3; o__; f__; g__; s__
OTU_6269	Unknown
OTU_6271	k__Bacteria; p__unidentified_Bacteria; c__Rhodothermia; o__Rhodothermales; f__Rhodothermaceae; g__; s__
OTU_6273	k__Bacteria
OTU_6277	k__Bacteria
OTU_6281	Unknown
OTU_6298	k__Bacteria; p__Acidobacteriota; c__Thermoanaerobaculia; o__Thermoanaerobaculales; f__Thermoanaerobaculaceae; g__Subgroup_10; s__
OTU_6313	Unknown
OTU_6317	Unknown
OTU_6325	Unknown
OTU_6327	k__Bacteria; p__Gemmatimonadota; c__Longimicrobia; o__Longimicrobiales; f__Longimicrobiaceae; g__; s__
OTU_6351	Unknown
OTU_6354	Unknown
OTU_6365	k__Bacteria; p__Bacteroidota; c__Bacteroidia; o__Sphingobacteriales; f__CWT_CU03-E12; g__; s__
OTU_6367	k__Bacteria
OTU_6371	k__Bacteria; p__Firmicutes; c__Limnochordia; o__Limnochordales; f__Limnochordaceae; g__; s__
OTU_6378	Unknown
OTU_6381	Unknown
OTU_6393	k__Bacteria; p__Chlamydiae; c__unidentified_Chlamydiae; o__Chlamydiales; f__cvE6; g__; s__
OTU_6396	k__Bacteria; p__Proteobacteria; c__Gammaproteobacteria; o__Competibacterales; f__Competibacteraceae; g__Candidatus_Competibacter; s__
OTU_6398	k__Bacteria; p__unidentified_Bacteria; c__Alphaproteobacteria; o__Holosporales; f__Holosporaceae; g__; s__
OTU_6413	Unknown
OTU_6431	k__Bacteria
OTU_6435	k__Bacteria; p__Nitrospirota; c__Nitrospira; o__Nitrospirales; f__Nitrospiraceae; g__; s__
OTU_6452	Unknown
OTU_6454	k__Bacteria; p__Latescibacterota; c__; o__; f__; g__; s__
OTU_6456	k__Bacteria
OTU_6457	k__Bacteria; p__unidentified_Bacteria; c__WWE3
OTU_6460	Unknown
OTU_6465	Unknown
OTU_6469	k__Bacteria; p__unidentified_Bacteria; c__Chloroflexia; o__Chloroflexales; f__Roseiflexaceae; g__; s__
OTU_6473	Unknown
OTU_6482	Unknown
OTU_6503	Unknown
OTU_6525	k__Bacteria; p__Bacteroidota; c__Bacteroidia; o__Bacteroidales; f__Bacteroidaceae; g__Bacteroides
OTU_6551	Unknown
OTU_6569	k__Bacteria; p__Cyanobacteria; c__Cyanobacteriia; o__Chloroplast; f__unidentified_Chloroplast; g__unidentified_Chloroplast
OTU_6615	Unknown
OTU_6625	Unknown
OTU_6637	Unknown
OTU_6646	Unknown
OTU_6659	k__Bacteria; p__Chloroflexi; c__Chloroflexia; o__Kallotenuales; f__AKIW781; g__; s__
OTU_6663	Unknown
OTU_6678	Unknown
OTU_6680	Unknown
OTU_6683	Unknown
OTU_6685	Unknown
OTU_6687	Unknown
OTU_6705	Unknown
OTU_6706	k__Bacteria; p__Proteobacteria; c__Gammaproteobacteria
OTU_6719	Unknown
OTU_6722	Unknown
OTU_6727	k__Bacteria; p__Elusimicrobiota; c__Lineage_IIa; o__; f__; g__; s__
OTU_6729	k__Bacteria; p__unidentified_Bacteria; c__unidentified_Bacteria; o__Gemmatales; f__Gemmataceae; g__; s__
OTU_6745	Unknown
OTU_6754	Unknown
OTU_6773	k__Bacteria
OTU_6774	k__Bacteria; p__Nitrospirota; c__4-29-1; o__; f__; g__; s__
OTU_6802	Unknown
OTU_6828	Unknown
OTU_6840	k__Bacteria
OTU_6844	Unknown
OTU_6869	Unknown
OTU_6877	Unknown
OTU_6900	Unknown
OTU_6910	Unknown
OTU_6917	Unknown
OTU_6924	k__Bacteria
OTU_6941	Unknown
OTU_6943	Unknown
OTU_6948	Unknown
OTU_6983	Unknown
OTU_6985	Unknown
OTU_6989	Unknown
OTU_6991	Unknown
OTU_6997	Unknown
OTU_7006	Unknown
OTU_7008	Unknown
OTU_7016	k__Bacteria
OTU_7022	Unknown
OTU_7025	Unknown
OTU_7026	k__Bacteria
OTU_7048	k__Bacteria; p__Chloroflexi; c__Ktedonobacteria; o__Ktedonobacterales; f__JG30-KF-AS9; g__; s__
OTU_7054	k__Bacteria; p__Campylobacterota; c__Campylobacteria; o__Campylobacterales; f__Arcobacteraceae; g__Pseudarcobacter; s__
OTU_7063	k__Bacteria; p__unidentified_Bacteria; c__Alphaproteobacteria; o__Elsterales; f__; g__; s__
OTU_7079	k__Bacteria; p__Firmicutes; c__Clostridia; o__Christensenellales; f__Christensenellaceae; g__Christensenellaceae_R-7_group
OTU_7117	k__Bacteria
OTU_7205	k__Bacteria
OTU_7225	Unknown
OTU_7231	k__Bacteria; p__Chloroflexi; c__Anaerolineae; o__Anaerolineales; f__Anaerolineaceae
OTU_7238	k__Bacteria; p__Bacteroidota; c__Bacteroidia; o__Sphingobacteriales; f__S15-21; g__; s__
OTU_7261	k__Bacteria; p__Proteobacteria; c__Gammaproteobacteria; o__Burkholderiales; f__Comamonadaceae
OTU_7271	k__Bacteria
OTU_7273	Unknown
OTU_7285	k__Bacteria; p__Proteobacteria; c__Alphaproteobacteria; o__Acetobacterales; f__Acetobacteraceae
OTU_7294	k__Bacteria; p__Chloroflexi; c__Chloroflexia
OTU_7295	Unknown
OTU_7300	k__Bacteria; p__Chloroflexi; c__Ktedonobacteria; o__Ktedonobacterales; f__JG30-KF-AS9; g__; s__
OTU_7342	Unknown
OTU_7343	Unknown
OTU_7379	k__Bacteria
OTU_7404	k__Bacteria; p__Myxococcota; c__Myxococcia; o__Myxococcales; f__Anaeromyxobacteraceae; g__Anaeromyxobacter
OTU_7419	k__Bacteria; p__Proteobacteria; c__Alphaproteobacteria; o__Azospirillales; f__Azospirillaceae; g__Azospirillum
OTU_7425	Unknown
OTU_7427	Unknown
OTU_7434	Unknown
OTU_7484	k__Bacteria; p__unidentified_Bacteria; c__Acidobacteriae; o__Acidobacteriales; f__Acidobacteriaceae_(Subgroup_1); g__; s__
OTU_7499	Unknown
OTU_7504	k__Bacteria; p__Actinobacteria; c__unidentified_Actinobacteria; o__Micromonosporales; f__Micromonosporaceae; g__Stackebrandtia
OTU_7513	Unknown
OTU_7521	k__Bacteria
OTU_7534	k__Bacteria; p__Actinobacteria; c__unidentified_Actinobacteria; o__Corynebacteriales; f__Mycobacteriaceae; g__Mycobacterium
OTU_7538	Unknown
OTU_7569	Unknown
OTU_7572	k__Bacteria
OTU_7584	k__Bacteria; p__Proteobacteria; c__Alphaproteobacteria
OTU_7586	Unknown
OTU_7587	Unknown
OTU_7588	k__Bacteria
OTU_7595	Unknown
OTU_7612	Unknown
OTU_7615	k__Bacteria; p__Proteobacteria; c__Gammaproteobacteria
OTU_7628	k__Bacteria; p__Actinobacteria; c__unidentified_Actinobacteria; o__Frankiales; f__Sporichthyaceae; g__hgcI_clade; s__
OTU_7630	k__Bacteria; p__Bdellovibrionota; c__Oligoflexia; o__0319-6G20; f__; g__; s__
OTU_7643	Unknown
OTU_7646	Unknown
OTU_7706	k__Bacteria
OTU_7729	Unknown
OTU_7739	Unknown
OTU_7747	k__Bacteria; p__Firmicutes; c__Clostridia; o__Oscillospirales; f__Ruminococcaceae; g__Negativibacillus; s__
OTU_7758	k__Bacteria
OTU_7759	Unknown
OTU_7777	k__Bacteria; p__Firmicutes; c__Clostridia; o__Peptostreptococcales-Tissierellales; f__Fusibacteraceae; g__Fusibacter; s__
OTU_7799	Unknown
OTU_7809	Unknown
OTU_7813	Unknown
OTU_7823	Unknown
OTU_7856	k__Bacteria
OTU_7858	k__Bacteria
OTU_7864	k__Bacteria; p__unidentified_Bacteria; c__Alphaproteobacteria; o__Thalassobaculales; f__; g__; s__
OTU_7866	k__Bacteria
OTU_7879	k__Bacteria
OTU_7880	Unknown
OTU_7887	k__Bacteria; p__Chloroflexi; c__Anaerolineae; o__SBR1031
OTU_7888	k__Bacteria
OTU_7891	k__Bacteria; p__Armatimonadota; c__Fimbriimonadia; o__Fimbriimonadales; f__Fimbriimonadaceae; g__; s__
OTU_7892	k__Bacteria; p__Chloroflexi; c__Ktedonobacteria; o__Ktedonobacterales; f__Ktedonobacteraceae
OTU_7896	Unknown
OTU_7903	k__Bacteria; p__Candidatus_Kaiserbacteria; c__; o__; f__; g__; s__
OTU_7907	k__Bacteria
OTU_7916	Unknown
OTU_7944	Unknown
OTU_7955	k__Bacteria; p__Bacteroidota; c__Bacteroidia; o__Chitinophagales; f__Chitinophagaceae; g__Aurantisolimonas; s__Terrimonas_sp_16-45A
OTU_7985	k__Bacteria; p__unidentified_Bacteria; c__Thermoleophilia; o__Gaiellales; f__; g__; s__
OTU_7998	Unknown
OTU_8004	Unknown
OTU_8033	Unknown
OTU_8035	k__Bacteria; p__Firmicutes; c__Bacilli; o__Thermoactinomycetales; f__Thermoactinomycetaceae; g__Thermoflavimicrobium; s__
OTU_8041	k__Bacteria
OTU_8053	k__Bacteria; p__unidentified_Bacteria; c__Clostridia; o__Lachnospirales; f__; g__; s__
OTU_8056	Unknown
OTU_8057	Unknown
OTU_8059	Unknown
OTU_8084	Unknown
OTU_8089	k__Bacteria; p__Chlamydiae; c__unidentified_Chlamydiae; o__Chlamydiales
OTU_8092	k__Bacteria
OTU_8102	k__Bacteria; p__unidentified_Bacteria; c__CPR2; o__; f__; g__; s__
OTU_8132	k__Bacteria
OTU_8135	k__Bacteria; p__unidentified_Bacteria; c__Anaerolineae; o__Anaerolineales; f__Anaerolineaceae
OTU_8138	k__Bacteria; p__Proteobacteria; c__Alphaproteobacteria; o__Acetobacterales; f__Acetobacteraceae; g__Acidiphilium; s__
OTU_8161	k__Bacteria; p__Proteobacteria; c__Gammaproteobacteria; o__Burkholderiales; f__Methylophilaceae
OTU_8163	k__Bacteria
OTU_8170	Unknown
OTU_8174	k__Archaea; p__Thermoplasmatota; c__Thermoplasmata; o__Marine_Group_II; f__; g__; s__
OTU_8243	Unknown
OTU_8249	Unknown
OTU_8251	Unknown
OTU_8254	k__Bacteria
OTU_8259	Unknown
OTU_8266	k__Bacteria
OTU_8297	k__Bacteria; p__Bacteroidota; c__Bacteroidia; o__Flavobacteriales; f__Flavobacteriaceae; g__Gaetbulibacter
OTU_8307	k__Bacteria
OTU_8317	Unknown
OTU_8337	k__Bacteria; p__unidentified_Bacteria; c__Saccharimonadia; o__Saccharimonadales; f__LWQ8; g__; s__
OTU_8359	k__Bacteria
OTU_8363	k__Bacteria; p__unidentified_Bacteria; c__unidentified_Bacteria; o__Gemmatales; f__Gemmataceae; g__; s__
OTU_8382	k__Bacteria
OTU_8399	k__Bacteria; p__unidentified_Bacteria; c__Babeliae; o__Babeliales
OTU_8402	k__Bacteria; p__Acidobacteriota; c__Blastocatellia; o__11-24; f__; g__; s__
OTU_8403	k__Bacteria
OTU_8404	Unknown
OTU_8408	Unknown
OTU_8433	Unknown
OTU_8455	k__Bacteria; p__unidentified_Bacteria; c__Bacteroidia; o__Chitinophagales; f__Saprospiraceae; g__; s__
OTU_8457	k__Bacteria
OTU_8468	Unknown
OTU_8484	k__Bacteria; p__Acidobacteriota; c__Acidobacteriae
OTU_8492	Unknown
OTU_8496	k__Bacteria; p__Bdellovibrionota; c__Oligoflexia; o__0319-6G20; f__; g__; s__
OTU_8502	k__Bacteria
OTU_8507	Unknown
OTU_8513	Unknown
OTU_8524	k__Bacteria
OTU_8525	Unknown
OTU_8526	k__Bacteria
OTU_8534	Unknown
OTU_8537	Unknown
OTU_8541	k__Bacteria; p__Firmicutes; c__Bacilli; o__RF39; f__; g__; s__
OTU_8547	Unknown
OTU_8572	Unknown
OTU_8576	Unknown
OTU_8579	k__Bacteria
OTU_8589	k__Bacteria; p__Chloroflexi; c__Chloroflexia; o__Thermomicrobiales; f__AKYG1722; g__; s__
OTU_8597	Unknown
OTU_8617	k__Bacteria
OTU_8623	k__Bacteria; p__Actinobacteriota; c__Thermoleophilia; o__Solirubrobacterales; f__67-14
OTU_8625	k__Bacteria
OTU_8635	k__Bacteria
OTU_8646	Unknown
OTU_8695	Unknown
OTU_8698	k__Bacteria; p__Chloroflexi; c__Anaerolineae; o__SBR1031; f__A4b; g__; s__
OTU_8712	Unknown
OTU_8713	k__Bacteria
OTU_8714	Unknown
OTU_8721	k__Bacteria
OTU_8727	k__Bacteria; p__Desulfobacterota; c__Desulfovibrionia; o__Desulfovibrionales; f__Desulfovibrionaceae; g__Desulfovibrio; s__
OTU_8731	Unknown
OTU_8744	k__Bacteria; p__Candidatus_Yanofskybacteria
OTU_8745	Unknown
OTU_8780	k__Bacteria
OTU_8790	k__Bacteria; p__unidentified_Bacteria; c__unidentified_Bacteria; o__Gemmatales; f__Gemmataceae; g__; s__
OTU_8816	Unknown
OTU_8831	k__Bacteria; p__unidentified_Bacteria; c__Saccharimonadia; o__Saccharimonadales; f__LWQ8; g__; s__
OTU_8839	k__Bacteria; p__Chloroflexi; c__Anaerolineae; o__Anaerolineales; f__Anaerolineaceae; g__Anaerolinea; s__
OTU_8857	Unknown
OTU_8864	k__Bacteria; p__unidentified_Bacteria; c__Saccharimonadia; o__Saccharimonadales; f__Saccharimonadaceae; g__TM7a; s__
OTU_8865	k__Bacteria; p__Bacteroidota; c__Bacteroidia; o__Sphingobacteriales; f__Sphingobacteriaceae; g__Pedobacter
OTU_8868	k__Bacteria
OTU_8877	k__Bacteria; p__Proteobacteria; c__Gammaproteobacteria; o__Arenicellales; f__Arenicellaceae; g__Arenicella; s__
OTU_8880	k__Bacteria; p__unidentified_Bacteria; c__Rhodothermia; o__Rhodothermales; f__Rhodothermaceae; g__; s__
OTU_8946	Unknown
OTU_8958	Unknown
OTU_8975	Unknown
OTU_8979	Unknown
OTU_8997	Unknown
OTU_9037	k__Bacteria; p__unidentified_Bacteria; c__Acidimicrobiia; o__Microtrichales; f__Microtrichaceae; g__; s__
OTU_9076	k__Bacteria; p__Firmicutes; c__Clostridia; o__Eubacteriales; f__unidentified_Eubacteriales; g__Alkalibaculum
OTU_9089	k__Bacteria; p__Firmicutes; c__Clostridia; o__Lachnospirales; f__Lachnospiraceae; g__Oribacterium; s__
OTU_9099	Unknown
OTU_9109	Unknown
OTU_9128	k__Bacteria; p__unidentified_Bacteria; c__Clostridia; o__Oscillospirales; f__Hungateiclostridiaceae; g__; s__
OTU_9139	k__Bacteria; p__Acidobacteriota; c__Subgroup_22; o__; f__; g__; s__
OTU_9145	k__Bacteria
OTU_9160	Unknown
OTU_9161	k__Bacteria; p__Chloroflexi; c__Ktedonobacteria; o__Ktedonobacterales; f__JG30-KF-AS9
OTU_9174	Unknown
OTU_9180	Unknown
OTU_9181	Unknown
OTU_9193	Unknown
OTU_9208	k__Bacteria
OTU_9250	Unknown
OTU_9261	k__Bacteria; p__unidentified_Bacteria; c__Saccharimonadia; o__Saccharimonadales
OTU_9264	k__Bacteria; p__Acidobacteriota; c__Thermoanaerobaculia; o__Thermoanaerobaculales; f__Thermoanaerobaculaceae; g__Subgroup_10; s__
OTU_9266	Unknown
OTU_9272	k__Bacteria
OTU_9280	Unknown
OTU_9291	Unknown
OTU_9308	Unknown
OTU_9314	Unknown
OTU_9322	k__Bacteria; p__Proteobacteria; c__Alphaproteobacteria; o__Thalassobaculales; f__Nisaeaceae; g__Nisaea
OTU_9323	Unknown
OTU_9324	Unknown
OTU_9338	k__Bacteria
OTU_9340	Unknown
OTU_9343	Unknown
OTU_9360	Unknown
OTU_9364	Unknown
OTU_9372	k__Bacteria; p__Armatimonadota; c__Chthonomonadetes; o__Chthonomonadales; f__; g__; s__
OTU_9386	k__Bacteria; p__Firmicutes; c__Bacilli; o__Paenibacillales; f__Paenibacillaceae; g__Paenibacillus
OTU_9398	Unknown
OTU_9403	Unknown
OTU_9405	k__Bacteria; p__unidentified_Bacteria; c__Saccharimonadia; o__Saccharimonadales
OTU_9410	k__Bacteria; p__Firmicutes; c__Clostridia; o__Oscillospirales; f__Ruminococcaceae; g__UBA1819
OTU_9432	Unknown
OTU_9438	k__Bacteria; p__unidentified_Bacteria; c__Gammaproteobacteria; o__Pseudomonadales; f__Cellvibrionaceae; g__; s__
OTU_9441	k__Bacteria; p__unidentified_Bacteria; c__Acidimicrobiia; o__Actinomarinales; f__; g__; s__
OTU_9468	Unknown
OTU_9477	Unknown
OTU_9522	k__Bacteria
OTU_9539	Unknown
OTU_9570	k__Bacteria
OTU_9577	k__Bacteria; p__Verrucomicrobiota; c__Kiritimatiellae; o__WCHB1-41; f__; g__; s__
OTU_9587	Unknown
OTU_9590	k__Bacteria
OTU_9591	Unknown
OTU_9628	Unknown
OTU_9631	Unknown
OTU_9633	Unknown
OTU_9644	Unknown
OTU_9646	Unknown
OTU_9650	k__Bacteria; p__Myxococcota; c__Polyangia; o__Polyangiales; f__Polyangiaceae; g__Pajaroellobacter
OTU_9659	k__Bacteria; p__Desulfobacterota; c__Desulfovibrionia; o__Desulfovibrionales; f__Desulfovibrionaceae; g__Desulfovibrio
OTU_9678	Unknown
OTU_9682	k__Bacteria
OTU_9711	Unknown
OTU_9714	Unknown
OTU_9716	Unknown
OTU_9740	k__Bacteria
OTU_9761	Unknown
OTU_9766	k__Bacteria
OTU_9775	k__Bacteria; p__Parcubacteria; c__; o__; f__; g__; s__
OTU_9778	k__Bacteria
OTU_9784	k__Bacteria; p__Gemmatimonadota; c__S0134_terrestrial_group; o__; f__; g__; s__
OTU_9799	k__Bacteria; p__Bacteroidota; c__Bacteroidia; o__Bacteroidales; f__Muribaculaceae; g__; s__
OTU_9801	Unknown
OTU_9827	k__Bacteria; p__unidentified_Bacteria; c__Acidimicrobiia; o__; f__; g__; s__
OTU_9838	Unknown
OTU_9841	Unknown
OTU_9846	k__Bacteria
OTU_9889	k__Bacteria; p__unidentified_Bacteria; c__unidentified_Bacteria; o__Gemmatales; f__Gemmataceae; g__; s__
OTU_9898	k__Bacteria; p__Firmicutes; c__Clostridia; o__Lachnospirales; f__Lachnospiraceae; g__[Bacteroides]_pectinophilus_group; s__
OTU_9904	Unknown
OTU_9910	k__Bacteria; p__Bdellovibrionota; c__Bdellovibrionia; o__Bdellovibrionales; f__Bdellovibrionaceae; g__Bdellovibrio; s__Bdellovibrio_sp_ETB
OTU_9914	Unknown
OTU_9922	k__Bacteria; p__unidentified_Bacteria; c__Babeliae; o__Babeliales; f__Vermiphilaceae; g__; s__
OTU_9927	Unknown
OTU_9936	k__Bacteria; p__Firmicutes; c__Clostridia; o__Oscillospirales
OTU_9941	Unknown
OTU_9943	k__Bacteria; p__unidentified_Bacteria; c__unidentified_Bacteria; o__Gemmatimonadales; f__Gemmatimonadaceae; g__; s__
OTU_9953	k__Bacteria; p__unidentified_Bacteria; c__Gammaproteobacteria; o__Burkholderiales; f__Neisseriaceae; g__; s__
OTU_9966	Unknown
OTU_9988	k__Bacteria; p__Acidobacteriota; c__Holophagae; o__Subgroup_7; f__; g__; s__
OTU_9989	Unknown
OTU_10030	Unknown
OTU_10039	k__Bacteria
OTU_10044	Unknown
OTU_10072	Unknown
OTU_10087	Unknown
OTU_10110	k__Bacteria; p__unidentified_Bacteria; c__Vicinamibacteria; o__Vicinamibacterales; f__; g__; s__
OTU_10111	Unknown
OTU_10113	k__Bacteria
OTU_10132	Unknown
OTU_10146	k__Bacteria
OTU_10156	k__Bacteria; p__unidentified_Bacteria; c__Acidimicrobiia; o__Microtrichales; f__; g__; s__
OTU_10160	k__Bacteria
OTU_10173	Unknown
OTU_10174	k__Bacteria; p__Acidobacteriota; c__Subgroup_19; o__; f__; g__; s__
OTU_10178	Unknown
OTU_10179	k__Bacteria; p__Armatimonadota; c__Fimbriimonadia; o__Fimbriimonadales; f__Fimbriimonadaceae; g__; s__
OTU_10188	k__Bacteria
OTU_10193	Unknown
OTU_10200	Unknown
OTU_10202	Unknown
OTU_10234	k__Bacteria; p__Proteobacteria; c__Alphaproteobacteria; o__Rhizobiales
OTU_10240	k__Bacteria
OTU_10250	Unknown
OTU_10254	k__Bacteria
OTU_10263	k__Bacteria
OTU_10291	Unknown
OTU_10311	Unknown
OTU_10326	k__Bacteria; p__Proteobacteria; c__Gammaproteobacteria; o__Pseudomonadales
OTU_10332	Unknown
OTU_10338	Unknown
OTU_10370	k__Bacteria; p__Proteobacteria; c__Gammaproteobacteria
OTU_10371	k__Bacteria
OTU_10377	k__Bacteria
OTU_10386	Unknown
OTU_10399	k__Bacteria
OTU_10401	k__Bacteria
OTU_10404	Unknown
OTU_10422	k__Bacteria; p__unidentified_Bacteria; c__unidentified_Bacteria; o__Gemmatales; f__Gemmataceae; g__; s__
OTU_10425	k__Bacteria
OTU_10428	Unknown
OTU_10430	Unknown
OTU_10468	k__Bacteria; p__Armatimonadota; c__Chthonomonadetes; o__Chthonomonadales; f__Chthonomonadaceae; g__Chthonomonas; s__
OTU_10474	k__Bacteria
OTU_10478	k__Bacteria; p__Chloroflexi; c__Anaerolineae
OTU_10490	k__Bacteria
OTU_10523	Unknown
OTU_10526	Unknown
OTU_10532	Unknown
OTU_10538	Unknown
OTU_10543	Unknown
OTU_10547	Unknown
OTU_10551	Unknown
OTU_10585	Unknown
OTU_10594	Unknown
OTU_10595	Unknown
OTU_10600	Unknown
OTU_10608	k__Bacteria
OTU_10611	k__Bacteria
OTU_10616	k__Bacteria; p__Proteobacteria; c__Alphaproteobacteria; o__Parvibaculales; f__; g__; s__
OTU_10626	Unknown
OTU_10630	Unknown
OTU_10632	k__Bacteria
OTU_10662	Unknown
OTU_10689	Unknown
OTU_10713	Unknown
OTU_10725	k__Bacteria; p__unidentified_Bacteria; c__unidentified_Bacteria; o__Gemmatales; f__Gemmataceae; g__; s__
OTU_10731	k__Bacteria; p__Chloroflexi; c__Anaerolineae; o__RBG-13-54-9; f__; g__; s__
OTU_10755	Unknown
OTU_10759	Unknown
OTU_10767	Unknown
OTU_10781	Unknown
OTU_10800	k__Bacteria; p__unidentified_Bacteria; c__Bacteroidia; o__Bacteroidales; f__Dysgonomonadaceae; g__; s__
OTU_10803	Unknown
OTU_10821	k__Bacteria; p__Bacteroidota; c__Bacteroidia; o__Flavobacteriales; f__Flavobacteriaceae; g__Flavobacterium
OTU_10832	k__Bacteria; p__Proteobacteria; c__Gammaproteobacteria; o__Diplorickettsiales; f__Diplorickettsiaceae; g__Aquicella; s__
OTU_10837	Unknown
OTU_10874	Unknown
OTU_10884	Unknown
OTU_10885	Unknown
OTU_10906	k__Bacteria; p__Firmicutes; c__Clostridia; o__Lachnospirales; f__Lachnospiraceae; g__Tyzzerella; s__
OTU_10909	k__Bacteria
OTU_10913	Unknown
OTU_10943	Unknown
OTU_10948	k__Bacteria
OTU_10969	Unknown
OTU_10977	k__Bacteria
OTU_10992	Unknown
OTU_11013	k__Bacteria; p__Cyanobacteria; c__Cyanobacteriia; o__SepB-3; f__; g__; s__
OTU_11016	k__Bacteria; p__Myxococcota; c__Myxococcia; o__Myxococcales; f__Vulgatibacteraceae; g__Vulgatibacter
OTU_11021	k__Bacteria; p__unidentified_Bacteria; c__unidentified_Bacteria; o__Gemmatales; f__Gemmataceae; g__; s__
OTU_11035	k__Bacteria
OTU_11039	Unknown
OTU_11045	k__Bacteria; p__Bdellovibrionota; c__Bdellovibrionia; o__Bdellovibrionales; f__Bdellovibrionaceae; g__Bdellovibrio; s__
OTU_11068	Unknown
OTU_11069	Unknown
OTU_11085	k__Bacteria; p__Verrucomicrobiota; c__Verrucomicrobiae; o__Verrucomicrobiales; f__DEV007; g__; s__
OTU_11109	Unknown
OTU_11121	k__Bacteria
OTU_11126	k__Bacteria; p__Acidobacteriota; c__Vicinamibacteria; o__Vicinamibacterales; f__Vicinamibacteraceae; g__; s__
OTU_11139	k__Bacteria
OTU_11141	Unknown
OTU_11145	Unknown
OTU_11148	k__Bacteria; p__Proteobacteria; c__Gammaproteobacteria; o__Burkholderiales; f__Chitinibacteraceae; g__Formivibrio; s__
OTU_11152	k__Bacteria; p__Acidobacteriota; c__Thermoanaerobaculia; o__Thermoanaerobaculales; f__Thermoanaerobaculaceae; g__Subgroup_10; s__
OTU_11154	k__Bacteria
OTU_11163	k__Bacteria
OTU_11172	Unknown
OTU_11173	Unknown
OTU_11182	Unknown
OTU_11195	Unknown
OTU_11198	k__Bacteria; p__Proteobacteria; c__Gammaproteobacteria; o__Burkholderiales; f__Neisseriaceae; g__Neisseria
OTU_11199	k__Bacteria; p__Bacteroidota; c__Bacteroidia; o__Cytophagales; f__Spirosomaceae; g__Flectobacillus
OTU_11204	Unknown
OTU_11206	Unknown
OTU_11215	k__Bacteria
OTU_11219	Unknown
OTU_11224	k__Bacteria; p__Verrucomicrobiota; c__Kiritimatiellae; o__WCHB1-41
OTU_11228	Unknown
OTU_11232	Unknown
OTU_11239	Unknown
OTU_11241	Unknown
OTU_11245	k__Bacteria; p__Gemmatimonadota; c__BD2-11_terrestrial_group; o__; f__; g__; s__
OTU_11253	k__Bacteria; p__unidentified_Bacteria; c__unidentified_Bacteria; o__Gemmatales; f__Gemmataceae; g__; s__
OTU_11257	Unknown
OTU_11259	Unknown
OTU_11273	Unknown
OTU_11283	k__Bacteria
OTU_11305	Unknown
OTU_11310	Unknown
OTU_11315	Unknown
OTU_11318	Unknown
OTU_11320	k__Bacteria; p__Bacteroidota; c__Bacteroidia; o__Bacteroidales; f__Prevotellaceae; g__Prevotellaceae_UCG-001; s__
OTU_11322	Unknown
OTU_11325	k__Bacteria
OTU_11334	Unknown
OTU_11337	Unknown
OTU_11344	k__Bacteria
OTU_11356	k__Bacteria
OTU_11357	Unknown
OTU_11358	Unknown
OTU_11362	k__Bacteria; p__Acidobacteriota; c__Blastocatellia; o__11-24; f__; g__; s__
OTU_11371	Unknown
OTU_11385	Unknown
OTU_11387	Unknown
OTU_11395	Unknown
OTU_11396	k__Bacteria
OTU_11408	Unknown
OTU_11409	Unknown
OTU_11417	k__Bacteria
OTU_11418	k__Bacteria
OTU_11427	k__Bacteria; p__unidentified_Bacteria; c__Alphaproteobacteria
OTU_11438	Unknown
OTU_11446	k__Bacteria; p__Cyanobacteria; c__Cyanobacteriia; o__Synechococcales; f__unidentified_Synechococcales; g__Schizothrix_LEGE_07164; s__
OTU_11450	Unknown
OTU_11476	Unknown
OTU_11483	Unknown
OTU_11500	Unknown
OTU_11512	Unknown
OTU_11515	k__Bacteria
OTU_11516	k__Bacteria; p__Proteobacteria; c__Alphaproteobacteria; o__Rhodobacterales; f__Rhodobacteraceae
OTU_11526	Unknown
OTU_11561	Unknown
OTU_11569	k__Bacteria; p__Bacteroidota; c__Bacteroidia; o__Bacteroidales
OTU_11587	k__Bacteria
OTU_11588	k__Bacteria
OTU_11599	Unknown
OTU_11603	k__Bacteria
OTU_11605	k__Bacteria; p__Firmicutes; c__Clostridia; o__Peptostreptococcales-Tissierellales; f__Family_XI; g__Anaerococcus
OTU_11618	k__Bacteria; p__Bacteroidota; c__Bacteroidia; o__Flavobacteriales; f__NS9_marine_group; g__; s__
OTU_11630	k__Bacteria; p__Chloroflexi; c__Ktedonobacteria; o__Ktedonobacterales; f__Ktedonobacteraceae; g__FCPS473; s__
OTU_11631	k__Bacteria; p__Bacteroidota; c__Bacteroidia; o__Chitinophagales; f__Chitinophagaceae; g__Puia
OTU_11658	k__Bacteria; p__unidentified_Bacteria; c__Negativicutes; o__Veillonellales-Selenomonadales; f__Veillonellaceae; g__; s__
OTU_11669	k__Bacteria
OTU_11677	k__Bacteria; p__Bacteroidota; c__Bacteroidia; o__Flavobacteriales; f__Weeksellaceae; g__Moheibacter; s__
OTU_11685	Unknown
OTU_11690	k__Bacteria
OTU_11692	Unknown
OTU_11695	k__Bacteria; p__Myxococcota; c__Polyangia; o__Haliangiales; f__Haliangiaceae; g__Haliangium; s__
OTU_11706	Unknown
OTU_11708	k__Bacteria
OTU_11709	Unknown
OTU_11717	Unknown
OTU_11728	k__Bacteria
OTU_11742	k__Bacteria
OTU_11749	k__Bacteria; p__Myxococcota; c__Polyangia; o__Polyangiales; f__Sandaracinaceae; g__Sandaracinus; s__
OTU_11751	Unknown
OTU_11763	k__Bacteria
OTU_11773	Unknown
OTU_11780	Unknown
OTU_11781	k__Bacteria
OTU_11785	Unknown
OTU_11787	k__Bacteria
OTU_11788	k__Bacteria
OTU_11805	Unknown
OTU_11834	Unknown
OTU_11859	k__Bacteria; p__Firmicutes; c__Bacilli; o__RF39; f__; g__; s__
OTU_11867	k__Bacteria; p__Acidobacteriota; c__Acidobacteriae; o__Subgroup_2; f__; g__; s__
OTU_11897	k__Bacteria; p__Proteobacteria; c__Gammaproteobacteria; o__Coxiellales; f__Coxiellaceae; g__Coxiella; s__Gammaproteobacteria_bacterium_RBG_16_37_9
OTU_11904	Unknown
OTU_11950	Unknown
OTU_11953	Unknown
OTU_11968	Unknown
OTU_11983	Unknown
OTU_12019	Unknown
OTU_12020	Unknown
OTU_12021	k__Bacteria; p__Cyanobacteria; c__Cyanobacteriia; o__Cyanobacteriales; f__Nostocaceae; g__Sphaerospermopsis_BCCUSP55; s__
OTU_12026	Unknown
OTU_12034	Unknown
OTU_12070	k__Bacteria; p__Bacteroidota; c__Bacteroidia; o__Bacteroidales; f__Muribaculaceae; g__; s__
OTU_12080	Unknown
OTU_12087	Unknown
OTU_12089	k__Bacteria; p__Chloroflexi; c__Anaerolineae; o__Anaerolineales; f__Anaerolineaceae; g__RBG-16-58-14; s__
OTU_12095	Unknown
OTU_12100	k__Bacteria; p__Chloroflexi; c__Anaerolineae; o__SBR1031; f__; g__; s__
OTU_12101	k__Bacteria
OTU_12102	k__Bacteria
OTU_12125	Unknown
OTU_12126	Unknown
OTU_12145	Unknown
OTU_12153	k__Bacteria; p__Gracilibacteria; c__; o__; f__; g__; s__
OTU_12154	Unknown
OTU_12157	Unknown
OTU_12168	Unknown
OTU_12177	Unknown
OTU_12183	Unknown
OTU_12193	k__Bacteria; p__Proteobacteria; c__Gammaproteobacteria; o__Enterobacterales; f__Enterobacteriaceae
OTU_12195	Unknown
OTU_12200	k__Bacteria; p__Proteobacteria; c__Gammaproteobacteria; o__Burkholderiales; f__Alcaligenaceae
OTU_12219	Unknown
OTU_12226	Unknown
OTU_12231	Unknown
OTU_12271	Unknown
OTU_12273	k__Bacteria
OTU_12286	k__Bacteria; p__Proteobacteria; c__Gammaproteobacteria; o__Pseudomonadales
OTU_12318	k__Bacteria; p__Proteobacteria; c__Alphaproteobacteria; o__Rickettsiales; f__Mitochondria
OTU_12322	Unknown
OTU_12325	Unknown
OTU_12334	Unknown
OTU_12351	Unknown
OTU_12371	k__Bacteria; p__Bacteroidota; c__Bacteroidia; o__Sphingobacteriales; f__AKYH767; g__; s__
OTU_12379	Unknown
OTU_12380	k__Bacteria
OTU_12383	Unknown
OTU_12409	Unknown
OTU_12423	Unknown
OTU_12438	Unknown
OTU_12509	k__Bacteria; p__Chloroflexi; c__Ktedonobacteria; o__Ktedonobacterales; f__Ktedonobacteraceae; g__FCPS473; s__
OTU_12517	k__Bacteria
OTU_12595	Unknown
OTU_12599	Unknown
OTU_12622	Unknown
OTU_12678	Unknown
OTU_12690	k__Bacteria; p__Acidobacteriota; c__Vicinamibacteria; o__Subgroup_17; f__; g__; s__
OTU_12766	Unknown
OTU_12779	Unknown
OTU_12781	Unknown
OTU_12792	k__Bacteria; p__Firmicutes; c__Bacilli; o__RsaHf231; f__; g__; s__
OTU_12795	k__Bacteria
OTU_12802	k__Bacteria; p__Actinobacteriota; c__MB-A2-108; o__; f__; g__; s__
OTU_12812	Unknown
OTU_12818	k__Bacteria
OTU_12843	Unknown
OTU_12844	k__Bacteria
OTU_12849	Unknown
OTU_12866	Unknown
OTU_12882	Unknown
OTU_12883	Unknown
OTU_12884	Unknown
OTU_12886	Unknown
OTU_12889	Unknown
OTU_12892	Unknown
OTU_12920	k__Bacteria; p__Acidobacteriota; c__Vicinamibacteria; o__Subgroup_17
OTU_12937	Unknown
OTU_12942	k__Bacteria; p__unidentified_Bacteria; c__Saccharimonadia; o__Saccharimonadales; f__; g__; s__
OTU_12951	k__Bacteria; p__Chloroflexi; c__Chloroflexia; o__Chloroflexales; f__Chloroflexaceae
OTU_12965	Unknown
OTU_12968	k__Bacteria; p__unidentified_Bacteria; c__unidentified_Bacteria; o__Pirellulales; f__Pirellulaceae; g__; s__
OTU_12973	Unknown
OTU_12974	k__Bacteria
OTU_12979	k__Bacteria; p__Proteobacteria; c__Gammaproteobacteria
OTU_12983	Unknown
OTU_12992	Unknown
OTU_12994	k__Bacteria; p__unidentified_Bacteria; c__Babeliae; o__Babeliales
OTU_12995	Unknown
OTU_12998	k__Bacteria
OTU_13016	k__Bacteria
OTU_13018	Unknown
OTU_13031	Unknown
OTU_13032	Unknown
OTU_13038	Unknown
OTU_13043	Unknown
OTU_13048	Unknown
OTU_13051	Unknown
OTU_13056	Unknown
OTU_13066	Unknown
OTU_13070	Unknown
OTU_13072	Unknown
OTU_13080	k__Bacteria
OTU_13082	k__Bacteria
OTU_13102	k__Bacteria; p__Proteobacteria; c__Gammaproteobacteria; o__Enterobacterales; f__Yersiniaceae; g__Serratia
OTU_13112	Unknown
OTU_13113	k__Bacteria
OTU_13116	k__Bacteria; p__Firmicutes; c__Clostridia; o__Lachnospirales; f__Lachnospiraceae; g__Lachnoclostridium; s__[Clostridium]_fimetarium
OTU_13147	k__Bacteria; p__Cyanobacteria; c__Vampirivibrionia; o__Gastranaerophilales
OTU_13186	Unknown
OTU_13216	k__Bacteria; p__Myxococcota; c__Polyangia; o__Polyangiales; f__Polyangiaceae; g__Pajaroellobacter; s__
OTU_13225	Unknown
OTU_13227	Unknown
OTU_13252	Unknown
OTU_13256	k__Bacteria; p__unidentified_Bacteria; c__unidentified_Bacteria; o__Gemmatimonadales; f__Gemmatimonadaceae
OTU_13282	Unknown
OTU_13283	Unknown
OTU_13295	Unknown
OTU_13301	k__Bacteria
OTU_13327	k__Bacteria; p__Spirochaetota; c__V2072-189E03; o__; f__; g__; s__
OTU_13331	Unknown
OTU_13332	Unknown
OTU_13337	k__Bacteria; p__Planctomycetota; c__Phycisphaerae; o__Phycisphaerales; f__Phycisphaeraceae; g__SM1A02; s__
OTU_13338	k__Bacteria
OTU_13347	k__Bacteria; p__Acidobacteriota; c__Acidobacteriae; o__Acidobacteriales; f__Koribacteraceae; g__Candidatus_Koribacter; s__
OTU_13349	Unknown
OTU_13350	Unknown
OTU_13352	Unknown
OTU_13364	Unknown
OTU_13399	Unknown
OTU_13405	Unknown
OTU_13412	Unknown
OTU_13415	Unknown
OTU_13416	Unknown
OTU_13422	Unknown
OTU_13425	Unknown
OTU_13442	Unknown
OTU_13447	k__Bacteria
OTU_13449	Unknown
OTU_13452	Unknown
OTU_13475	Unknown
OTU_13482	Unknown
OTU_13484	Unknown
OTU_13486	k__Bacteria; p__Actinobacteria; c__unidentified_Actinobacteria; o__Actinomycetales; f__Actinomycetaceae; g__Actinomyces
OTU_13487	Unknown
OTU_13497	Unknown
OTU_13500	Unknown
OTU_13511	k__Bacteria; p__Chloroflexi; c__Anaerolineae; o__Anaerolineales; f__Anaerolineaceae
OTU_13513	Unknown
OTU_13515	Unknown
OTU_13516	Unknown
OTU_13530	Unknown
OTU_13534	Unknown
OTU_13536	Unknown
OTU_13551	k__Bacteria; p__Chloroflexi; c__Anaerolineae; o__RBG-13-54-9; f__; g__; s__
OTU_13555	Unknown
OTU_13561	Unknown
OTU_13563	Unknown
OTU_13567	k__Bacteria
OTU_13568	k__Bacteria
OTU_13569	k__Bacteria; p__Actinobacteria; c__unidentified_Actinobacteria; o__Micrococcales
OTU_13574	Unknown
OTU_13585	k__Bacteria
OTU_13591	Unknown
OTU_13599	Unknown
OTU_13600	Unknown
OTU_13612	Unknown
OTU_13615	Unknown
OTU_13616	Unknown
OTU_13618	k__Bacteria
OTU_13620	Unknown
OTU_13621	k__Bacteria; p__Bacteroidota; c__Bacteroidia; o__Bacteroidales; f__Muribaculaceae; g__; s__
OTU_13624	Unknown
OTU_13627	Unknown
OTU_13632	Unknown
OTU_13633	Unknown
OTU_13634	Unknown
OTU_13635	k__Bacteria
OTU_13636	Unknown
OTU_13638	k__Bacteria; p__Actinobacteria; c__unidentified_Actinobacteria
OTU_13640	Unknown
OTU_13642	Unknown
OTU_13645	k__Bacteria; p__Bdellovibrionota; c__Oligoflexia; o__0319-6G20
OTU_13652	k__Bacteria; p__Planctomycetota; c__Phycisphaerae; o__Phycisphaerales; f__Phycisphaeraceae; g__SM1A02; s__
OTU_13653	k__Bacteria; p__Bacteroidota; c__Bacteroidia; o__Cytophagales; f__Hymenobacteraceae; g__Rufibacter; s__
OTU_13655	k__Bacteria; p__Verrucomicrobiota; c__Verrucomicrobiae; o__Opitutales; f__Opitutaceae; g__Lacunisphaera; s__
OTU_13658	k__Bacteria; p__unidentified_Bacteria; c__unidentified_Bacteria; o__Gemmatales; f__Gemmataceae; g__; s__
OTU_13670	k__Bacteria; p__unidentified_Bacteria; c__Bacteroidia; o__Chitinophagales; f__Saprospiraceae; g__; s__
OTU_13700	Unknown
OTU_13708	Unknown
OTU_13715	Unknown
OTU_14037	Unknown
OTU_14038	k__Bacteria; p__Firmicutes; c__Clostridia; o__Oscillospirales; f__Hungateiclostridiaceae; g__Ruminiclostridium; s__
OTU_14049	k__Bacteria; p__Actinobacteriota; c__MB-A2-108; o__; f__; g__; s__
OTU_14050	Unknown
OTU_14053	Unknown
OTU_14058	Unknown
OTU_14217	k__Bacteria
OTU_14240	k__Bacteria
OTU_14246	k__Bacteria; p__Firmicutes; c__Bacilli; o__Erysipelotrichales
OTU_14252	k__Bacteria
OTU_14253	k__Bacteria
OTU_14257	Unknown
OTU_14258	Unknown
OTU_14293	k__Bacteria; p__unidentified_Bacteria; c__Bacteroidia; o__Cytophagales; f__Microscillaceae; g__; s__
OTU_14298	Unknown
OTU_14321	k__Bacteria
OTU_14323	k__Bacteria; p__Proteobacteria; c__Gammaproteobacteria; o__Burkholderiales; f__Alcaligenaceae; g__GKS98_freshwater_group; s__
OTU_14325	Unknown
OTU_14329	k__Bacteria; p__Cyanobacteria; c__Cyanobacteriia; o__Chloroplast; f__unidentified_Chloroplast; g__unidentified_Chloroplast; s__Oscillatoriales_cyanobacterium_HF1
OTU_14332	Unknown
OTU_14337	k__Bacteria
OTU_14342	Unknown
OTU_14381	Unknown
OTU_14384	Unknown
OTU_14387	k__Bacteria
OTU_14390	Unknown
OTU_14392	Unknown
OTU_14394	Unknown
OTU_14400	Unknown
OTU_14401	k__Bacteria
OTU_14407	Unknown
OTU_14409	Unknown
OTU_14417	k__Bacteria; p__Firmicutes; c__Bacilli; o__Erysipelotrichales; f__Erysipelatoclostridiaceae; g__Candidatus_Stoquefichus
OTU_14421	Unknown
OTU_14424	Unknown
OTU_14427	k__Bacteria
OTU_14441	Unknown
OTU_14455	k__Bacteria; p__Bacteroidota; c__Bacteroidia; o__Chitinophagales; f__Saprospiraceae; g__Aureispira; s__
OTU_14459	Unknown
OTU_14471	k__Bacteria; p__Chloroflexi; c__Dehalococcoidia
OTU_14495	Unknown
OTU_14514	Unknown
OTU_14516	k__Bacteria
OTU_14530	k__Bacteria
OTU_14540	Unknown
OTU_14547	k__Bacteria; p__Firmicutes; c__Clostridia; o__Lachnospirales; f__Lachnospiraceae; g__Oribacterium; s__
OTU_14554	Unknown
OTU_14583	Unknown
OTU_14593	k__Bacteria
OTU_14603	Unknown
OTU_14632	Unknown
OTU_14636	Unknown
OTU_14642	Unknown
OTU_14643	k__Bacteria; p__Myxococcota; c__Myxococcia; o__Myxococcales; f__Myxococcaceae; g__KD3-10; s__
OTU_14645	Unknown
OTU_14648	Unknown
OTU_14656	Unknown
OTU_14676	k__Bacteria
OTU_14697	Unknown
OTU_14730	Unknown
OTU_14743	k__Bacteria; p__Proteobacteria; c__Gammaproteobacteria; o__Burkholderiales
OTU_14746	k__Bacteria; p__Acidobacteriota; c__Acidobacteriae; o__Subgroup_2; f__; g__; s__
OTU_14812	k__Bacteria
OTU_14830	Unknown
OTU_14842	k__Bacteria
OTU_14874	Unknown
OTU_14883	Unknown
OTU_14884	Unknown
OTU_14896	Unknown
OTU_14897	Unknown
OTU_14902	k__Bacteria
OTU_14909	Unknown
OTU_14917	k__Bacteria
OTU_14918	Unknown
OTU_14921	Unknown
OTU_14925	Unknown
OTU_14931	Unknown
OTU_14940	Unknown
OTU_14951	Unknown
OTU_14953	k__Bacteria
OTU_14955	Unknown
OTU_14959	Unknown
OTU_14964	Unknown
OTU_14970	Unknown
OTU_14975	k__Bacteria
OTU_14976	Unknown
OTU_14987	Unknown
OTU_15008	k__Bacteria
OTU_15025	Unknown
OTU_15035	k__Bacteria
OTU_15039	k__Bacteria
OTU_15043	Unknown
OTU_15047	Unknown
OTU_15049	k__Bacteria; p__Desulfobacterota
OTU_15057	Unknown
OTU_15060	k__Bacteria; p__Proteobacteria; c__Alphaproteobacteria; o__Rickettsiales; f__SM2D12; g__; s__
OTU_15068	Unknown
OTU_15079	k__Bacteria; p__Latescibacteria; c__unidentified_Latescibacteria; o__Latescibacterales; f__Latescibacteraceae; g__; s__
OTU_15082	k__Bacteria
OTU_15085	Unknown
OTU_15099	k__Bacteria; p__Acidobacteriota; c__Holophagae; o__Holophagales; f__Holophagaceae
OTU_15104	Unknown
OTU_15113	Unknown
OTU_15130	Unknown
OTU_15131	k__Bacteria
OTU_15139	k__Bacteria; p__unidentified_Bacteria; c__unidentified_Bacteria; o__Gemmatales; f__Gemmataceae; g__; s__
OTU_15373	k__Bacteria; p__unidentified_Bacteria; c__unidentified_Bacteria; o__Gemmatales; f__Gemmataceae; g__; s__
OTU_15374	Unknown
OTU_15375	k__Bacteria; p__SAR324_clade(Marine_group_B); c__; o__; f__; g__; s__
OTU_15376	k__Bacteria; p__Acidobacteriota; c__Acidobacteriae; o__Solibacterales; f__Solibacteraceae; g__Candidatus_Solibacter; s__
OTU_15379	k__Bacteria
OTU_15380	Unknown
OTU_15381	Unknown
OTU_15385	k__Bacteria
OTU_15388	k__Bacteria; p__Firmicutes; c__Clostridia; o__Lachnospirales; f__Lachnospiraceae
OTU_15403	k__Bacteria; p__Bacteroidota; c__Bacteroidia; o__Bacteroidales; f__Muribaculaceae; g__; s__
OTU_15410	k__Bacteria; p__Bacteroidota; c__Bacteroidia; o__Bacteroidales; f__Bacteroidaceae; g__Bacteroides
OTU_15414	Unknown
OTU_15422	Unknown
OTU_15423	k__Archaea; p__Nanoarchaeota; c__Nanoarchaeia; o__Woesearchaeales; f__SCGC_AAA011-D5
OTU_15428	Unknown
OTU_15447	k__Bacteria
OTU_15454	k__Bacteria
OTU_15478	Unknown
OTU_15480	Unknown
OTU_15494	k__Bacteria; p__Bdellovibrionota; c__Bdellovibrionia; o__Bdellovibrionales; f__Bdellovibrionaceae; g__Bdellovibrio; s__
OTU_15511	k__Bacteria; p__Firmicutes; c__Clostridia; o__Peptostreptococcales-Tissierellales; f__Anaerovoracaceae; g__[Eubacterium]_brachy_group; s__
OTU_15522	Unknown
OTU_15526	Unknown
OTU_15529	Unknown
OTU_15557	Unknown
OTU_15608	k__Bacteria
OTU_15622	k__Bacteria; p__Desulfobacterota; c__Desulfobulbia; o__Desulfobulbales; f__Desulfocapsaceae; g__SEEP-SRB4; s__
OTU_15623	k__Bacteria; p__Proteobacteria; c__Alphaproteobacteria; o__Rhizobiales; f__KF-JG30-B3; g__; s__
OTU_15636	k__Bacteria
OTU_15641	Unknown
OTU_15646	k__Bacteria
OTU_15652	k__Bacteria
OTU_15655	k__Bacteria
OTU_15667	Unknown
OTU_15670	Unknown
OTU_15690	Unknown
OTU_15709	Unknown
OTU_15747	Unknown
OTU_15783	k__Bacteria; p__Firmicutes; c__Clostridia; o__Lachnospirales; f__Lachnospiraceae
OTU_15790	Unknown
OTU_15801	Unknown
OTU_15813	k__Bacteria
OTU_15821	Unknown
OTU_15855	k__Bacteria; p__Verrucomicrobiota; c__Verrucomicrobiae; o__Opitutales; f__Opitutaceae; g__Alterococcus; s__
OTU_15862	Unknown
OTU_15863	Unknown
OTU_15868	Unknown
OTU_15925	Unknown
OTU_15937	Unknown
OTU_15943	Unknown
OTU_15946	k__Bacteria
OTU_15948	Unknown
OTU_15949	Unknown
OTU_15956	Unknown
OTU_15965	Unknown
OTU_15990	Unknown
OTU_15992	k__Bacteria; p__unidentified_Bacteria; c__Polyangia; o__Polyangiales; f__Sandaracinaceae; g__; s__
OTU_15998	Unknown
OTU_16001	k__Bacteria
OTU_16041	Unknown
OTU_16042	Unknown
OTU_16051	k__Bacteria; p__unidentified_Bacteria; c__Clostridia; o__Oscillospirales; f__Hungateiclostridiaceae; g__; s__
OTU_16061	Unknown
OTU_16066	Unknown
OTU_16090	k__Bacteria; p__Verrucomicrobiota; c__Kiritimatiellae; o__WCHB1-41; f__; g__; s__
OTU_16099	Unknown
OTU_16109	Unknown
OTU_16112	k__Bacteria
OTU_16121	Unknown
OTU_16127	k__Bacteria; p__Gracilibacteria; c__unidentified_Gracilibacteria; o__Absconditabacteriales_(SR1); f__; g__; s__
OTU_16131	Unknown
OTU_16137	k__Bacteria; p__Verrucomicrobiota; c__Kiritimatiellae; o__WCHB1-41; f__; g__; s__
OTU_16155	Unknown
OTU_16169	Unknown
OTU_16174	Unknown
OTU_16178	k__Bacteria; p__unidentified_Bacteria; c__Polyangia; o__Nannocystales; f__Nannocystaceae; g__; s__
OTU_16184	Unknown
OTU_16188	k__Bacteria; p__Verrucomicrobiota; c__Verrucomicrobiae; o__Verrucomicrobiales; f__Rubritaleaceae; g__Luteolibacter; s__
OTU_16190	k__Bacteria; p__Chloroflexi; c__Chloroflexia; o__Kallotenuales; f__AKIW781; g__; s__
OTU_16193	Unknown
OTU_16201	Unknown
OTU_16224	Unknown
OTU_16242	k__Bacteria; p__unidentified_Bacteria; c__Anaerolineae; o__Anaerolineales; f__Anaerolineaceae; g__; s__
OTU_16244	Unknown
OTU_16251	k__Bacteria
OTU_16253	Unknown
OTU_16257	Unknown
OTU_16265	Unknown
OTU_16266	Unknown
OTU_16274	k__Bacteria; p__unidentified_Bacteria; c__Bacteroidia; o__Cytophagales; f__Spirosomaceae; g__; s__
OTU_16275	Unknown
OTU_16298	Unknown
OTU_16300	Unknown
OTU_16303	Unknown
OTU_16310	Unknown
OTU_16318	Unknown
OTU_16340	Unknown
OTU_16354	Unknown
OTU_16389	Unknown
OTU_16400	Unknown
OTU_16409	Unknown
OTU_16418	Unknown
OTU_16435	Unknown
OTU_16472	k__Bacteria
OTU_16540	Unknown
OTU_16549	k__Bacteria; p__Chloroflexi; c__TK10; o__; f__; g__; s__
OTU_16550	Unknown
OTU_16556	Unknown
OTU_16573	Unknown
OTU_16584	Unknown
OTU_16589	k__Bacteria
OTU_16611	Unknown
OTU_16612	Unknown
OTU_16627	Unknown
OTU_16636	k__Bacteria
OTU_16648	k__Bacteria; p__Bdellovibrionota; c__Bdellovibrionia; o__Bdellovibrionales; f__Bdellovibrionaceae; g__Bdellovibrio; s__
OTU_16654	k__Bacteria; p__Bacteroidota; c__Bacteroidia; o__Chitinophagales; f__Chitinophagaceae; g__Flavisolibacter; s__
OTU_16675	k__Bacteria
OTU_16680	Unknown
OTU_16707	k__Bacteria
OTU_16713	k__Bacteria
OTU_16716	k__Bacteria; p__unidentified_Bacteria; c__Alphaproteobacteria; o__Micavibrionales
OTU_16744	k__Bacteria; p__Proteobacteria; c__Gammaproteobacteria; o__BD7-8; f__; g__; s__
OTU_16745	k__Bacteria; p__unidentified_Bacteria; c__Clostridia; o__Peptococcales; f__Peptococcaceae; g__; s__
OTU_16752	Unknown
OTU_16757	Unknown
OTU_16759	Unknown
OTU_16762	Unknown
OTU_16764	Unknown
OTU_16765	k__Bacteria; p__Gemmatimonadetes; c__unidentified_Gemmatimonadetes; o__Gemmatimonadales; f__Gemmatimonadaceae; g__; s__
OTU_16776	Unknown
OTU_16780	Unknown
OTU_16781	Unknown
OTU_16902	Unknown
OTU_16904	Unknown
OTU_16915	k__Bacteria; p__Proteobacteria
OTU_16930	k__Bacteria; p__Proteobacteria; c__Gammaproteobacteria; o__Competibacterales; f__Competibacteraceae; g__Candidatus_Competibacter; s__
OTU_16931	Unknown
OTU_16933	k__Bacteria; p__Bacteroidota; c__Ignavibacteria; o__Ignavibacteriales
OTU_16936	k__Bacteria; p__Planctomycetota; c__BD7-11; o__; f__; g__; s__
OTU_16939	Unknown
OTU_17053	k__Bacteria; p__Actinobacteriota; c__Thermoleophilia; o__Solirubrobacterales; f__67-14; g__; s__
OTU_17096	Unknown
OTU_17111	k__Bacteria
OTU_17114	k__Bacteria; p__Proteobacteria; c__Alphaproteobacteria; o__Rhodobacterales; f__Rhodobacteraceae; g__Rubellimicrobium; s__
OTU_17182	Unknown
OTU_17217	Unknown
OTU_17218	k__Bacteria; p__Bacteroidota; c__Bacteroidia; o__Cytophagales; f__Hymenobacteraceae; g__Adhaeribacter; s__
OTU_17227	k__Bacteria
OTU_17228	k__Bacteria; p__Firmicutes; c__Clostridia; o__Oscillospirales; f__Hungateiclostridiaceae; g__Thermoclostridium; s__
OTU_17233	Unknown
OTU_17234	k__Bacteria; p__Acidobacteriota; c__Vicinamibacteria; o__Vicinamibacterales; f__Vicinamibacteraceae; g__; s__
OTU_17237	k__Bacteria; p__unidentified_Bacteria; c__unidentified_Bacteria; o__Euzebyales; f__Euzebyaceae; g__; s__
OTU_17246	k__Bacteria
OTU_17258	Unknown
OTU_17262	k__Bacteria; p__Firmicutes; c__Clostridia; o__Oscillospirales; f__Ruminococcaceae; g__Ruminococcus; s__
OTU_17286	Unknown
OTU_17294	Unknown
OTU_17297	k__Bacteria
OTU_17305	k__Bacteria; p__unidentified_Bacteria; c__Anaerolineae; o__Caldilineales; f__Caldilineaceae; g__; s__
OTU_17306	Unknown
OTU_17310	k__Bacteria; p__Firmicutes; c__Limnochordia; o__Limnochordales; f__Limnochordaceae; g__; s__
OTU_17313	Unknown
OTU_17314	Unknown
OTU_17325	Unknown
OTU_17331	Unknown
OTU_17332	k__Bacteria; p__unidentified_Bacteria; c__Gammaproteobacteria; o__Pseudomonadales; f__Halomonadaceae; g__unidentified_Halomonadaceae; s__Pseudomonas_sp_TBZ33
OTU_17348	Unknown
OTU_17354	Unknown
OTU_17377	k__Bacteria
OTU_17387	Unknown
OTU_17391	Unknown
OTU_17392	k__Bacteria; p__Elusimicrobiota; c__Lineage_IIa; o__; f__; g__; s__
OTU_17394	k__Bacteria; p__Chloroflexi; c__KD4-96; o__; f__; g__; s__
OTU_17398	k__Bacteria
OTU_17408	Unknown
OTU_17409	k__Bacteria; p__Actinobacteriota; c__Thermoleophilia; o__Solirubrobacterales; f__67-14; g__; s__
OTU_17414	Unknown
OTU_17416	k__Bacteria; p__Firmicutes; c__Clostridia; o__Lachnospirales; f__Defluviitaleaceae; g__Defluviitaleaceae_UCG-011; s__
OTU_17420	Unknown
OTU_17430	Unknown
OTU_17433	Unknown
OTU_17446	k__Bacteria; p__Verrucomicrobiota; c__Lentisphaeria; o__Oligosphaerales; f__Lenti-02; g__; s__
OTU_17456	Unknown
OTU_17457	Unknown
OTU_17459	Unknown
OTU_17460	Unknown
OTU_17462	k__Bacteria
OTU_17463	Unknown
OTU_17486	Unknown
OTU_17490	k__Bacteria
OTU_17500	Unknown
OTU_17502	k__Bacteria; p__Bacteroidota; c__Bacteroidia; o__Chitinophagales; f__Chitinophagaceae; g__Flavisolibacter
OTU_17509	k__Bacteria
OTU_17514	k__Bacteria; p__unidentified_Bacteria; c__Bacteroidia; o__Bacteroidales; f__Paludibacteraceae; g__; s__
OTU_17516	k__Bacteria
OTU_17517	Unknown
OTU_17521	Unknown
OTU_17560	Unknown
OTU_17562	k__Bacteria; p__Firmicutes; c__Clostridia; o__Oscillospirales; f__Ruminococcaceae; g__Caproiciproducens
OTU_17570	k__Bacteria; p__Myxococcota; c__Myxococcia; o__Myxococcales; f__Myxococcaceae; g__P3OB-42
OTU_17578	Unknown
OTU_17580	Unknown
OTU_17584	k__Bacteria
OTU_17589	k__Bacteria; p__Verrucomicrobiota; c__Verrucomicrobiae; o__Verrucomicrobiales; f__Verrucomicrobiaceae; g__Prosthecobacter; s__
OTU_17590	k__Bacteria; p__Spirochaetota; c__MVP-15; o__; f__; g__; s__
OTU_17591	k__Bacteria; p__Firmicutes; c__Clostridia; o__Oscillospirales; f__Ruminococcaceae; g__Ruminococcus
OTU_17596	Unknown
OTU_17605	Unknown
OTU_17632	Unknown
OTU_17657	Unknown
OTU_17773	Unknown
OTU_17781	Unknown
OTU_17786	Unknown
OTU_17788	Unknown
OTU_17789	k__Bacteria; p__unidentified_Bacteria; c__Gammaproteobacteria; o__Pseudomonadales; f__Cellvibrionaceae; g__; s__
OTU_17797	Unknown
OTU_17800	k__Bacteria; p__Firmicutes; c__Bacilli; o__Paenibacillales; f__Paenibacillaceae
OTU_17836	k__Bacteria
OTU_17857	k__Bacteria
OTU_17859	Unknown
OTU_17860	Unknown
OTU_17865	k__Bacteria; p__unidentified_Bacteria; c__Gammaproteobacteria; o__Diplorickettsiales; f__Diplorickettsiaceae; g__; s__
OTU_18001	k__Bacteria; p__Bacteroidota; c__Bacteroidia
OTU_18047	k__Bacteria
OTU_18112	Unknown
OTU_18124	Unknown
OTU_18126	Unknown
OTU_18131	k__Bacteria
OTU_18139	k__Bacteria
OTU_18141	k__Bacteria; p__Chloroflexi; c__Dehalococcoidia; o__SAR202_clade; f__; g__; s__
OTU_18201	Unknown
OTU_18214	Unknown
OTU_18232	k__Bacteria
OTU_18233	Unknown
OTU_18235	Unknown
OTU_18239	Unknown
OTU_18255	k__Bacteria
OTU_18267	Unknown
OTU_18271	k__Bacteria; p__Bacteroidota; c__Bacteroidia; o__Sphingobacteriales; f__Sphingobacteriaceae; g__Solitalea; s__Solitalea_koreensis
OTU_18277	k__Bacteria; p__Spirochaetota; c__Spirochaetia; o__Spirochaetales; f__Spirochaetaceae; g__Sphaerochaeta; s__
OTU_18279	Unknown
OTU_18280	Unknown
OTU_18281	k__Bacteria; p__unidentified_Bacteria; c__Anaerolineae; o__Anaerolineales; f__Anaerolineaceae; g__; s__
OTU_18283	Unknown
OTU_18288	Unknown
OTU_18294	k__Bacteria; p__Chloroflexi; c__Ktedonobacteria; o__Ktedonobacterales; f__Ktedonobacteraceae; g__1921-2; s__
OTU_18303	k__Bacteria; p__Acidobacteriota; c__Acidobacteriae; o__Subgroup_2; f__; g__; s__
OTU_18307	Unknown
OTU_18316	k__Bacteria
OTU_18320	Unknown
OTU_18323	k__Bacteria
OTU_18336	Unknown
OTU_18359	Unknown
OTU_18363	Unknown
OTU_18369	Unknown
OTU_18370	k__Bacteria; p__Desulfobacterota; c__Desulfuromonadia; o__; f__; g__; s__
OTU_18379	k__Bacteria
OTU_18392	k__Bacteria
OTU_18394	Unknown
OTU_18403	k__Bacteria; p__unidentified_Bacteria; c__Spirochaetia; o__Spirochaetales; f__Spirochaetaceae
OTU_18433	k__Bacteria; p__Firmicutes; c__Clostridia; o__Monoglobales; f__Monoglobaceae; g__Monoglobus; s__
OTU_18463	Unknown
OTU_18465	Unknown
OTU_18471	k__Bacteria
OTU_18473	Unknown
OTU_18481	Unknown
OTU_18493	Unknown
OTU_18497	Unknown
OTU_18501	Unknown
OTU_18646	k__Bacteria; p__unidentified_Bacteria; c__Clostridia; o__Oscillospirales; f__Ruminococcaceae; g__; s__
OTU_19061	Unknown
OTU_19162	Unknown
OTU_19194	k__Bacteria; p__Firmicutes; c__Clostridia; o__Lachnospirales; f__Lachnospiraceae; g__[Eubacterium]_hallii_group; s__
OTU_19243	k__Bacteria; p__Proteobacteria; c__Gammaproteobacteria
OTU_19260	Unknown
OTU_19264	Unknown
OTU_19472	Unknown
OTU_19505	k__Bacteria
OTU_19575	k__Bacteria
OTU_19585	k__Bacteria
OTU_19595	k__Bacteria; p__Bacteroidota; c__Bacteroidia; o__Cytophagales; f__Cytophagaceae; g__Sporocytophaga; s__
OTU_19596	k__Bacteria; p__Gemmatimonadota; c__Longimicrobia; o__Longimicrobiales; f__Longimicrobiaceae; g__YC-ZSS-LKJ147; s__
OTU_19623	k__Bacteria
OTU_19636	k__Bacteria; p__Bacteroidota; c__Bacteroidia
OTU_19644	Unknown
OTU_19649	k__Bacteria
OTU_19680	Unknown
OTU_19692	Unknown
OTU_19709	Unknown
OTU_19727	k__Bacteria; p__Chloroflexi; c__Ktedonobacteria; o__Ktedonobacterales; f__Ktedonobacteraceae; g__Ktedonobacter
OTU_19760	Unknown
OTU_19777	Unknown
OTU_19787	k__Bacteria; p__Chloroflexi; c__Chloroflexia; o__Elev-1554; f__; g__; s__
OTU_19805	k__Bacteria; p__Bacteroidota; c__Bacteroidia; o__Cytophagales; f__Spirosomaceae; g__Emticicia; s__
OTU_19818	k__Bacteria
OTU_19824	Unknown
OTU_19837	k__Bacteria
OTU_19839	k__Bacteria
OTU_19892	Unknown
OTU_19900	Unknown
OTU_19915	k__Bacteria
OTU_19922	k__Bacteria; p__Chloroflexi; c__Chloroflexia; o__Kallotenuales; f__AKIW781; g__; s__
OTU_19942	Unknown
OTU_19948	Unknown
OTU_19969	k__Bacteria; p__Actinobacteria; c__unidentified_Actinobacteria
OTU_20073	k__Bacteria
OTU_20096	k__Bacteria
OTU_20185	Unknown
OTU_20195	k__Bacteria; p__unidentified_Bacteria; c__Rhodothermia; o__Rhodothermales; f__Rhodothermaceae; g__; s__
OTU_20210	Unknown
OTU_20216	k__Bacteria
OTU_20239	Unknown
OTU_20286	Unknown
OTU_20310	k__Bacteria; p__Firmicutes; c__Clostridia; o__Oscillospirales; f__Hungateiclostridiaceae; g__HN-HF0106; s__
OTU_20311	Unknown
OTU_20348	Unknown
OTU_20361	Unknown
OTU_20380	k__Bacteria; p__unidentified_Bacteria; c__Alphaproteobacteria
OTU_20382	k__Bacteria; p__unidentified_Bacteria; c__Acidobacteriae; o__Acidobacteriales; f__; g__; s__
OTU_20397	Unknown
OTU_20408	Unknown
OTU_20412	Unknown
OTU_20422	Unknown
OTU_20442	Unknown
OTU_20466	k__Bacteria; p__Chloroflexi; c__Ktedonobacteria; o__Ktedonobacterales; f__Ktedonobacteraceae; g__HSB_OF53-F07; s__
OTU_20473	Unknown
OTU_20663	k__Bacteria; p__unidentified_Bacteria; c__Thermoleophilia; o__Gaiellales; f__; g__; s__
OTU_21070	k__Bacteria; p__Verrucomicrobiota; c__Verrucomicrobiae; o__Pedosphaerales; f__Pedosphaeraceae; g__; s__
OTU_21076	Unknown
OTU_21082	k__Bacteria; p__unidentified_Bacteria; c__Thermodesulfovibrionia; o__; f__; g__; s__
OTU_21093	Unknown
OTU_21170	Unknown
OTU_21194	Unknown
OTU_21197	Unknown
OTU_21200	k__Bacteria; p__Firmicutes; c__Bacilli; o__Erysipelotrichales; f__Erysipelotrichaceae; g__Erysipelotrichaceae_UCG-006; s__
OTU_21222	Unknown
OTU_21243	k__Bacteria
OTU_21248	Unknown
OTU_21323	k__Bacteria; p__Actinobacteriota; c__Coriobacteriia; o__Coriobacteriales; f__Atopobiaceae; g__Olsenella; s__Olsenella_scatoligenes
OTU_21368	Unknown
OTU_21452	Unknown
OTU_21482	k__Bacteria
OTU_21520	Unknown
OTU_21592	k__Bacteria; p__Actinobacteria; c__unidentified_Actinobacteria; o__Nitriliruptorales; f__Nitriliruptoraceae; g__; s__
OTU_21593	Unknown
OTU_21691	Unknown
OTU_21700	Unknown
OTU_21707	k__Bacteria
OTU_21733	k__Bacteria; p__Actinobacteria; c__unidentified_Actinobacteria
OTU_21793	k__Bacteria; p__Verrucomicrobiota; c__Verrucomicrobiae; o__Pedosphaerales; f__Pedosphaeraceae; g__; s__
OTU_21798	k__Bacteria
OTU_21799	Unknown
OTU_21947	k__Bacteria; p__Actinobacteriota; c__Acidimicrobiia; o__Microtrichales; f__Ilumatobacteraceae; g__CL500-29_marine_group; s__
OTU_22072	Unknown
OTU_22088	k__Bacteria
OTU_22089	Unknown
OTU_22103	k__Bacteria
OTU_22122	Unknown
OTU_22141	k__Bacteria; p__Proteobacteria; c__Gammaproteobacteria; o__Enterobacterales; f__Idiomarinaceae; g__Idiomarina
OTU_22151	k__Bacteria; p__unidentified_Bacteria; c__Bacteroidia; o__Chitinophagales; f__Saprospiraceae; g__; s__
OTU_22155	Unknown
OTU_22172	k__Bacteria; p__Firmicutes; c__Clostridia; o__Lachnospirales; f__Lachnospiraceae
OTU_22193	Unknown
OTU_22239	Unknown
OTU_22256	Unknown
OTU_22262	Unknown
OTU_22271	Unknown
OTU_22306	k__Bacteria; p__Bdellovibrionota; c__Bdellovibrionia; o__Bdellovibrionales; f__Bdellovibrionaceae; g__; s__
OTU_22312	Unknown
OTU_22320	Unknown
OTU_22333	Unknown
OTU_22351	Unknown
OTU_22354	k__Bacteria; p__Actinobacteria; c__unidentified_Actinobacteria
OTU_22368	Unknown
OTU_22370	Unknown
OTU_22430	Unknown
OTU_22433	Unknown
OTU_22465	k__Bacteria
OTU_22485	Unknown
OTU_22497	Unknown
OTU_22549	k__Bacteria; p__SAR324_clade(Marine_group_B); c__; o__; f__; g__; s__
OTU_22592	Unknown
OTU_22594	k__Bacteria
OTU_22617	k__Bacteria; p__Bacteroidota; c__Bacteroidia; o__Flavobacteriales; f__Flavobacteriaceae
OTU_22631	k__Bacteria
OTU_22669	Unknown
OTU_22674	k__Bacteria
OTU_22704	Unknown
OTU_22717	Unknown
OTU_22726	Unknown
OTU_22743	Unknown
OTU_22780	Unknown
OTU_22781	Unknown
OTU_22793	Unknown
OTU_22823	k__Bacteria
OTU_22845	k__Bacteria
OTU_22901	Unknown
OTU_22937	Unknown
OTU_22945	Unknown
OTU_22946	Unknown
OTU_22954	Unknown
OTU_22970	k__Bacteria; p__Bacteroidota; c__Bacteroidia; o__Chitinophagales; f__Chitinophagaceae; g__Taibaiella
OTU_23002	k__Bacteria
OTU_23047	k__Bacteria; p__Proteobacteria; c__Alphaproteobacteria
OTU_23070	k__Bacteria
OTU_23073	k__Bacteria
OTU_23084	k__Bacteria; p__Chloroflexi; c__Chloroflexia; o__Thermomicrobiales; f__JG30-KF-CM45
OTU_23105	Unknown
OTU_23138	Unknown
OTU_23150	Unknown
OTU_23209	k__Bacteria
OTU_23211	Unknown
OTU_23212	Unknown
OTU_23247	k__Bacteria; p__Myxococcota; c__Polyangia; o__Blfdi19
OTU_23301	Unknown
OTU_23303	Unknown
OTU_23304	Unknown
OTU_23307	Unknown
OTU_23326	k__Bacteria; p__Proteobacteria; c__Gammaproteobacteria; o__Pseudomonadales; f__Pseudomonadaceae; g__Pseudomonas
OTU_23330	k__Bacteria; p__Proteobacteria; c__Gammaproteobacteria; o__unidentified_Gammaproteobacteria; f__unidentified_Gammaproteobacteria; g__; s__
OTU_23332	k__Bacteria; p__Proteobacteria; c__Gammaproteobacteria; o__Xanthomonadales; f__Xanthomonadaceae; g__Arenimonas; s__
OTU_23333	k__Bacteria; p__Firmicutes; c__Clostridia; o__Lachnospirales; f__Defluviitaleaceae; g__Defluviitaleaceae_UCG-011; s__
OTU_23335	k__Bacteria
OTU_23336	Unknown
OTU_23345	k__Bacteria
OTU_23348	Unknown
OTU_23354	Unknown
OTU_23355	k__Bacteria
OTU_23358	k__Bacteria
OTU_23361	Unknown
OTU_23368	Unknown
OTU_23371	k__Bacteria; p__Chloroflexi; c__Anaerolineae; o__Caldilineales; f__Caldilineaceae; g__Litorilinea; s__
OTU_23372	k__Bacteria
OTU_23379	k__Bacteria; p__Bacteroidota; c__Bacteroidia; o__Bacteroidales; f__Bacteroidaceae; g__Bacteroides
OTU_23388	Unknown
OTU_23393	Unknown
OTU_23394	k__Bacteria; p__unidentified_Bacteria; c__Bacteroidia; o__Bacteroidales; f__Paludibacteraceae; g__; s__
OTU_23398	Unknown
OTU_23403	Unknown
OTU_23405	k__Bacteria; p__unidentified_Bacteria; c__unidentified_Bacteria; o__Euzebyales; f__Euzebyaceae; g__; s__
OTU_23406	Unknown
OTU_23409	Unknown
OTU_23413	k__Bacteria; p__Proteobacteria; c__Gammaproteobacteria; o__Burkholderiales; f__Rhodocyclaceae; g__Uliginosibacterium; s__Uliginosibacterium_flavum
OTU_23415	Unknown
OTU_23417	Unknown
OTU_23418	k__Bacteria
OTU_23420	Unknown
OTU_23422	k__Bacteria; p__Proteobacteria; c__Gammaproteobacteria; o__unidentified_Gammaproteobacteria; f__unidentified_Gammaproteobacteria; g__; s__
OTU_23428	Unknown
OTU_23429	k__Bacteria; p__Sva0485; c__; o__; f__; g__; s__
OTU_23431	Unknown
OTU_23443	Unknown
OTU_23444	k__Bacteria; p__Elusimicrobiota; c__; o__; f__; g__; s__
OTU_23445	Unknown
OTU_23451	k__Bacteria; p__Chloroflexi; c__Ktedonobacteria; o__Ktedonobacterales; f__Ktedonobacteraceae; g__HSB_OF53-F07; s__
OTU_23452	Unknown
OTU_23454	k__Bacteria; p__Proteobacteria; c__Gammaproteobacteria; o__Burkholderiales
OTU_23465	Unknown
OTU_23468	k__Bacteria; p__unidentified_Bacteria; c__Alphaproteobacteria
OTU_23470	Unknown
OTU_23471	Unknown
OTU_23474	Unknown
OTU_23476	Unknown
OTU_23478	k__Bacteria; p__Firmicutes; c__Bacilli; o__Erysipelotrichales; f__Erysipelotrichaceae; g__ZOR0006; s__
OTU_23480	Unknown
OTU_23485	Unknown
OTU_23489	Unknown
OTU_23490	Unknown
OTU_23495	Unknown
OTU_23517	k__Bacteria; p__Chloroflexi; c__AD3; o__; f__; g__; s__
OTU_23518	Unknown
OTU_23523	k__Bacteria; p__Proteobacteria; c__Gammaproteobacteria; o__Coxiellales; f__Coxiellaceae; g__Coxiella
OTU_23525	Unknown
OTU_23526	Unknown
OTU_23556	Unknown
OTU_23576	k__Bacteria; p__Verrucomicrobiota; c__Verrucomicrobiae; o__Pedosphaerales; f__Pedosphaeraceae
OTU_23579	Unknown
OTU_23581	Unknown
OTU_23588	k__Bacteria; p__Firmicutes; c__Clostridia; o__Oscillospirales; f__Ruminococcaceae; g__Ruminococcus
OTU_23590	k__Bacteria; p__Bacteroidota; c__Bacteroidia; o__Sphingobacteriales; f__envOPS_17; g__; s__
OTU_23593	k__Bacteria
OTU_23603	Unknown
OTU_23605	Unknown
OTU_23606	Unknown
OTU_23612	k__Bacteria
OTU_23614	Unknown
OTU_23618	Unknown
OTU_23623	Unknown
OTU_23627	Unknown
OTU_23642	k__Bacteria
OTU_23669	k__Bacteria; p__Proteobacteria; c__Gammaproteobacteria; o__Enterobacterales; f__Shewanellaceae; g__Shewanella; s__Shewanella_algae
OTU_23676	k__Bacteria; p__Desulfobacterota; c__Desulfuromonadia; o__Geobacterales; f__Geobacteraceae
OTU_23688	Unknown
OTU_23697	Unknown
OTU_23700	Unknown
OTU_23715	k__Bacteria
OTU_23717	k__Bacteria; p__Proteobacteria; c__Gammaproteobacteria
OTU_23728	Unknown
OTU_23729	k__Bacteria
OTU_23733	k__Bacteria
OTU_23737	Unknown
OTU_23741	k__Bacteria; p__Desulfobacterota; c__Desulfovibrionia; o__Desulfovibrionales; f__Desulfovibrionaceae; g__Desulfovibrio
OTU_23749	k__Bacteria; p__Proteobacteria; c__Alphaproteobacteria; o__Rickettsiales; f__SM2D12; g__; s__
OTU_23755	k__Bacteria; p__unidentified_Bacteria; c__Acidimicrobiia; o__Microtrichales
OTU_23766	k__Bacteria; p__unidentified_Bacteria; c__Babeliae; o__Babeliales
OTU_23778	Unknown
OTU_23784	k__Bacteria; p__Proteobacteria; c__Gammaproteobacteria; o__Burkholderiales; f__Nitrosomonadaceae; g__Nitrosomonas
OTU_23785	Unknown
OTU_23787	Unknown
OTU_23793	k__Bacteria
OTU_23794	k__Bacteria
OTU_23797	k__Bacteria; p__Proteobacteria; c__Gammaproteobacteria
OTU_23803	Unknown
OTU_23805	k__Bacteria
OTU_23807	Unknown
OTU_23817	Unknown
OTU_23818	Unknown
OTU_23819	k__Bacteria; p__Chloroflexi; c__Chloroflexia; o__Thermomicrobiales; f__JG30-KF-CM45; g__; s__
OTU_23820	k__Bacteria
OTU_23822	Unknown
OTU_23828	Unknown
OTU_23831	k__Bacteria; p__Firmicutes; c__Clostridia; o__Caldicoprobacterales; f__Caldicoprobacteraceae; g__Caldicoprobacter; s__
OTU_23833	Unknown
OTU_23834	k__Bacteria
OTU_23839	k__Bacteria; p__Chloroflexi; c__TK10; o__; f__; g__; s__
OTU_23842	Unknown
OTU_23844	Unknown
OTU_23846	Unknown
OTU_23851	Unknown
OTU_23854	k__Bacteria
OTU_23857	Unknown
OTU_23860	k__Bacteria
OTU_23900	k__Bacteria; p__Myxococcota
OTU_23903	Unknown
OTU_23939	k__Bacteria; p__Kryptonia; c__unidentified_Kryptonia; o__Kryptoniales; f__BSV26
OTU_23948	k__Bacteria
OTU_23959	Unknown
OTU_23960	Unknown
OTU_23966	Unknown
OTU_23973	Unknown
OTU_23981	k__Bacteria; p__Chloroflexi; c__Anaerolineae; o__RBG-13-54-9; f__; g__; s__
OTU_24031	Unknown
OTU_24048	k__Bacteria
OTU_24052	Unknown
OTU_24081	k__Bacteria; p__unidentified_Bacteria; c__unidentified_Bacteria; o__Gemmatimonadales; f__Gemmatimonadaceae; g__; s__
OTU_24093	Unknown
OTU_24107	Unknown
OTU_24108	Unknown
OTU_24109	Unknown
OTU_24217	k__Bacteria; p__Proteobacteria; c__Gammaproteobacteria; o__Pseudomonadales; f__Halieaceae
OTU_24241	k__Bacteria
OTU_24306	Unknown
OTU_24325	Unknown
OTU_24328	Unknown
OTU_24345	Unknown
OTU_24351	Unknown
OTU_24352	Unknown
OTU_24381	k__Bacteria
OTU_24382	k__Bacteria
OTU_24400	k__Bacteria; p__Proteobacteria; c__Gammaproteobacteria; o__Pseudomonadales; f__KI89A_clade; g__; s__
OTU_24432	Unknown
OTU_24492	Unknown
OTU_24524	Unknown
OTU_24533	k__Bacteria; p__Firmicutes; c__Bacilli; o__Paenibacillales; f__Paenibacillaceae; g__Ammoniibacillus; s__Ammoniibacillus_agariperforans
OTU_24551	Unknown
OTU_24566	k__Bacteria; p__Firmicutes; c__Bacilli; o__Erysipelotrichales; f__Erysipelatoclostridiaceae; g__Erysipelatoclostridium; s__
OTU_24620	k__Bacteria
OTU_24636	k__Bacteria; p__Actinobacteria; c__unidentified_Actinobacteria
OTU_24659	Unknown
OTU_24668	Unknown
OTU_24677	k__Bacteria
OTU_24871	Unknown
OTU_24932	k__Bacteria
OTU_24933	k__Bacteria
OTU_24940	Unknown
OTU_25070	Unknown
OTU_25075	Unknown
OTU_25078	Unknown
OTU_25084	Unknown
OTU_25100	k__Bacteria; p__Gracilibacteria; c__unidentified_Gracilibacteria; o__Absconditabacteriales_(SR1); f__; g__; s__
OTU_25102	k__Bacteria; p__Elusimicrobia; c__unidentified_Elusimicrobia; o__Lineage_IV; f__; g__; s__
OTU_25158	k__Bacteria
OTU_25159	Unknown
OTU_25164	Unknown
OTU_25182	Unknown
OTU_25231	Unknown
OTU_25235	Unknown
OTU_25245	k__Bacteria; p__Chloroflexi; c__Ktedonobacteria; o__Ktedonobacterales; f__JG30-KF-AS9; g__; s__
OTU_25255	k__Bacteria; p__unidentified_Bacteria; c__Alphaproteobacteria; o__Holosporales; f__Holosporaceae; g__; s__
OTU_25763	Unknown
OTU_25777	Unknown
OTU_25782	k__Bacteria; p__Firmicutes; c__Bacilli; o__Entomoplasmatales; f__type_III; g__; s__
OTU_25784	k__Bacteria; p__Proteobacteria; c__Gammaproteobacteria; o__Burkholderiales; f__Nitrosomonadaceae; g__mle1-7; s__
OTU_25816	Unknown
OTU_25821	Unknown
OTU_25825	k__Bacteria
OTU_25836	Unknown
OTU_25841	k__Bacteria
OTU_25963	Unknown
OTU_25970	k__Bacteria; p__Acidobacteriota; c__Acidobacteriae; o__Bryobacterales; f__Bryobacteraceae; g__Bryobacter; s__
OTU_25987	Unknown
OTU_25991	k__Bacteria
OTU_26004	Unknown
OTU_26006	k__Bacteria
OTU_26010	k__Bacteria; p__unidentified_Bacteria; c__Rhodothermia; o__Balneolales; f__Balneolaceae; g__; s__
OTU_26012	Unknown
OTU_26014	k__Bacteria; p__Chloroflexi; c__TK10; o__; f__; g__; s__
OTU_26016	k__Bacteria; p__Chloroflexi; c__JG30-KF-CM66; o__; f__; g__; s__
OTU_26020	k__Bacteria; p__Bdellovibrionota; c__Oligoflexia; o__0319-6G20; f__; g__; s__
OTU_26021	k__Bacteria; p__Proteobacteria
OTU_26032	k__Bacteria
OTU_26044	Unknown
OTU_26049	k__Bacteria; p__Bacteroidota; c__Bacteroidia; o__Bacteroidales; f__Prevotellaceae; g__Prevotella
OTU_26069	Unknown
OTU_26072	k__Bacteria; p__unidentified_Bacteria; c__Myxococcia; o__Myxococcales; f__Myxococcaceae; g__; s__
OTU_26085	Unknown
OTU_26087	Unknown
OTU_26108	Unknown
OTU_26129	Unknown
OTU_26326	k__Bacteria; p__Firmicutes; c__Bacilli; o__Lactobacillales; f__Carnobacteriaceae; g__Atopostipes; s__
OTU_26436	k__Bacteria; p__Proteobacteria; c__Gammaproteobacteria; o__Burkholderiales
OTU_26448	Unknown
OTU_26478	k__Bacteria
OTU_26490	k__Bacteria; p__Bacteroidota; c__Bacteroidia
OTU_26540	Unknown
OTU_26549	k__Bacteria; p__unidentified_Bacteria; c__Gammaproteobacteria; o__Granulosicoccales; f__; g__; s__
OTU_26562	Unknown
OTU_26568	k__Bacteria; p__Proteobacteria; c__Gammaproteobacteria
OTU_26579	k__Bacteria; p__Planctomycetota; c__Phycisphaerae; o__Tepidisphaerales; f__WD2101_soil_group; g__; s__
OTU_26587	k__Bacteria
OTU_26591	k__Bacteria; p__Firmicutes; c__Clostridia; o__Lachnospirales; f__Lachnospiraceae
OTU_26608	k__Bacteria; p__Proteobacteria; c__Gammaproteobacteria; o__unidentified_Gammaproteobacteria; f__unidentified_Gammaproteobacteria; g__Marinicella
OTU_26627	k__Bacteria
OTU_26628	k__Bacteria
OTU_26644	k__Bacteria; p__unidentified_Bacteria; c__Babeliae; o__Babeliales; f__Babeliaceae; g__; s__
OTU_26659	Unknown
OTU_26664	k__Bacteria; p__Proteobacteria; c__Gammaproteobacteria; o__Pseudomonadales; f__Gven-F17; g__; s__
OTU_26665	k__Bacteria
OTU_26676	k__Bacteria; p__Cyanobacteria; c__Cyanobacteriia; o__Cyanobacteriales; f__Xenococcaceae
OTU_26705	Unknown
OTU_26715	k__Bacteria; p__Proteobacteria; c__Gammaproteobacteria; o__Enterobacterales; f__Enterobacteriaceae
OTU_26741	k__Bacteria; p__Bacteroidota; c__Bacteroidia; o__Chitinophagales; f__Saprospiraceae; g__Candidatus_Aquirestis; s__
OTU_26790	k__Archaea
OTU_26814	k__Bacteria
OTU_26821	k__Bacteria
OTU_26869	Unknown
OTU_26878	k__Bacteria
OTU_26886	Unknown
OTU_26896	Unknown
OTU_26912	k__Bacteria; p__Firmicutes; c__Bacilli; o__Paenibacillales; f__Paenibacillaceae; g__Paenibacillus
OTU_26921	k__Bacteria
OTU_26924	Unknown
OTU_26939	k__Bacteria
OTU_26965	Unknown
OTU_26966	Unknown
OTU_26967	k__Bacteria; p__Bacteroidota; c__Bacteroidia; o__Bacteroidales; f__Barnesiellaceae; g__Barnesiella
OTU_26982	Unknown
OTU_26984	k__Bacteria
OTU_26994	Unknown
OTU_26996	Unknown
OTU_27012	k__Bacteria
OTU_27017	Unknown
OTU_27022	Unknown
OTU_27028	Unknown
OTU_27029	k__Bacteria; p__Acidobacteriota; c__c5LKS83; o__; f__; g__; s__
OTU_27041	k__Bacteria
OTU_27068	Unknown
OTU_27070	k__Bacteria
OTU_27113	k__Bacteria; p__Chloroflexi; c__Chloroflexia; o__Thermomicrobiales; f__JG30-KF-CM45; g__; s__
OTU_27114	k__Bacteria; p__Firmicutes; c__Clostridia; o__Oscillospirales; f__Hungateiclostridiaceae; g__Anaerobacterium; s__
OTU_27118	k__Bacteria
OTU_27143	k__Bacteria
OTU_27166	Unknown
OTU_27168	Unknown
OTU_27173	Unknown
OTU_27201	Unknown
OTU_27232	k__Bacteria
OTU_27245	k__Bacteria
OTU_27253	Unknown
OTU_27258	k__Bacteria
OTU_27272	Unknown
OTU_27273	Unknown
OTU_27300	Unknown
OTU_27305	Unknown
OTU_27311	Unknown
OTU_27330	Unknown
OTU_27425	k__Bacteria
OTU_27437	Unknown
OTU_27461	Unknown
OTU_27463	Unknown
OTU_27471	k__Bacteria
OTU_27477	k__Bacteria; p__Proteobacteria; c__Gammaproteobacteria; o__Pseudomonadales; f__Moraxellaceae; g__Acinetobacter
OTU_27490	k__Bacteria
OTU_27496	Unknown
OTU_27507	Unknown
OTU_27509	k__Bacteria; p__Desulfobacterota; c__Desulfobacteria; o__Desulfobacterales; f__Desulfosarcinaceae
OTU_27518	k__Bacteria
OTU_27520	Unknown
OTU_27547	k__Bacteria
OTU_27551	k__Bacteria
OTU_27566	k__Bacteria; p__unidentified_Bacteria; c__Bacteroidia; o__Chitinophagales; f__Saprospiraceae; g__; s__
OTU_27590	k__Bacteria
OTU_27591	Unknown
OTU_27600	k__Bacteria; p__Aquificae; c__unidentified_Aquificae; o__Hydrogenothermales; f__Hydrogenothermaceae; g__Sulfurihydrogenibium; s__
OTU_27611	Unknown
[truncated: 752 more rows]

## Sheet: CN2.uniq.otu
OTU_1357	k__Bacteria; p__Desulfobacterota; c__Desulfovibrionia; o__Desulfovibrionales; f__Desulfovibrionaceae; g__Desulfovibrio
OTU_1462	k__Bacteria; p__Proteobacteria; c__Gammaproteobacteria; o__Enterobacterales; f__Morganellaceae; g__endosymbionts; s__bacterium_endosymbiont_of_Irenimus_aequalis
OTU_2406	k__Bacteria; p__Proteobacteria; c__Alphaproteobacteria
OTU_2999	k__Bacteria
OTU_3492	k__Bacteria; p__Firmicutes; c__Clostridia; o__Oscillospirales; f__Ruminococcaceae; g__UBA1819
OTU_3494	Unknown
OTU_3566	Unknown
OTU_3599	Unknown
OTU_3799	Unknown
OTU_3804	Unknown
OTU_3829	Unknown
OTU_3836	Unknown
OTU_3920	Unknown
OTU_3978	Unknown
OTU_3993	Unknown
OTU_4014	Unknown
OTU_4020	Unknown
OTU_4045	Unknown
OTU_4066	Unknown
OTU_4168	Unknown
OTU_4274	Unknown
OTU_4337	k__Bacteria
OTU_4360	Unknown
OTU_4366	Unknown
OTU_4403	Unknown
OTU_4406	Unknown
OTU_4415	Unknown
OTU_4437	Unknown
OTU_4440	Unknown
OTU_4447	Unknown
OTU_4455	Unknown
OTU_4476	Unknown
OTU_4477	Unknown
OTU_4479	Unknown
OTU_4491	Unknown
OTU_4496	Unknown
OTU_4510	Unknown
OTU_4515	Unknown
OTU_4522	k__Bacteria
OTU_4531	k__Bacteria
OTU_4549	Unknown
OTU_4551	Unknown
OTU_4556	Unknown
OTU_4560	Unknown
OTU_4577	Unknown
OTU_4582	Unknown
OTU_4583	Unknown
OTU_4584	Unknown
OTU_4588	Unknown
OTU_4590	Unknown
OTU_4594	Unknown
OTU_4605	Unknown
OTU_4617	Unknown
OTU_4619	Unknown
OTU_4625	Unknown
OTU_4630	Unknown
OTU_4646	Unknown
OTU_4652	Unknown
OTU_4659	Unknown
OTU_4670	Unknown
OTU_4677	Unknown
OTU_4679	Unknown
OTU_4708	Unknown
OTU_4724	Unknown
OTU_4728	Unknown
OTU_4735	k__Bacteria
OTU_4737	Unknown
OTU_4740	Unknown
OTU_4743	Unknown
OTU_4748	Unknown
OTU_4749	Unknown
OTU_4750	Unknown
OTU_4756	Unknown
OTU_4761	Unknown
OTU_4777	Unknown
OTU_4781	Unknown
OTU_4786	Unknown
OTU_4811	Unknown
OTU_4815	Unknown
OTU_4821	Unknown
OTU_4822	Unknown
OTU_4831	k__Bacteria
OTU_4834	Unknown
OTU_4836	Unknown
OTU_4842	Unknown
OTU_4844	Unknown
OTU_4847	Unknown
OTU_4849	Unknown
OTU_4851	Unknown
OTU_4859	Unknown
OTU_4876	Unknown
OTU_4877	Unknown
OTU_4889	Unknown
OTU_4903	Unknown
OTU_4909	k__Bacteria
OTU_4914	Unknown
OTU_4915	Unknown
OTU_4917	Unknown
OTU_4924	Unknown
OTU_4933	Unknown
OTU_4934	Unknown
OTU_4944	Unknown
OTU_4947	Unknown
OTU_4954	Unknown
OTU_4956	Unknown
OTU_4958	k__Bacteria
OTU_4967	Unknown
OTU_4972	Unknown
OTU_4986	Unknown
OTU_4994	Unknown
OTU_4995	Unknown
OTU_4999	Unknown
OTU_5026	Unknown
OTU_5027	Unknown
OTU_5028	Unknown
OTU_5062	Unknown
OTU_5063	Unknown
OTU_5064	Unknown
OTU_5071	Unknown
OTU_5072	Unknown
OTU_5074	Unknown
OTU_5079	Unknown
OTU_5082	Unknown
OTU_5110	Unknown
OTU_5119	Unknown
OTU_5127	k__Bacteria
OTU_5144	Unknown
OTU_5146	Unknown
OTU_5148	Unknown
OTU_5150	Unknown
OTU_5151	Unknown
OTU_5153	Unknown
OTU_5158	Unknown
OTU_5164	Unknown
OTU_5167	Unknown
OTU_5169	Unknown
OTU_5172	Unknown
OTU_5175	Unknown
OTU_5177	k__Bacteria
OTU_5180	Unknown
OTU_5181	Unknown
OTU_5191	Unknown
OTU_5206	Unknown
OTU_5208	Unknown
OTU_5221	Unknown
OTU_5231	k__Bacteria
OTU_5239	Unknown
OTU_5244	Unknown
OTU_5246	Unknown
OTU_5255	Unknown
OTU_5274	k__Bacteria
OTU_5279	Unknown
OTU_5291	Unknown
OTU_5296	Unknown
OTU_5302	Unknown
OTU_5308	Unknown
OTU_5314	Unknown
OTU_5344	Unknown
OTU_5353	Unknown
OTU_5357	Unknown
OTU_5367	Unknown
OTU_5374	Unknown
OTU_5383	Unknown
OTU_5391	Unknown
OTU_5407	Unknown
OTU_5413	Unknown
OTU_5414	Unknown
OTU_5418	Unknown
OTU_5419	Unknown
OTU_5420	Unknown
OTU_5422	Unknown
OTU_5424	Unknown
OTU_5427	Unknown
OTU_5431	Unknown
OTU_5436	Unknown
OTU_5441	Unknown
OTU_5459	Unknown
OTU_5464	Unknown
OTU_5465	Unknown
OTU_5469	Unknown
OTU_5471	Unknown
OTU_5475	Unknown
OTU_5482	Unknown
OTU_5486	Unknown
OTU_5487	Unknown
OTU_5491	Unknown
OTU_5497	Unknown
OTU_5509	Unknown
OTU_5510	Unknown
OTU_5511	Unknown
OTU_5518	Unknown
OTU_5522	Unknown
OTU_5548	Unknown
OTU_5554	Unknown
OTU_5558	Unknown
OTU_5566	Unknown
OTU_5571	Unknown
OTU_5581	Unknown
OTU_5583	Unknown
OTU_5594	Unknown
OTU_5607	Unknown
OTU_5610	Unknown
OTU_5613	Unknown
OTU_5692	Unknown
OTU_5723	k__Bacteria
OTU_5726	Unknown
OTU_5727	Unknown
OTU_5728	k__Bacteria; p__Kryptonia; c__unidentified_Kryptonia; o__Kryptoniales; f__BSV26; g__unidentified_BSV26; s__Ignavibacteria_bacterium_RIFCSPLOWO2_12_FULL_56_21
OTU_5734	Unknown
OTU_5737	Unknown
OTU_5741	Unknown
OTU_5749	Unknown
OTU_5751	Unknown
OTU_5752	Unknown
OTU_5758	Unknown
OTU_5759	k__Bacteria
OTU_5766	Unknown
OTU_5768	Unknown
OTU_5773	Unknown
OTU_5774	Unknown
OTU_5777	Unknown
OTU_5782	Unknown
OTU_5783	Unknown
OTU_5786	Unknown
OTU_5793	Unknown
OTU_5795	Unknown
OTU_5797	Unknown
OTU_5807	Unknown
OTU_5818	Unknown
OTU_5832	Unknown
OTU_5833	Unknown
OTU_5835	Unknown
OTU_5843	Unknown
OTU_5855	Unknown
OTU_5862	Unknown
OTU_5864	Unknown
OTU_5872	Unknown
OTU_5877	Unknown
OTU_5882	Unknown
OTU_5884	k__Bacteria
OTU_5888	Unknown
OTU_5911	Unknown
OTU_5923	Unknown
OTU_5925	Unknown
OTU_5944	Unknown
OTU_5975	Unknown
OTU_5978	Unknown
OTU_5992	k__Bacteria; p__Actinobacteria; c__unidentified_Actinobacteria; o__Streptosporangiales; f__Thermomonosporaceae
OTU_5999	Unknown
OTU_6003	Unknown
OTU_6006	Unknown
OTU_6009	Unknown
OTU_6029	Unknown
OTU_6035	Unknown
OTU_6036	Unknown
OTU_6047	Unknown
OTU_6048	Unknown
OTU_6059	Unknown
OTU_6063	Unknown
OTU_6073	Unknown
OTU_6089	k__Bacteria
OTU_6100	Unknown
OTU_6120	Unknown
OTU_6135	Unknown
OTU_6137	Unknown
OTU_6141	Unknown
OTU_6144	k__Bacteria
OTU_6145	Unknown
OTU_6158	Unknown
OTU_6159	Unknown
OTU_6166	Unknown
OTU_6176	Unknown
OTU_6180	Unknown
OTU_6181	Unknown
OTU_6189	Unknown
OTU_6191	Unknown
OTU_6193	Unknown
OTU_6203	Unknown
OTU_6218	Unknown
OTU_6220	Unknown
OTU_6224	Unknown
OTU_6255	Unknown
OTU_6262	k__Bacteria
OTU_6267	Unknown
OTU_6272	Unknown
OTU_6276	Unknown
OTU_6286	Unknown
OTU_6293	Unknown
OTU_6301	Unknown
OTU_6304	Unknown
OTU_6319	Unknown
OTU_6320	Unknown
OTU_6329	Unknown
OTU_6330	Unknown
OTU_6336	Unknown
OTU_6337	k__Bacteria
OTU_6339	Unknown
OTU_6345	Unknown
OTU_6349	Unknown
OTU_6350	k__Bacteria
OTU_6353	Unknown
OTU_6356	Unknown
OTU_6358	k__Bacteria
OTU_6359	Unknown
OTU_6372	Unknown
OTU_6377	Unknown
OTU_6385	Unknown
OTU_6397	Unknown
OTU_6400	Unknown
OTU_6405	Unknown
OTU_6410	Unknown
OTU_6411	Unknown
OTU_6414	Unknown
OTU_6418	Unknown
OTU_6420	Unknown
OTU_6427	Unknown
OTU_6428	Unknown
OTU_6438	Unknown
OTU_6439	Unknown
OTU_6441	Unknown
OTU_6444	Unknown
OTU_6447	Unknown
OTU_6449	Unknown
OTU_6450	Unknown
OTU_6464	Unknown
OTU_6467	Unknown
OTU_6468	Unknown
OTU_6470	Unknown
OTU_6479	Unknown
OTU_6483	Unknown
OTU_6485	Unknown
OTU_6487	Unknown
OTU_6494	Unknown
OTU_6499	Unknown
OTU_6500	Unknown
OTU_6502	Unknown
OTU_6504	Unknown
OTU_6505	Unknown
OTU_6514	Unknown
OTU_6516	Unknown
OTU_6519	k__Bacteria
OTU_6520	Unknown
OTU_6521	k__Bacteria; p__Proteobacteria; c__Gammaproteobacteria; o__Burkholderiales; f__Comamonadaceae
OTU_6526	Unknown
OTU_6527	Unknown
OTU_6532	Unknown
OTU_6534	Unknown
OTU_6536	Unknown
OTU_6537	Unknown
OTU_6539	Unknown
OTU_6547	Unknown
OTU_6554	Unknown
OTU_6556	Unknown
OTU_6558	Unknown
OTU_6560	Unknown
OTU_6562	Unknown
OTU_6564	Unknown
OTU_6565	k__Bacteria
OTU_6570	Unknown
OTU_6571	Unknown
OTU_6574	Unknown
OTU_6578	Unknown
OTU_6579	Unknown
OTU_6582	Unknown
OTU_6597	Unknown
OTU_6599	Unknown
OTU_6605	Unknown
OTU_6610	Unknown
OTU_6612	Unknown
OTU_6617	Unknown
OTU_6618	Unknown
OTU_6619	Unknown
OTU_6631	Unknown
OTU_6641	Unknown
OTU_6643	Unknown
OTU_6649	Unknown
OTU_6650	Unknown
OTU_6664	Unknown
OTU_6668	Unknown
OTU_6671	Unknown
OTU_6697	Unknown
OTU_6698	Unknown
OTU_6702	Unknown
OTU_6707	Unknown
OTU_6710	Unknown
OTU_6717	k__Bacteria; p__Verrucomicrobiota; c__Verrucomicrobiae; o__Chthoniobacterales; f__Chthoniobacteraceae; g__Chthoniobacter; s__
OTU_6725	Unknown
OTU_6731	Unknown
OTU_6737	Unknown
OTU_6738	Unknown
OTU_6739	Unknown
OTU_6742	Unknown
OTU_6743	Unknown
OTU_6744	Unknown
OTU_6746	Unknown
OTU_6747	Unknown
OTU_6753	Unknown
OTU_6763	Unknown
OTU_6765	Unknown
OTU_6771	Unknown
OTU_6772	Unknown
OTU_6776	Unknown
OTU_6777	Unknown
OTU_6778	Unknown
OTU_6779	k__Bacteria
OTU_6780	Unknown
OTU_6797	Unknown
OTU_6801	Unknown
OTU_6804	Unknown
OTU_6805	Unknown
OTU_6812	Unknown
OTU_6813	k__Bacteria
OTU_6814	Unknown
OTU_6815	Unknown
OTU_6826	Unknown
OTU_6830	Unknown
OTU_6832	k__Bacteria; p__Bacteroidota; c__Bacteroidia
OTU_6833	k__Bacteria
OTU_6834	Unknown
OTU_6842	Unknown
OTU_6845	Unknown
OTU_6847	Unknown
OTU_6848	Unknown
OTU_6860	Unknown
OTU_6865	Unknown
OTU_6867	Unknown
OTU_6868	Unknown
OTU_6871	Unknown
OTU_6876	Unknown
OTU_6879	Unknown
OTU_6881	Unknown
OTU_6887	Unknown
OTU_6888	Unknown
OTU_6889	Unknown
OTU_6890	Unknown
OTU_6895	Unknown
OTU_6909	Unknown
OTU_6911	Unknown
OTU_6913	Unknown
OTU_6914	Unknown
OTU_6916	Unknown
OTU_6918	Unknown
OTU_6919	Unknown
OTU_6921	k__Bacteria; p__Proteobacteria; c__Gammaproteobacteria; o__Burkholderiales; f__SC-I-84; g__; s__
OTU_6922	Unknown
OTU_6923	Unknown
OTU_6929	Unknown
OTU_6931	Unknown
OTU_6932	k__Bacteria
OTU_6933	Unknown
OTU_6940	Unknown
OTU_6944	Unknown
OTU_6951	Unknown
OTU_6955	Unknown
OTU_6966	Unknown
OTU_6970	Unknown
OTU_6971	Unknown
OTU_6976	Unknown
OTU_6978	Unknown
OTU_6980	Unknown
OTU_6988	Unknown
OTU_6995	Unknown
OTU_7000	Unknown
OTU_7010	Unknown
OTU_7012	Unknown
OTU_7017	Unknown
OTU_7032	Unknown
OTU_7033	Unknown
OTU_7037	Unknown
OTU_7041	Unknown
OTU_7042	Unknown
OTU_7044	Unknown
OTU_7051	Unknown
OTU_7053	k__Bacteria
OTU_7057	Unknown
OTU_7058	Unknown
OTU_7066	Unknown
OTU_7076	Unknown
OTU_7085	Unknown
OTU_7086	k__Bacteria
OTU_7087	Unknown
OTU_7092	Unknown
OTU_7096	Unknown
OTU_7105	Unknown
OTU_7111	Unknown
OTU_7112	Unknown
OTU_7113	Unknown
OTU_7115	Unknown
OTU_7120	Unknown
OTU_7121	Unknown
OTU_7123	k__Bacteria
OTU_7130	Unknown
OTU_7141	Unknown
OTU_7142	Unknown
OTU_7146	Unknown
OTU_7148	Unknown
OTU_7150	Unknown
OTU_7165	k__Bacteria
OTU_7167	k__Bacteria
OTU_7170	Unknown
OTU_7177	Unknown
OTU_7183	Unknown
OTU_7184	Unknown
OTU_7200	Unknown
OTU_7210	Unknown
OTU_7213	Unknown
OTU_7236	Unknown
OTU_7245	Unknown
OTU_7257	Unknown
OTU_7262	Unknown
OTU_7298	Unknown
OTU_7320	Unknown
OTU_7334	Unknown
OTU_7335	Unknown
OTU_7340	Unknown
OTU_7353	Unknown
OTU_7361	Unknown
OTU_7368	Unknown
OTU_7373	Unknown
OTU_7387	Unknown
OTU_7389	k__Bacteria
OTU_7394	Unknown
OTU_7406	Unknown
OTU_7423	Unknown
OTU_7426	Unknown
OTU_7438	Unknown
OTU_7449	Unknown
OTU_7451	Unknown
OTU_7466	Unknown
OTU_7469	Unknown
OTU_7470	Unknown
OTU_7471	Unknown
OTU_7472	Unknown
OTU_7473	Unknown
OTU_7475	Unknown
OTU_7476	Unknown
OTU_7477	Unknown
OTU_7478	Unknown
OTU_7481	Unknown
OTU_7483	Unknown
OTU_7485	Unknown
OTU_7488	Unknown
OTU_7489	Unknown
OTU_7493	Unknown
OTU_7496	Unknown
OTU_7502	k__Bacteria
OTU_7503	Unknown
OTU_7508	Unknown
OTU_7516	Unknown
OTU_7535	Unknown
OTU_7540	Unknown
OTU_7581	Unknown
OTU_7602	Unknown
OTU_7605	Unknown
OTU_7606	Unknown
OTU_7610	Unknown
OTU_7617	Unknown
OTU_7620	Unknown
OTU_7623	Unknown
OTU_7624	Unknown
OTU_7627	Unknown
OTU_7629	Unknown
OTU_7632	Unknown
OTU_7634	Unknown
OTU_7636	Unknown
OTU_7653	Unknown
OTU_7658	Unknown
OTU_7660	Unknown
OTU_7661	Unknown
OTU_7662	Unknown
OTU_7663	Unknown
OTU_7665	Unknown
OTU_7666	Unknown
OTU_7667	Unknown
OTU_7675	Unknown
OTU_7677	Unknown
OTU_7678	Unknown
OTU_7679	k__Bacteria
OTU_7683	Unknown
OTU_7690	Unknown
OTU_7692	Unknown
OTU_7694	Unknown
OTU_7696	Unknown
OTU_7703	Unknown
OTU_7704	Unknown
OTU_7707	Unknown
OTU_7714	Unknown
OTU_7722	Unknown
OTU_7723	Unknown
OTU_7724	k__Bacteria; p__Acidobacteriota; c__Acidobacteriae; o__Subgroup_15; f__; g__; s__
OTU_7725	Unknown
OTU_7734	Unknown
OTU_7735	Unknown
OTU_7736	Unknown
OTU_7743	Unknown
OTU_7745	Unknown
OTU_7748	Unknown
OTU_7751	Unknown
OTU_7753	Unknown
OTU_7754	Unknown
OTU_7761	Unknown
OTU_7769	Unknown
OTU_7771	Unknown
OTU_7774	k__Bacteria
OTU_7775	Unknown
OTU_7776	Unknown
OTU_7782	Unknown
OTU_7786	Unknown
OTU_7787	Unknown
OTU_7795	Unknown
OTU_7796	Unknown
OTU_7801	Unknown
OTU_7802	Unknown
OTU_7840	Unknown
OTU_7849	Unknown
OTU_7852	Unknown
OTU_7861	Unknown
OTU_7862	Unknown
OTU_7867	Unknown
OTU_7874	Unknown
OTU_7885	Unknown
OTU_7908	Unknown
OTU_7922	Unknown
OTU_7925	Unknown
OTU_7931	Unknown
OTU_7932	Unknown
OTU_7933	Unknown
OTU_7937	Unknown
OTU_7942	Unknown
OTU_7943	Unknown
OTU_7946	Unknown
OTU_7953	Unknown
OTU_7961	Unknown
OTU_7966	Unknown
OTU_7972	Unknown
OTU_7974	Unknown
OTU_7986	Unknown
OTU_7994	Unknown
OTU_7997	Unknown
OTU_8005	Unknown
OTU_8010	Unknown
OTU_8011	Unknown
OTU_8012	Unknown
OTU_8016	Unknown
OTU_8020	Unknown
OTU_8023	Unknown
OTU_8031	k__Bacteria
OTU_8037	Unknown
OTU_8039	k__Bacteria
OTU_8048	k__Bacteria
OTU_8050	Unknown
OTU_8052	k__Bacteria
OTU_8055	Unknown
OTU_8058	Unknown
OTU_8066	Unknown
OTU_8067	Unknown
OTU_8068	Unknown
OTU_8071	Unknown
OTU_8073	Unknown
OTU_8076	Unknown
OTU_8079	Unknown
OTU_8086	Unknown
OTU_8087	Unknown
OTU_8088	Unknown
OTU_8101	Unknown
OTU_8103	Unknown
OTU_8107	Unknown
OTU_8116	Unknown
OTU_8117	Unknown
OTU_8119	Unknown
OTU_8122	Unknown
OTU_8144	Unknown
OTU_8145	Unknown
OTU_8148	Unknown
OTU_8152	Unknown
OTU_8155	Unknown
OTU_8160	Unknown
OTU_8162	Unknown
OTU_8165	Unknown
OTU_8168	Unknown
OTU_8172	Unknown
OTU_8181	Unknown
OTU_8189	Unknown
OTU_8215	Unknown
OTU_8216	Unknown
OTU_8220	Unknown
OTU_8232	Unknown
OTU_8236	Unknown
OTU_8238	Unknown
OTU_8248	Unknown
OTU_8272	Unknown
OTU_8285	Unknown
OTU_8292	Unknown
OTU_8298	Unknown
OTU_8302	Unknown
OTU_8319	Unknown
OTU_8321	k__Bacteria
OTU_8324	Unknown
OTU_8330	Unknown
OTU_8339	Unknown
OTU_8341	k__Bacteria
OTU_8347	Unknown
OTU_8352	Unknown
OTU_8354	k__Bacteria
OTU_8355	Unknown
OTU_8356	k__Bacteria
OTU_8357	Unknown
OTU_8366	Unknown
OTU_8367	k__Bacteria
OTU_8377	Unknown
OTU_8378	Unknown
OTU_8384	Unknown
OTU_8391	Unknown
OTU_8393	Unknown
OTU_8395	Unknown
OTU_8401	Unknown
OTU_8415	Unknown
OTU_8427	Unknown
OTU_8431	Unknown
OTU_8460	Unknown
OTU_8461	Unknown
OTU_8462	Unknown
OTU_8466	Unknown
OTU_8471	k__Bacteria
OTU_8473	k__Bacteria
OTU_8474	Unknown
OTU_8477	Unknown
OTU_8487	Unknown
OTU_8488	Unknown
OTU_8490	Unknown
OTU_8491	Unknown
OTU_8505	k__Bacteria; p__Proteobacteria; c__Gammaproteobacteria; o__Burkholderiales; f__Nitrosomonadaceae; g__mle1-7; s__
OTU_8506	Unknown
OTU_8508	Unknown
OTU_8518	Unknown
OTU_8521	Unknown
OTU_8527	Unknown
OTU_8528	Unknown
OTU_8530	Unknown
OTU_8535	Unknown
OTU_8536	k__Bacteria
OTU_8538	Unknown
OTU_8539	Unknown
OTU_8551	Unknown
OTU_8553	Unknown
OTU_8559	k__Bacteria
OTU_8563	Unknown
OTU_8566	Unknown
OTU_8573	Unknown
OTU_8580	Unknown
OTU_8584	Unknown
OTU_8595	Unknown
OTU_8599	k__Bacteria
OTU_8604	Unknown
OTU_8626	Unknown
OTU_8640	Unknown
OTU_8642	Unknown
OTU_8648	Unknown
OTU_8652	Unknown
OTU_8654	Unknown
OTU_8657	Unknown
OTU_8660	Unknown
OTU_8665	Unknown
OTU_8676	Unknown
OTU_8677	Unknown
OTU_8679	k__Bacteria
OTU_8680	Unknown
OTU_8687	Unknown
OTU_8693	Unknown
OTU_8699	Unknown
OTU_8700	Unknown
OTU_8703	Unknown
OTU_8722	k__Bacteria
OTU_8730	Unknown
OTU_8748	Unknown
OTU_8753	Unknown
OTU_8755	Unknown
OTU_8756	Unknown
OTU_8769	Unknown
OTU_8770	Unknown
OTU_8771	Unknown
OTU_8775	Unknown
OTU_8776	k__Bacteria
OTU_8777	Unknown
OTU_8787	Unknown
OTU_8792	k__Bacteria
OTU_8801	Unknown
OTU_8802	Unknown
OTU_8803	Unknown
OTU_8806	Unknown
OTU_8815	k__Bacteria
OTU_8824	Unknown
OTU_8827	Unknown
OTU_8841	Unknown
OTU_8843	Unknown
OTU_8845	Unknown
OTU_8848	Unknown
OTU_8849	Unknown
OTU_8850	Unknown
OTU_8852	Unknown
OTU_8858	Unknown
OTU_8859	Unknown
OTU_8861	Unknown
OTU_8874	Unknown
OTU_8879	Unknown
OTU_8881	Unknown
OTU_8883	Unknown
OTU_8885	k__Bacteria
OTU_8886	Unknown
OTU_8888	Unknown
OTU_8898	Unknown
OTU_8906	Unknown
OTU_8913	Unknown
OTU_8916	Unknown
OTU_8919	Unknown
OTU_8921	Unknown
OTU_8924	Unknown
OTU_8928	Unknown
OTU_8930	Unknown
OTU_8931	Unknown
OTU_8932	Unknown
OTU_8933	Unknown
OTU_8935	Unknown
OTU_8941	Unknown
OTU_8942	Unknown
OTU_8947	Unknown
OTU_8952	Unknown
OTU_8954	Unknown
OTU_8955	Unknown
OTU_8966	Unknown
OTU_8968	Unknown
OTU_8971	Unknown
OTU_8972	Unknown
OTU_8977	Unknown
OTU_8980	Unknown
OTU_8984	Unknown
OTU_8986	k__Bacteria
OTU_8987	Unknown
OTU_8989	Unknown
OTU_8990	Unknown
OTU_8992	Unknown
OTU_8995	Unknown
OTU_8999	Unknown
OTU_9000	Unknown
OTU_9004	Unknown
OTU_9005	Unknown
OTU_9008	Unknown
OTU_9011	Unknown
OTU_9012	Unknown
OTU_9015	k__Bacteria; p__unidentified_Bacteria; c__Alphaproteobacteria
OTU_9018	Unknown
OTU_9020	Unknown
OTU_9021	Unknown
OTU_9023	Unknown
OTU_9024	Unknown
OTU_9026	Unknown
OTU_9029	Unknown
OTU_9031	Unknown
OTU_9034	Unknown
OTU_9036	Unknown
OTU_9048	Unknown
OTU_9049	Unknown
OTU_9050	Unknown
OTU_9052	Unknown
OTU_9055	Unknown
OTU_9057	Unknown
OTU_9065	k__Bacteria
OTU_9082	Unknown
OTU_9092	Unknown
OTU_9104	Unknown
OTU_9106	Unknown
OTU_9117	k__Bacteria; p__unidentified_Bacteria; c__Polyangia; o__Polyangiales; f__Sandaracinaceae; g__; s__
OTU_9118	Unknown
OTU_9123	Unknown
OTU_9130	Unknown
OTU_9131	Unknown
OTU_9132	k__Bacteria
OTU_9141	Unknown
OTU_9142	Unknown
OTU_9154	Unknown
OTU_9156	Unknown
OTU_9158	Unknown
OTU_9162	Unknown
OTU_9175	Unknown
OTU_9182	Unknown
OTU_9187	k__Bacteria; p__Proteobacteria; c__Gammaproteobacteria
OTU_9196	Unknown
OTU_9198	Unknown
OTU_9209	Unknown
OTU_9210	Unknown
OTU_9219	Unknown
OTU_9224	Unknown
OTU_9233	Unknown
OTU_9245	Unknown
OTU_9251	Unknown
OTU_9271	Unknown
OTU_9278	Unknown
OTU_9286	Unknown
OTU_9287	Unknown
OTU_9288	Unknown
OTU_9296	Unknown
OTU_9307	Unknown
OTU_9318	Unknown
OTU_9336	Unknown
OTU_9342	Unknown
OTU_9353	Unknown
OTU_9358	Unknown
OTU_9365	Unknown
OTU_9366	Unknown
OTU_9369	Unknown
OTU_9371	Unknown
OTU_9387	Unknown
OTU_9388	Unknown
OTU_9392	Unknown
OTU_9397	Unknown
OTU_9412	Unknown
OTU_9413	Unknown
OTU_9414	Unknown
OTU_9419	Unknown
OTU_9421	Unknown
OTU_9440	Unknown
OTU_9444	Unknown
OTU_9445	Unknown
OTU_9448	Unknown
OTU_9456	Unknown
OTU_9466	Unknown
OTU_9467	Unknown
OTU_9485	Unknown
OTU_9489	Unknown
OTU_9511	Unknown
OTU_9525	Unknown
OTU_9537	k__Bacteria
OTU_9546	Unknown
OTU_9547	Unknown
OTU_9548	Unknown
OTU_9563	Unknown
OTU_9568	k__Bacteria
OTU_9571	Unknown
OTU_9576	Unknown
OTU_9583	Unknown
OTU_9589	Unknown
OTU_9598	Unknown
OTU_9602	Unknown
OTU_9606	Unknown
OTU_9608	Unknown
OTU_9620	Unknown
OTU_9622	Unknown
OTU_9626	Unknown
OTU_9630	Unknown
OTU_9639	Unknown
OTU_9640	Unknown
OTU_9641	Unknown
OTU_9652	Unknown
OTU_9655	Unknown
OTU_9662	k__Bacteria
OTU_9684	Unknown
OTU_9698	Unknown
OTU_9705	Unknown
OTU_9735	Unknown
OTU_9736	Unknown
OTU_9738	Unknown
OTU_9748	Unknown
OTU_9750	Unknown
OTU_9753	Unknown
OTU_9755	Unknown
OTU_9758	Unknown
OTU_9763	Unknown
OTU_9771	Unknown
OTU_9772	Unknown
OTU_9782	k__Bacteria
OTU_9786	Unknown
OTU_9790	Unknown
OTU_9792	Unknown
OTU_9796	Unknown
OTU_9805	Unknown
OTU_9814	k__Bacteria
OTU_9819	Unknown
OTU_9823	Unknown
OTU_9826	k__Bacteria; p__Gemmatimonadota; c__BD2-11_terrestrial_group; o__; f__; g__; s__
OTU_9830	Unknown
OTU_9832	k__Bacteria
OTU_9833	Unknown
OTU_9836	Unknown
OTU_9840	Unknown
OTU_9842	Unknown
OTU_9854	Unknown
OTU_9857	Unknown
OTU_9860	Unknown
OTU_9864	Unknown
OTU_9868	Unknown
OTU_9869	Unknown
OTU_9871	Unknown
OTU_9872	k__Bacteria; p__unidentified_Bacteria; c__Bacteroidia; o__Cytophagales; f__Microscillaceae; g__; s__
OTU_9875	Unknown
OTU_9877	Unknown
OTU_9886	Unknown
OTU_9895	Unknown
OTU_9896	Unknown
OTU_9903	Unknown
OTU_9915	Unknown
OTU_9923	Unknown
OTU_9930	Unknown
OTU_9931	Unknown
OTU_9942	Unknown
OTU_9946	Unknown
OTU_9951	Unknown
OTU_9952	Unknown
OTU_9958	Unknown
OTU_9960	Unknown
OTU_9978	k__Bacteria
OTU_9979	Unknown
OTU_9980	Unknown
OTU_9981	Unknown
OTU_9992	Unknown
OTU_9994	Unknown
OTU_9995	Unknown
OTU_9996	Unknown
OTU_9997	Unknown
OTU_9999	k__Bacteria
OTU_10001	k__Bacteria
OTU_10009	k__Bacteria
OTU_10016	Unknown
OTU_10021	Unknown
OTU_10031	Unknown
OTU_10036	Unknown
OTU_10037	Unknown
OTU_10038	Unknown
OTU_10045	Unknown
OTU_10050	Unknown
OTU_10054	Unknown
OTU_10062	Unknown
OTU_10075	Unknown
OTU_10080	Unknown
OTU_10083	Unknown
OTU_10084	Unknown
OTU_10090	Unknown
OTU_10091	Unknown
OTU_10095	Unknown
OTU_10097	Unknown
OTU_10107	Unknown
OTU_10115	Unknown
OTU_10129	Unknown
OTU_10131	Unknown
OTU_10136	Unknown
OTU_10139	Unknown
OTU_10154	Unknown
OTU_10157	Unknown
OTU_10161	Unknown
OTU_10176	Unknown
OTU_10186	Unknown
OTU_10189	Unknown
OTU_10190	Unknown
OTU_10191	Unknown
OTU_10194	Unknown
OTU_10197	Unknown
OTU_10198	Unknown
OTU_10209	Unknown
OTU_10213	Unknown
OTU_10217	k__Bacteria
OTU_10223	Unknown
OTU_10225	Unknown
OTU_10226	Unknown
OTU_10228	Unknown
OTU_10232	Unknown
OTU_10233	Unknown
OTU_10238	Unknown
OTU_10242	Unknown
OTU_10247	k__Bacteria
OTU_10257	k__Bacteria
OTU_10260	Unknown
OTU_10262	Unknown
OTU_10264	Unknown
OTU_10265	Unknown
OTU_10266	Unknown
OTU_10267	Unknown
OTU_10271	Unknown
OTU_10273	Unknown
OTU_10274	Unknown
OTU_10282	Unknown
OTU_10288	k__Bacteria
OTU_10294	Unknown
OTU_10295	k__Bacteria
OTU_10302	Unknown
OTU_10303	Unknown
OTU_10304	Unknown
OTU_10308	Unknown
OTU_10316	Unknown
OTU_10319	Unknown
OTU_10322	k__Bacteria
OTU_10323	Unknown
OTU_10324	k__Bacteria
OTU_10329	k__Bacteria
OTU_10330	Unknown
OTU_10335	Unknown
OTU_10340	Unknown
OTU_10344	Unknown
OTU_10346	k__Bacteria
OTU_10348	Unknown
OTU_10350	k__Bacteria
OTU_10354	Unknown
OTU_10356	Unknown
OTU_10359	Unknown
OTU_10360	Unknown
OTU_10362	Unknown
OTU_10367	Unknown
OTU_10372	Unknown
OTU_10373	k__Bacteria
OTU_10374	Unknown
OTU_10375	Unknown
OTU_10378	Unknown
OTU_10379	Unknown
OTU_10381	Unknown
OTU_10385	Unknown
OTU_10389	Unknown
OTU_10393	Unknown
OTU_10395	Unknown
OTU_10397	Unknown
OTU_10400	Unknown
OTU_10403	Unknown
OTU_10412	Unknown
OTU_10414	Unknown
OTU_10421	Unknown
OTU_10423	Unknown
OTU_10426	Unknown
OTU_10427	Unknown
OTU_10429	Unknown
OTU_10431	Unknown
OTU_10432	Unknown
OTU_10434	Unknown
OTU_10435	Unknown
OTU_10437	Unknown
OTU_10439	Unknown
OTU_10440	Unknown
OTU_10441	Unknown
OTU_10442	Unknown
OTU_10445	Unknown
OTU_10448	Unknown
OTU_10450	Unknown
OTU_10451	Unknown
OTU_10453	Unknown
OTU_10463	Unknown
OTU_10466	Unknown
OTU_10467	Unknown
OTU_10469	Unknown
OTU_10475	Unknown
OTU_10477	Unknown
OTU_10479	Unknown
OTU_10480	Unknown
OTU_10488	k__Bacteria
OTU_10492	Unknown
OTU_10498	Unknown
OTU_10507	Unknown
OTU_10517	Unknown
OTU_10521	Unknown
OTU_10524	Unknown
OTU_10535	Unknown
OTU_10541	Unknown
OTU_10555	Unknown
OTU_10559	Unknown
OTU_10572	Unknown
OTU_10574	Unknown
OTU_10581	Unknown
OTU_10592	Unknown
OTU_10599	Unknown
OTU_10602	Unknown
OTU_10607	Unknown
OTU_10610	Unknown
OTU_10613	k__Bacteria
OTU_10622	Unknown
OTU_10624	Unknown
OTU_10625	Unknown
OTU_10627	Unknown
OTU_10628	Unknown
OTU_10642	Unknown
OTU_10650	Unknown
OTU_10651	Unknown
OTU_10658	Unknown
OTU_10659	Unknown
OTU_10667	Unknown
OTU_10669	k__Bacteria; p__NB1-j; c__; o__; f__; g__; s__
OTU_10674	Unknown
OTU_10675	Unknown
OTU_10684	Unknown
OTU_10687	Unknown
OTU_10690	Unknown
OTU_10692	Unknown
OTU_10693	Unknown
OTU_10697	Unknown
OTU_10698	Unknown
OTU_10703	Unknown
OTU_10705	Unknown
OTU_10709	Unknown
OTU_10718	Unknown
OTU_10733	Unknown
OTU_10735	Unknown
OTU_10751	Unknown
OTU_10758	Unknown
OTU_10761	Unknown
OTU_10766	Unknown
OTU_10770	Unknown
OTU_10782	Unknown
OTU_10794	Unknown
OTU_10807	k__Bacteria
OTU_10809	Unknown
OTU_10814	Unknown
OTU_10829	Unknown
OTU_10831	Unknown
OTU_10838	k__Bacteria
OTU_10843	k__Bacteria
OTU_10854	Unknown
OTU_10855	Unknown
OTU_10856	Unknown
OTU_10858	Unknown
OTU_10860	Unknown
OTU_10865	Unknown
OTU_10867	Unknown
OTU_10870	Unknown
OTU_10873	Unknown
OTU_10876	Unknown
OTU_10882	Unknown
OTU_10886	Unknown
OTU_10888	Unknown
OTU_10894	Unknown
OTU_10898	Unknown
OTU_10902	Unknown
OTU_10908	Unknown
OTU_10910	Unknown
OTU_10916	Unknown
OTU_10920	Unknown
OTU_10926	Unknown
OTU_10929	k__Bacteria
OTU_10930	Unknown
OTU_10933	Unknown
OTU_10939	Unknown
OTU_10952	Unknown
OTU_10958	Unknown
OTU_10965	Unknown
OTU_10967	Unknown
OTU_10968	Unknown
OTU_10971	Unknown
OTU_10974	Unknown
OTU_10978	Unknown
OTU_10983	Unknown
OTU_10986	Unknown
OTU_10988	Unknown
OTU_10996	Unknown
OTU_11000	Unknown
OTU_11002	Unknown
OTU_11009	Unknown
OTU_11026	Unknown
OTU_11028	Unknown
OTU_11041	Unknown
OTU_11044	Unknown
OTU_11046	k__Bacteria
OTU_11050	Unknown
OTU_11052	Unknown
OTU_11056	Unknown
OTU_11060	Unknown
OTU_11062	Unknown
OTU_11064	k__Bacteria
OTU_11065	Unknown
OTU_11075	Unknown
OTU_11076	Unknown
OTU_11077	Unknown
OTU_11080	Unknown
OTU_11086	Unknown
OTU_11091	Unknown
OTU_11092	Unknown
OTU_11093	k__Bacteria
OTU_11094	Unknown
OTU_11095	Unknown
OTU_11102	Unknown
OTU_11106	Unknown
OTU_11107	Unknown
OTU_11111	Unknown
OTU_11112	Unknown
OTU_11114	Unknown
OTU_11120	Unknown
OTU_11125	Unknown
OTU_11127	Unknown
OTU_11128	Unknown
OTU_11129	Unknown
OTU_11130	Unknown
OTU_11136	Unknown
OTU_11149	k__Bacteria
OTU_11162	Unknown
OTU_11165	Unknown
OTU_11166	Unknown
OTU_11169	Unknown
OTU_11170	Unknown
OTU_11176	Unknown
OTU_11178	Unknown
OTU_11180	Unknown
OTU_11183	Unknown
OTU_11184	Unknown
OTU_11197	Unknown
OTU_11205	Unknown
OTU_11213	Unknown
OTU_11214	Unknown
OTU_11223	Unknown
OTU_11229	Unknown
OTU_11236	Unknown
OTU_11237	Unknown
OTU_11249	k__Bacteria
OTU_11250	k__Bacteria
OTU_11256	Unknown
OTU_11262	Unknown
OTU_11263	Unknown
OTU_11276	Unknown
OTU_11277	Unknown
OTU_11282	Unknown
OTU_11284	k__Bacteria
OTU_11285	Unknown
OTU_11290	k__Bacteria
OTU_11296	k__Bacteria
OTU_11297	Unknown
OTU_11306	Unknown
OTU_11331	Unknown
OTU_11332	Unknown
OTU_11336	k__Bacteria
OTU_11350	Unknown
OTU_11354	Unknown
OTU_11359	Unknown
OTU_11360	Unknown
OTU_11363	Unknown
OTU_11364	Unknown
OTU_11365	Unknown
OTU_11374	k__Bacteria
OTU_11375	k__Bacteria
OTU_11376	Unknown
OTU_11377	Unknown
OTU_11380	Unknown
OTU_11381	Unknown
OTU_11382	Unknown
OTU_11393	Unknown
OTU_11394	Unknown
OTU_11397	Unknown
OTU_11398	Unknown
OTU_11400	Unknown
OTU_11403	Unknown
OTU_11412	Unknown
OTU_11414	Unknown
OTU_11421	Unknown
OTU_11423	Unknown
OTU_11425	Unknown
OTU_11429	Unknown
OTU_11432	Unknown
OTU_11433	Unknown
OTU_11440	Unknown
OTU_11444	Unknown
OTU_11447	Unknown
OTU_11451	Unknown
OTU_11452	Unknown
OTU_11455	Unknown
OTU_11456	Unknown
OTU_11457	Unknown
OTU_11460	Unknown
OTU_11468	Unknown
OTU_11470	Unknown
OTU_11474	Unknown
OTU_11475	Unknown
OTU_11479	Unknown
OTU_11480	Unknown
OTU_11482	Unknown
OTU_11487	k__Bacteria
OTU_11491	Unknown
OTU_11495	Unknown
OTU_11496	Unknown
OTU_11498	Unknown
OTU_11501	Unknown
OTU_11502	Unknown
OTU_11503	Unknown
OTU_11511	Unknown
OTU_11514	Unknown
OTU_11517	Unknown
OTU_11518	Unknown
OTU_11519	Unknown
OTU_11524	Unknown
OTU_11527	Unknown
OTU_11530	Unknown
OTU_11534	Unknown
OTU_11539	Unknown
OTU_11542	k__Bacteria
OTU_11547	Unknown
OTU_11550	Unknown
OTU_11552	Unknown
OTU_11554	Unknown
OTU_11555	Unknown
OTU_11556	Unknown
OTU_11558	Unknown
OTU_11559	Unknown
OTU_11560	Unknown
OTU_11562	Unknown
OTU_11563	Unknown
OTU_11564	Unknown
OTU_11566	Unknown
OTU_11571	Unknown
OTU_11579	Unknown
OTU_11580	k__Bacteria
OTU_11582	Unknown
OTU_11584	Unknown
OTU_11589	Unknown
OTU_11590	k__Bacteria
OTU_11593	Unknown
OTU_11594	Unknown
OTU_11595	Unknown
OTU_11597	Unknown
OTU_11600	Unknown
OTU_11602	Unknown
OTU_11607	Unknown
OTU_11608	Unknown
OTU_11611	Unknown
OTU_11614	Unknown
OTU_11615	Unknown
OTU_11616	k__Bacteria
OTU_11624	Unknown
OTU_11626	Unknown
OTU_11633	Unknown
OTU_11637	Unknown
OTU_11640	Unknown
OTU_11643	Unknown
OTU_11645	Unknown
OTU_11647	Unknown
OTU_11648	Unknown
OTU_11656	k__Bacteria
OTU_11657	Unknown
OTU_11664	Unknown
OTU_11665	Unknown
OTU_11667	Unknown
OTU_11671	Unknown
OTU_11678	Unknown
OTU_11679	Unknown
OTU_11693	Unknown
OTU_11694	Unknown
OTU_11696	Unknown
OTU_11699	Unknown
OTU_11710	k__Bacteria
OTU_11721	Unknown
OTU_11730	Unknown
OTU_11733	Unknown
OTU_11741	k__Bacteria; p__Proteobacteria; c__Gammaproteobacteria; o__Burkholderiales; f__Comamonadaceae; g__Delftia; s__Delftia_sp_HK171
OTU_11743	Unknown
OTU_11762	Unknown
OTU_11782	Unknown
OTU_11793	Unknown
OTU_11801	k__Bacteria; p__NB1-j; c__; o__; f__; g__; s__
OTU_11804	Unknown
OTU_11807	Unknown
OTU_11811	Unknown
OTU_11812	Unknown
OTU_11819	Unknown
OTU_11851	Unknown
OTU_11857	k__Bacteria
OTU_11858	Unknown
OTU_11866	k__Bacteria
OTU_11872	Unknown
OTU_11882	Unknown
OTU_11884	Unknown
OTU_11885	Unknown
OTU_11886	Unknown
OTU_11893	Unknown
OTU_11894	Unknown
OTU_11895	Unknown
OTU_11901	Unknown
OTU_11907	Unknown
OTU_11910	Unknown
OTU_11911	Unknown
OTU_11914	Unknown
OTU_11918	Unknown
OTU_11921	Unknown
OTU_11924	Unknown
OTU_11936	k__Bacteria
OTU_11937	Unknown
OTU_11938	Unknown
OTU_11940	Unknown
OTU_11941	Unknown
OTU_11955	Unknown
OTU_11956	Unknown
OTU_11958	Unknown
OTU_11960	Unknown
OTU_11970	Unknown
OTU_11972	Unknown
OTU_11973	Unknown
OTU_11974	Unknown
OTU_11975	Unknown
OTU_11989	Unknown
OTU_11995	Unknown
OTU_12004	Unknown
OTU_12009	Unknown
OTU_12012	Unknown
OTU_12027	Unknown
OTU_12029	Unknown
OTU_12030	Unknown
OTU_12031	Unknown
OTU_12033	Unknown
OTU_12038	Unknown
OTU_12040	Unknown
OTU_12044	Unknown
OTU_12049	Unknown
OTU_12051	Unknown
OTU_12056	Unknown
OTU_12076	Unknown
OTU_12083	Unknown
OTU_12085	Unknown
OTU_12088	Unknown
OTU_12106	Unknown
OTU_12115	Unknown
OTU_12119	Unknown
OTU_12120	k__Bacteria
OTU_12121	Unknown
OTU_12132	Unknown
OTU_12135	Unknown
OTU_12140	Unknown
OTU_12141	k__Bacteria; p__Bdellovibrionota; c__Oligoflexia; o__0319-6G20
OTU_12143	k__Bacteria
OTU_12149	Unknown
OTU_12164	Unknown
OTU_12169	Unknown
OTU_12182	Unknown
OTU_12199	Unknown
OTU_12204	Unknown
OTU_12206	Unknown
OTU_12208	Unknown
OTU_12213	Unknown
OTU_12214	Unknown
OTU_12218	Unknown
OTU_12220	Unknown
OTU_12225	Unknown
OTU_12232	Unknown
OTU_12235	k__Bacteria
OTU_12243	k__Bacteria
OTU_12279	Unknown
OTU_12288	Unknown
OTU_12289	Unknown
OTU_12320	Unknown
OTU_12330	Unknown
OTU_12333	Unknown
OTU_12342	Unknown
OTU_12344	Unknown
OTU_12350	Unknown
OTU_12353	Unknown
OTU_12356	Unknown
OTU_12357	Unknown
OTU_12365	Unknown
OTU_12368	Unknown
OTU_12375	Unknown
OTU_12377	Unknown
OTU_12385	Unknown
OTU_12387	Unknown
OTU_12388	k__Bacteria
OTU_12404	Unknown
OTU_12406	Unknown
OTU_12408	Unknown
OTU_12410	k__Bacteria; p__Proteobacteria; c__Gammaproteobacteria; o__Burkholderiales
OTU_12411	Unknown
OTU_12413	Unknown
OTU_12415	Unknown
OTU_12416	Unknown
OTU_12425	Unknown
OTU_12427	Unknown
OTU_12429	Unknown
OTU_12433	Unknown
OTU_12436	Unknown
OTU_12437	Unknown
OTU_12441	Unknown
OTU_12448	Unknown
OTU_12449	Unknown
OTU_12455	Unknown
OTU_12456	Unknown
OTU_12457	Unknown
OTU_12463	Unknown
OTU_12464	Unknown
OTU_12471	Unknown
OTU_12476	k__Bacteria
OTU_12479	Unknown
OTU_12481	Unknown
OTU_12484	Unknown
OTU_12486	Unknown
OTU_12491	Unknown
OTU_12493	Unknown
OTU_12494	Unknown
OTU_12496	Unknown
OTU_12497	Unknown
OTU_12504	Unknown
OTU_12506	Unknown
OTU_12507	Unknown
OTU_12514	k__Bacteria; p__Bdellovibrionota; c__Oligoflexia; o__0319-6G20; f__unidentified_0319-6G20; g__unidentified_0319-6G20; s\_\_bacterium\_enrichment\_culture\_clone\_B126
OTU_12518	Unknown
OTU_12522	Unknown
OTU_12525	Unknown
OTU_12534	Unknown
OTU_12536	Unknown
OTU_12537	Unknown
OTU_12540	Unknown
OTU_12541	k__Bacteria
OTU_12545	k__Bacteria
OTU_12561	Unknown
OTU_12562	Unknown
OTU_12564	Unknown
OTU_12566	Unknown
OTU_12569	Unknown
OTU_12573	Unknown
OTU_12579	Unknown
OTU_12583	Unknown
OTU_12585	Unknown
OTU_12586	Unknown
OTU_12592	k__Bacteria
OTU_12593	Unknown
OTU_12594	Unknown
OTU_12598	Unknown
OTU_12602	Unknown
OTU_12603	k__Bacteria
OTU_12607	Unknown
OTU_12608	Unknown
OTU_12617	Unknown
OTU_12623	Unknown
OTU_12625	Unknown
OTU_12629	k__Bacteria
OTU_12630	Unknown
OTU_12634	Unknown
OTU_12635	Unknown
OTU_12642	Unknown
OTU_12653	Unknown
OTU_12658	Unknown
OTU_12663	Unknown
OTU_12679	Unknown
OTU_12680	Unknown
OTU_12682	Unknown
OTU_12687	Unknown
OTU_12688	Unknown
OTU_12691	Unknown
OTU_12702	Unknown
OTU_12704	Unknown
OTU_12727	Unknown
OTU_12729	Unknown
OTU_12731	Unknown
OTU_12739	Unknown
OTU_12750	Unknown
OTU_12759	Unknown
OTU_12765	Unknown
OTU_12768	Unknown
OTU_12769	Unknown
OTU_12770	Unknown
OTU_12778	Unknown
OTU_12780	Unknown
OTU_12782	Unknown
OTU_12783	Unknown
OTU_12785	Unknown
OTU_12799	Unknown
OTU_12804	k__Bacteria; p__Bacteroidota; c__Bacteroidia
OTU_12805	Unknown
OTU_12808	Unknown
OTU_12815	k__Bacteria
OTU_12819	Unknown
OTU_12825	Unknown
OTU_12827	Unknown
OTU_12829	Unknown
OTU_12830	Unknown
OTU_12833	Unknown
OTU_12836	Unknown
OTU_12837	Unknown
OTU_12839	Unknown
OTU_12841	Unknown
OTU_12845	Unknown
OTU_12848	Unknown
OTU_12851	Unknown
OTU_12854	Unknown
OTU_12855	k__Bacteria
OTU_12856	Unknown
OTU_12858	Unknown
OTU_12859	Unknown
OTU_12865	Unknown
OTU_12870	Unknown
OTU_12872	Unknown
OTU_12873	Unknown
OTU_12876	Unknown
OTU_12878	Unknown
OTU_12888	Unknown
OTU_12890	Unknown
OTU_12891	Unknown
OTU_12896	Unknown
OTU_12899	Unknown
OTU_12902	Unknown
OTU_12904	Unknown
OTU_12905	Unknown
OTU_12906	Unknown
OTU_12919	Unknown
OTU_12922	Unknown
OTU_12926	Unknown
OTU_12928	Unknown
OTU_12929	Unknown
OTU_12930	Unknown
OTU_12932	Unknown
OTU_12940	Unknown
OTU_12950	Unknown
OTU_12952	Unknown
OTU_12955	Unknown
OTU_12960	Unknown
OTU_12962	Unknown
OTU_12963	k__Bacteria
OTU_12967	Unknown
OTU_12972	Unknown
OTU_12975	Unknown
OTU_12997	Unknown
OTU_13002	Unknown
OTU_13029	Unknown
OTU_13036	Unknown
OTU_13041	Unknown
OTU_13044	Unknown
OTU_13045	Unknown
OTU_13046	Unknown
OTU_13049	Unknown
OTU_13059	Unknown
OTU_13060	Unknown
OTU_13061	Unknown
OTU_13064	k__Bacteria
OTU_13068	Unknown
OTU_13069	Unknown
OTU_13071	Unknown
OTU_13074	Unknown
OTU_13076	Unknown
OTU_13077	Unknown
OTU_13087	Unknown
OTU_13089	Unknown
OTU_13090	Unknown
OTU_13091	Unknown
OTU_13092	Unknown
OTU_13095	Unknown
OTU_13100	k__Bacteria
OTU_13104	Unknown
OTU_13106	Unknown
OTU_13120	Unknown
OTU_13122	Unknown
OTU_13129	Unknown
OTU_13132	Unknown
OTU_13138	Unknown
OTU_13146	Unknown
OTU_13150	Unknown
OTU_13155	Unknown
OTU_13164	k__Bacteria
OTU_13176	Unknown
OTU_13177	Unknown
OTU_13182	Unknown
OTU_13190	Unknown
OTU_13201	Unknown
OTU_13205	Unknown
OTU_13208	Unknown
OTU_13211	Unknown
OTU_13215	Unknown
OTU_13222	Unknown
OTU_13223	Unknown
OTU_13228	Unknown
OTU_13229	Unknown
OTU_13235	k__Bacteria; p__Planctomycetota; c__Phycisphaerae; o__Phycisphaerales; f__Phycisphaeraceae; g__SM1A02; s__
OTU_13237	Unknown
OTU_13238	k__Bacteria
OTU_13241	Unknown
OTU_13242	Unknown
OTU_13245	Unknown
OTU_13251	Unknown
OTU_13254	Unknown
OTU_13257	Unknown
OTU_13263	Unknown
OTU_13264	Unknown
OTU_13266	Unknown
OTU_13276	Unknown
OTU_13281	Unknown
OTU_13285	Unknown
OTU_13289	Unknown
OTU_13290	Unknown
OTU_13292	Unknown
OTU_13294	Unknown
OTU_13296	Unknown
OTU_13303	Unknown
OTU_13307	Unknown
OTU_13311	k__Bacteria
OTU_13316	Unknown
OTU_13317	Unknown
OTU_13319	Unknown
OTU_13320	Unknown
OTU_13329	Unknown
OTU_13330	Unknown
OTU_13341	Unknown
OTU_13348	Unknown
OTU_13358	Unknown
OTU_13361	Unknown
OTU_13384	Unknown
OTU_13404	Unknown
OTU_13408	Unknown
OTU_13417	Unknown
OTU_13428	Unknown
OTU_13430	Unknown
OTU_13438	Unknown
OTU_13443	Unknown
OTU_13463	Unknown
OTU_13467	k__Bacteria
OTU_13478	Unknown
OTU_13481	Unknown
OTU_13483	Unknown
OTU_13495	Unknown
OTU_13504	Unknown
OTU_13522	Unknown
OTU_13566	Unknown
OTU_13587	Unknown
OTU_13608	Unknown
OTU_13639	Unknown
OTU_13705	Unknown
OTU_13725	Unknown
OTU_13726	Unknown
OTU_13731	Unknown
OTU_13739	Unknown
OTU_13740	k__Bacteria
OTU_13746	Unknown
OTU_13754	Unknown
OTU_13755	Unknown
OTU_13759	Unknown
OTU_13771	Unknown
OTU_13777	Unknown
OTU_13778	Unknown
OTU_13782	Unknown
OTU_13789	Unknown
OTU_13799	Unknown
OTU_13802	Unknown
OTU_13814	Unknown
OTU_13826	Unknown
OTU_13829	Unknown
OTU_13837	Unknown
OTU_13839	Unknown
OTU_13846	Unknown
OTU_13847	Unknown
OTU_13850	k__Bacteria
OTU_13857	Unknown
OTU_13869	Unknown
OTU_13885	Unknown
OTU_13897	Unknown
OTU_13900	Unknown
OTU_13904	Unknown
OTU_13911	Unknown
OTU_13912	Unknown
OTU_13913	Unknown
OTU_13914	Unknown
OTU_13917	Unknown
OTU_13945	k__Bacteria
OTU_13951	Unknown
OTU_13987	Unknown
OTU_13991	Unknown
OTU_13998	Unknown
OTU_13999	Unknown
OTU_14001	Unknown
OTU_14003	Unknown
OTU_14005	Unknown
OTU_14011	Unknown
OTU_14015	Unknown
OTU_14016	k__Bacteria
OTU_14018	Unknown
OTU_14019	Unknown
OTU_14022	Unknown
OTU_14023	Unknown
OTU_14029	Unknown
OTU_14032	Unknown
OTU_14033	Unknown
OTU_14042	Unknown
OTU_14055	Unknown
OTU_14068	Unknown
OTU_14073	Unknown
OTU_14074	Unknown
OTU_14077	Unknown
OTU_14079	Unknown
OTU_14080	Unknown
OTU_14098	Unknown
OTU_14099	Unknown
OTU_14100	Unknown
OTU_14103	Unknown
OTU_14106	Unknown
OTU_14107	Unknown
OTU_14111	Unknown
OTU_14112	Unknown
OTU_14121	Unknown
OTU_14123	Unknown
OTU_14126	Unknown
OTU_14127	Unknown
OTU_14133	Unknown
OTU_14134	Unknown
OTU_14138	Unknown
OTU_14140	Unknown
OTU_14142	Unknown
OTU_14143	Unknown
OTU_14144	Unknown
OTU_14145	Unknown
OTU_14155	Unknown
OTU_14157	Unknown
OTU_14161	Unknown
OTU_14163	Unknown
OTU_14166	Unknown
OTU_14171	Unknown
OTU_14176	Unknown
OTU_14181	Unknown
OTU_14183	Unknown
OTU_14189	Unknown
OTU_14193	Unknown
OTU_14196	Unknown
OTU_14199	Unknown
OTU_14200	Unknown
OTU_14208	Unknown
OTU_14474	k__Bacteria; p__Spirochaetota; c__Spirochaetia; o__Spirochaetales; f__Spirochaetaceae; g__Treponema; s__Treponema_porcinum
OTU_14619	Unknown
OTU_14756	Unknown
OTU_14757	k__Bacteria
OTU_14758	k__Bacteria; p__unidentified_Bacteria; c__unidentified_Bacteria; o__Gemmatales; f__Gemmataceae; g__; s__
OTU_14760	Unknown
OTU_14762	k__Bacteria
OTU_14763	Unknown
OTU_14765	Unknown
OTU_14766	Unknown
OTU_14770	Unknown
OTU_14773	Unknown
OTU_14775	Unknown
OTU_14776	Unknown
OTU_14778	Unknown
OTU_14779	Unknown
OTU_14784	Unknown
OTU_14786	Unknown
OTU_14791	Unknown
OTU_14793	Unknown
OTU_14794	Unknown
OTU_14797	Unknown
OTU_14800	Unknown
OTU_14804	Unknown
OTU_14807	Unknown
OTU_14809	Unknown
OTU_14811	Unknown
OTU_14815	Unknown
OTU_14818	Unknown
OTU_14819	Unknown
OTU_14824	Unknown
OTU_14826	Unknown
OTU_14863	Unknown
OTU_14866	Unknown
OTU_14867	Unknown
OTU_14868	Unknown
OTU_14869	Unknown
OTU_14871	Unknown
OTU_14875	Unknown
OTU_14877	Unknown
OTU_14879	Unknown
OTU_14887	k__Bacteria; p__Proteobacteria; c__Gammaproteobacteria; o__Enterobacterales; f__Alteromonadaceae; g__Rheinheimera; s__Rheinheimera_sp
OTU_15147	Unknown
OTU_15152	k__Bacteria
OTU_15155	Unknown
OTU_15158	Unknown
OTU_15159	Unknown
OTU_15161	Unknown
OTU_15162	Unknown
OTU_15163	Unknown
OTU_15180	Unknown
OTU_15181	Unknown
OTU_15183	Unknown
OTU_15191	Unknown
OTU_15194	Unknown
OTU_15209	Unknown
OTU_15210	Unknown
OTU_15212	Unknown
OTU_15214	Unknown
OTU_15218	Unknown
OTU_15219	Unknown
OTU_15220	Unknown
OTU_15221	k__Bacteria
OTU_15222	Unknown
OTU_15223	k__Bacteria
OTU_15254	Unknown
OTU_15258	Unknown
OTU_15269	Unknown
OTU_15270	Unknown
OTU_15271	Unknown
OTU_15272	Unknown
OTU_15275	Unknown
OTU_15285	k__Bacteria; p__Kapabacteria; c__unidentified_Kapabacteria; o__Kapabacteriales; f__; g__; s__
OTU_15290	Unknown
OTU_15292	Unknown
OTU_15293	Unknown
OTU_15299	Unknown
OTU_15303	Unknown
OTU_15308	Unknown
OTU_15310	Unknown
OTU_15311	k__Bacteria
OTU_15318	Unknown
OTU_15319	Unknown
OTU_15321	Unknown
OTU_15329	Unknown
OTU_15330	Unknown
OTU_15332	Unknown
OTU_15339	Unknown
OTU_15347	Unknown
OTU_15348	k__Bacteria
OTU_15352	Unknown
OTU_15353	Unknown
OTU_15363	Unknown
OTU_15369	Unknown
OTU_15394	Unknown
OTU_15395	Unknown
[truncated: 5,203 more rows]

## Sheet: Ms1987-1.uniq.otu
OTU_1232	k__Bacteria; p__Actinobacteriota; c__Acidimicrobiia; o__Microtrichales; f__Ilumatobacteraceae; g__CL500-29_marine_group; s__
OTU_1808	k__Bacteria; p__unidentified_Bacteria; c__Acidimicrobiia; o__Microtrichales
OTU_1869	k__Bacteria; p__Proteobacteria; c__Gammaproteobacteria; o__Xanthomonadales; f__Xanthomonadaceae; g__Vulcaniibacterium; s__
OTU_1873	k__Bacteria; p__Planctomycetota; c__Phycisphaerae; o__Tepidisphaerales; f__WD2101_soil_group; g__; s__
OTU_1962	k__Bacteria; p__Proteobacteria; c__Gammaproteobacteria; o__Methylococcales; f__Methylomonadaceae; g__Methyloglobulus; s__
OTU_2050	k__Bacteria
OTU_2205	k__Bacteria; p__Proteobacteria; c__Gammaproteobacteria; o__Methylococcales; f__Methylomonadaceae; g__Crenothrix; s__
OTU_2238	k__Bacteria; p__Cyanobacteria; c__Cyanobacteriia; o__Chloroplast; f__unidentified_Chloroplast; g__unidentified_Chloroplast
OTU_2280	k__Bacteria; p__Chloroflexi; c__OLB14
OTU_2386	k__Bacteria; p__Bacteroidota; c__Bacteroidia; o__Cytophagales; f__Hymenobacteraceae; g__Hymenobacter
OTU_2478	k__Bacteria; p__Planctomycetes; c__unidentified_Planctomycetes; o__Pirellulales; f__Pirellulaceae; g__Pir4_lineage
OTU_2484	k__Bacteria; p__Chloroflexi; c__Anaerolineae; o__SBR1031; f__A4b; g__; s__
OTU_2509	k__Bacteria; p__Proteobacteria; c__Alphaproteobacteria; o__Rhizobiales
OTU_2527	k__Bacteria; p__Proteobacteria; c__Gammaproteobacteria; o__Pseudomonadales; f__Moraxellaceae; g__Acinetobacter
OTU_2529	k__Bacteria; p__Bacteroidota; c__Bacteroidia; o__Bacteroidales; f__F082; g__unidentified_F082; s__Bacteroidales_bacterium_Bact_22
OTU_2536	k__Bacteria; p__Latescibacterota; c__; o__; f__; g__; s__
OTU_2561	k__Bacteria; p__unidentified_Bacteria; c__Acidobacteriae; o__Acidobacteriales; f__Acidobacteriaceae_(Subgroup_1); g__; s__
OTU_2651	k__Bacteria; p__Actinobacteriota; c__Acidimicrobiia; o__IMCC26256; f__; g__; s__
OTU_2655	k__Bacteria; p__Chlamydiae; c__unidentified_Chlamydiae; o__Chlamydiales
OTU_2686	k__Bacteria; p__unidentified_Bacteria; c__Verrucomicrobiae; o__Verrucomicrobiales; f__Verrucomicrobiaceae; g__; s__
OTU_2869	k__Bacteria; p__unidentified_Bacteria; c__Bacteroidia; o__Chitinophagales; f__Saprospiraceae; g__; s__
OTU_2871	k__Bacteria; p__unidentified_Bacteria; c__unidentified_Bacteria; o__Gemmatales; f__Gemmataceae
OTU_2891	k__Bacteria
OTU_2928	k__Bacteria; p__Firmicutes; c__Clostridia; o__Peptostreptococcales-Tissierellales; f__Anaerovoracaceae; g__[Eubacterium]_brachy_group; s__[Eubacterium]_brachy
OTU_3024	k__Bacteria; p__Proteobacteria; c__Alphaproteobacteria; o__Paracaedibacterales; f__Paracaedibacteraceae; g__Candidatus_Captivus; s__
OTU_3046	k__Bacteria; p__Proteobacteria; c__Alphaproteobacteria; o__Rhodobacterales; f__Rhodobacteraceae; g__Tabrizicola; s__
OTU_3097	k__Bacteria; p__Proteobacteria; c__Gammaproteobacteria; o__Competibacterales; f__Competibacteraceae; g__Candidatus_Competibacter; s__
OTU_3135	k__Bacteria; p__Proteobacteria; c__Gammaproteobacteria; o__Burkholderiales; f__SC-I-84; g__; s__
OTU_3202	k__Bacteria; p__Proteobacteria; c__Alphaproteobacteria; o__Rickettsiales; f__Anaplasmataceae; g__Candidatus_Xenohaliotis; s__
OTU_3220	k__Bacteria; p__Planctomycetes; c__unidentified_Planctomycetes; o__Pirellulales; f__Pirellulaceae
OTU_3244	k__Bacteria; p__unidentified_Bacteria; c__Oligoflexia; o__Oligoflexales; f__Oligoflexaceae; g__; s__
OTU_3288	k__Bacteria; p__Proteobacteria; c__Gammaproteobacteria; o__Xanthomonadales
OTU_3305	k__Bacteria; p__Proteobacteria; c__Gammaproteobacteria; o__Burkholderiales; f__Chitinibacteraceae
OTU_3337	k__Bacteria; p__Bacteroidota; c__Bacteroidia; o__Flavobacteriales; f__NS9_marine_group; g__; s__
OTU_3361	k__Bacteria; p__Proteobacteria; c__Alphaproteobacteria; o__Rickettsiales; f__SM2D12; g__; s__
OTU_3439	k__Bacteria; p__Myxococcota; c__Polyangia; o__Blfdi19; f__; g__; s__
OTU_3446	k__Bacteria; p__Gemmatimonadetes; c__unidentified_Gemmatimonadetes; o__Gemmatimonadales; f__Gemmatimonadaceae; g__Gemmatimonas; s__
OTU_3473	k__Bacteria; p__WPS-2; c__; o__; f__; g__; s__
OTU_3508	k__Bacteria; p__Cyanobacteria; c__Cyanobacteriia
OTU_3511	k__Bacteria; p__unidentified_Bacteria; c__unidentified_Bacteria; o__Gemmatimonadales; f__Gemmatimonadaceae
OTU_3564	k__Bacteria; p__Proteobacteria; c__Alphaproteobacteria; o__Rickettsiales; f__SM2D12; g__; s__
OTU_3620	k__Bacteria; p__Proteobacteria; c__Gammaproteobacteria; o__Burkholderiales; f__Rhodocyclaceae
OTU_3639	k__Bacteria; p__Chloroflexi; c__JG30-KF-CM66; o__; f__; g__; s__
OTU_3663	k__Bacteria; p__Proteobacteria; c__Gammaproteobacteria; o__Methylococcales; f__Methylomonadaceae
OTU_3687	k__Bacteria; p__Proteobacteria; c__Alphaproteobacteria; o__Acetobacterales; f__Acetobacteraceae; g__Acidocella; s__
OTU_3688	k__Bacteria; p__Cyanobacteria; c__Cyanobacteriia
OTU_3695	k__Bacteria; p__Acidobacteriota; c__Vicinamibacteria; o__Vicinamibacterales; f__Vicinamibacteraceae; g__Vicinamibacter; s__
OTU_3720	k__Bacteria; p__SAR324_clade(Marine_group_B); c__; o__; f__; g__; s__
OTU_3731	k__Bacteria; p__Firmicutes; c__Clostridia; o__Clostridiales; f__Caloramatoraceae; g__Fonticella; s__
OTU_3776	Unknown
OTU_3790	k__Bacteria; p__unidentified_Bacteria; c__Polyangia; o__Polyangiales; f__Sandaracinaceae; g__; s__
OTU_3802	Unknown
OTU_3830	Unknown
OTU_3848	k__Bacteria; p__unidentified_Bacteria; c__Bacilli; o__Mycoplasmatales; f__Mycoplasmataceae; g__; s__
OTU_3856	Unknown
OTU_3857	k__Bacteria; p__Bacteroidota; c__Bacteroidia; o__Chitinophagales; f__Chitinophagaceae; g__Niastella; s__
OTU_3893	k__Bacteria
OTU_3906	k__Bacteria; p__Cyanobacteria; c__Vampirivibrionia; o__Obscuribacterales; f__Obscuribacteraceae; g__; s__
OTU_3908	k__Bacteria; p__Bacteroidota; c__Bacteroidia; o__Cytophagales; f__Spirosomaceae; g__Spirosoma
OTU_3926	k__Bacteria
OTU_3931	k__Bacteria; p__Myxococcota; c__Myxococcia; o__Myxococcales; f__Myxococcaceae
OTU_3933	Unknown
OTU_3947	Unknown
OTU_3965	k__Bacteria; p__Chloroflexi; c__Dehalococcoidia; o__SAR202_clade; f__; g__; s__
OTU_3966	k__Bacteria; p__Sumerlaeota; c__Sumerlaeia; o__Sumerlaeales; f__Sumerlaeaceae; g__Sumerlaea; s__
OTU_3969	k__Bacteria
OTU_3986	k__Bacteria; p__Myxococcota
OTU_3992	k__Bacteria; p__Methylomirabilota; c__Methylomirabilia; o__Rokubacteriales
OTU_4002	k__Bacteria; p__Chloroflexi; c__Ktedonobacteria; o__C0119; f__; g__; s__
OTU_4024	k__Bacteria; p__Myxococcota; c__Polyangia; o__mle1-27; f__; g__; s__
OTU_4026	k__Bacteria; p__Acidobacteriota; c__Thermoanaerobaculia; o__Thermoanaerobaculales; f__Thermoanaerobaculaceae; g__Subgroup_10; s__
OTU_4027	k__Bacteria; p__Myxococcota; c__Polyangia; o__Haliangiales; f__Haliangiaceae; g__Haliangium
OTU_4043	k__Bacteria; p__Proteobacteria; c__Gammaproteobacteria; o__unidentified_Gammaproteobacteria; f__unidentified_Gammaproteobacteria; g__Candidatus_Berkiella; s__
OTU_4083	k__Bacteria; p__Bacteroidota; c__Bacteroidia; o__Bacteroidales; f__Muribaculaceae; g__; s__
OTU_4085	k__Bacteria; p__Chloroflexi; c__Ktedonobacteria; o__Ktedonobacterales; f__Ktedonobacteraceae
OTU_4086	k__Bacteria; p__Actinobacteria; c__unidentified_Actinobacteria; o__Bifidobacteriales; f__Bifidobacteriaceae; g__Bifidobacterium; s__Galliscardovia_ingluviei
OTU_4094	k__Bacteria; p__NB1-j; c__; o__; f__; g__; s__
OTU_4125	Unknown
OTU_4144	k__Bacteria; p__Proteobacteria; c__Gammaproteobacteria; o__Burkholderiales; f__SC-I-84; g__; s__
OTU_4154	k__Bacteria; p__Myxococcota; c__Polyangia
OTU_4165	k__Bacteria; p__Proteobacteria; c__Gammaproteobacteria; o__Acidiferrobacterales; f__Acidiferrobacteraceae; g__Sulfurifustis
OTU_4219	k__Bacteria; p__Proteobacteria; c__Gammaproteobacteria; o__Burkholderiales; f__Comamonadaceae
OTU_4238	k__Bacteria
OTU_4247	k__Bacteria; p__Chloroflexi; c__Ktedonobacteria; o__Ktedonobacterales; f__JG30-KF-AS9; g__; s__
OTU_4250	Unknown
OTU_4261	k__Bacteria; p__Firmicutes; c__Bacilli; o__Staphylococcales; f__Staphylococcaceae; g__Macrococcus; s__Macrococcus_caseolyticus
OTU_4273	k__Bacteria; p__Planctomycetes; c__unidentified_Planctomycetes; o__Planctomycetales; f__Rubinisphaeraceae; g__Planctomicrobium; s__
OTU_4318	k__Bacteria; p__Planctomycetes; c__unidentified_Planctomycetes; o__Isosphaerales; f__Isosphaeraceae; g__Isosphaera
OTU_4346	k__Bacteria; p__Chloroflexi; c__SHA-26; o__; f__; g__; s__
OTU_4353	k__Bacteria; p__Myxococcota; c__Polyangia; o__Polyangiales; f__Sandaracinaceae; g__Sandaracinus; s__
OTU_4373	k__Bacteria; p__Myxococcota; c__Myxococcia; o__Myxococcales; f__Myxococcaceae
OTU_4389	k__Bacteria; p__unidentified_Bacteria; c__Alphaproteobacteria; o__Zavarziniales; f__; g__; s__
OTU_4409	k__Bacteria; p__unidentified_Bacteria; c__Alphaproteobacteria; o__Rhizobiales; f__Rhizobiaceae; g__; s__
OTU_4432	k__Bacteria
OTU_4446	Unknown
OTU_4464	k__Bacteria; p__Bacteroidota; c__Bacteroidia; o__Bacteroidales; f__Muribaculaceae; g__; s__
OTU_4467	k__Bacteria; p__Acidobacteriota; c__Thermoanaerobaculia; o__Thermoanaerobaculales; f__Thermoanaerobaculaceae; g__Subgroup_10
OTU_4470	k__Bacteria; p__Acidobacteriota; c__Subgroup_22; o__; f__; g__; s__
OTU_4471	Unknown
OTU_4474	k__Bacteria
OTU_4498	k__Bacteria; p__Cyanobacteria; c__Vampirivibrionia; o__Obscuribacterales; f__Obscuribacteraceae; g__; s__
OTU_4564	k__Bacteria; p__Acidobacteriota; c__Blastocatellia; o__11-24; f__; g__; s__
OTU_4565	k__Bacteria; p__unidentified_Bacteria; c__Negativicutes; o__Veillonellales-Selenomonadales; f__Selenomonadaceae; g__; s__
OTU_4589	Unknown
OTU_4600	Unknown
OTU_4612	k__Bacteria; p__Myxococcota; c__Myxococcia; o__Myxococcales; f__Myxococcaceae; g__P3OB-42; s__
OTU_4615	Unknown
OTU_4623	Unknown
OTU_4626	k__Archaea; p__Thermoplasmatota; c__Thermoplasmata; o__Marine_Group_II; f__; g__; s__
OTU_4628	k__Bacteria; p__Proteobacteria; c__Gammaproteobacteria; o__Pseudomonadales; f__Spongiibacteraceae; g__; s__
OTU_4629	k__Bacteria
OTU_4682	Unknown
OTU_4717	Unknown
OTU_4746	Unknown
OTU_4778	k__Bacteria; p__Bacteroidota; c__Bacteroidia; o__Bacteroidales; f__Muribaculaceae; g__; s__
OTU_4845	k__Bacteria
OTU_4858	Unknown
OTU_4879	Unknown
OTU_4885	k__Bacteria; p__Proteobacteria; c__Alphaproteobacteria; o__Acetobacterales; f__Acetobacteraceae; g__Rubritepida; s__
OTU_4888	Unknown
OTU_4920	k__Bacteria
OTU_4922	k__Bacteria; p__Bacteroidota; c__Bacteroidia; o__Sphingobacteriales; f__Sphingobacteriaceae; g__Sphingobacterium
OTU_5032	k__Bacteria; p__Chloroflexi; c__Ktedonobacteria; o__Ktedonobacterales; f__JG30-KF-AS9; g__; s__
OTU_5036	k__Bacteria
OTU_5039	k__Bacteria; p__unidentified_Bacteria; c__Alphaproteobacteria; o__; f__; g__; s__
OTU_5046	Unknown
OTU_5047	k__Bacteria; p__Candidatus_Kaiserbacteria; c__; o__; f__; g__; s__
OTU_5049	Unknown
OTU_5050	k__Bacteria; p__Myxococcota; c__Polyangia; o__Polyangiales; f__Phaselicystidaceae; g__Phaselicystis; s__
OTU_5057	Unknown
OTU_5058	k__Bacteria; p__Chloroflexi; c__Anaerolineae; o__RBG-13-54-9; f__; g__; s__
OTU_5061	Unknown
OTU_5076	k__Bacteria; p__unidentified_Bacteria; c__Anaerolineae; o__; f__; g__; s__
OTU_5108	k__Bacteria; p__Acidobacteriota; c__Acidobacteriae; o__Subgroup_2; f__; g__; s__
OTU_5109	k__Bacteria; p__Chloroflexi; c__Chloroflexia; o__Chloroflexales; f__Herpetosiphonaceae; g__Herpetosiphon
OTU_5114	Unknown
OTU_5145	Unknown
OTU_5147	k__Bacteria; p__Bacteroidota; c__Bacteroidia; o__Sphingobacteriales; f__AKYH767; g__; s__
OTU_5156	k__Bacteria; p__unidentified_Bacteria; c__Babeliae; o__Babeliales
OTU_5168	k__Bacteria; p__unidentified_Bacteria; c__Vicinamibacteria; o__Vicinamibacterales; f__; g__; s__
OTU_5192	k__Bacteria
OTU_5198	Unknown
OTU_5214	k__Bacteria; p__Myxococcota; c__Polyangia; o__Haliangiales; f__Haliangiaceae; g__Haliangium; s__
OTU_5259	Unknown
OTU_5285	Unknown
OTU_5322	Unknown
OTU_5347	k__Bacteria; p__Firmicutes; c__Clostridia; o__Oscillospirales; f__Butyricicoccaceae; g__UCG-009; s__
OTU_5350	k__Bacteria
OTU_5365	Unknown
OTU_5399	k__Archaea; p__Crenarchaeota; c__Nitrososphaeria; o__Group_11c; f__; g__; s__
OTU_5438	k__Bacteria; p__Chloroflexi; c__Ktedonobacteria; o__Ktedonobacterales; f__JG30-KF-AS9
OTU_5444	k__Bacteria; p__Chloroflexi; c__JG30-KF-CM66; o__; f__; g__; s__
OTU_5452	k__Bacteria
OTU_5458	Unknown
OTU_5480	k__Bacteria; p__Myxococcota; c__Myxococcia; o__Myxococcales; f__Anaeromyxobacteraceae; g__Anaeromyxobacter
OTU_5498	k__Bacteria
OTU_5505	Unknown
OTU_5506	k__Bacteria; p__Deinococcota; c__Deinococci; o__Deinococcales; f__Deinococcaceae; g__Deinococcus; s__Deinococcus_sp_Lab-1
OTU_5516	Unknown
OTU_5555	Unknown
OTU_5577	Unknown
OTU_5603	Unknown
OTU_5604	k__Bacteria; p__Deinococcota; c__Deinococci; o__Deinococcales; f__Deinococcaceae; g__Deinococcus; s__Deinococcus_puniceus
OTU_5608	k__Bacteria; p__Chloroflexi; c__Chloroflexia; o__Thermomicrobiales; f__JG30-KF-CM45; g__; s__
OTU_5612	k__Bacteria; p__unidentified_Bacteria; c__unidentified_Bacteria; o__Gemmatimonadales; f__Gemmatimonadaceae; g__; s__
OTU_5629	Unknown
OTU_5657	k__Bacteria
OTU_5659	k__Bacteria; p__Firmicutes; c__Clostridia; o__Clostridiales; f__Clostridiaceae; g__Clostridium_sensu_stricto_1; s__Clostridium_gasigenes
OTU_5660	Unknown
OTU_5667	Unknown
OTU_5686	k__Bacteria
OTU_5689	Unknown
OTU_5704	Unknown
OTU_5705	k__Bacteria; p__Proteobacteria; c__Gammaproteobacteria; o__Methylococcales; f__Methylomonadaceae
OTU_5706	Unknown
OTU_5711	k__Bacteria; p__Actinobacteria; c__unidentified_Actinobacteria; o__Bifidobacteriales; f__Bifidobacteriaceae; g__Bifidobacterium; s__Bifidobacterium_magnum
OTU_5729	k__Bacteria; p__Proteobacteria; c__Gammaproteobacteria; o__Burkholderiales
OTU_5801	Unknown
OTU_5812	Unknown
OTU_5828	k__Bacteria; p__Myxococcota; c__Polyangia; o__Polyangiales; f__Polyangiaceae; g__Polyangium; s__
OTU_5850	k__Bacteria; p__Proteobacteria; c__Gammaproteobacteria; o__Burkholderiales; f__SC-I-84; g__; s__
OTU_5857	k__Bacteria; p__unidentified_Bacteria; c__unidentified_Bacteria; o__unidentified_Bacteria; f__unidentified_Bacteria; g__unidentified_Bacteria; s__delta_proteobacterium_WX81
OTU_5858	k__Bacteria; p__Myxococcota; c__Polyangia; o__Polyangiales; f__Phaselicystidaceae; g__Phaselicystis; s__
OTU_5861	k__Bacteria
OTU_5866	Unknown
OTU_5873	Unknown
OTU_5878	Unknown
OTU_5885	Unknown
OTU_5907	Unknown
OTU_5928	k__Bacteria
OTU_5945	Unknown
OTU_5946	k__Bacteria
OTU_5949	Unknown
OTU_5987	k__Bacteria; p__Actinobacteriota; c__Rubrobacteria; o__Rubrobacterales; f__Rubrobacteriaceae; g__Rubrobacter; s__Rubrobacter_sp_C05_TP_Z26_S14
OTU_6004	k__Bacteria; p__Chloroflexi; c__Anaerolineae; o__1-20; f__; g__; s__
OTU_6015	Unknown
OTU_6026	k__Bacteria
OTU_6062	Unknown
OTU_6085	Unknown
OTU_6122	Unknown
OTU_6167	Unknown
OTU_6184	k__Bacteria; p__Desulfobacterota; c__Desulfuromonadia; o__Desulfuromonadales; f__Geopsychrobacteraceae; g__Geopsychrobacter; s__
OTU_6187	k__Bacteria; p__unidentified_Bacteria; c__Chloroflexia; o__Chloroflexales; f__Roseiflexaceae; g__; s__
OTU_6210	k__Bacteria; p__Planctomycetota; c__Pla4_lineage; o__; f__; g__; s__
OTU_6235	Unknown
OTU_6250	Unknown
OTU_6283	Unknown
OTU_6318	k__Bacteria
OTU_6346	Unknown
OTU_6368	k__Bacteria; p__Latescibacteria; c__unidentified_Latescibacteria; o__Latescibacterales; f__Latescibacteraceae; g__; s__
OTU_6508	Unknown
OTU_6511	k__Bacteria; p__Bacteroidota; c__Bacteroidia; o__Bacteroidales; f__Rikenellaceae; g__Rikenellaceae_RC9_gut_group; s__
OTU_6654	Unknown
OTU_6676	Unknown
OTU_6688	k__Bacteria; p__Planctomycetota; c__Phycisphaerae; o__Tepidisphaerales; f__CPla-3_termite_group; g__; s__
OTU_6726	k__Bacteria
OTU_6794	Unknown
OTU_6799	Unknown
OTU_6808	k__Bacteria; p__Proteobacteria; c__Gammaproteobacteria; o__Xanthomonadales; f__Xanthomonadaceae; g__Lysobacter
OTU_6820	Unknown
OTU_6825	Unknown
OTU_6849	k__Bacteria
OTU_6902	Unknown
OTU_6920	Unknown
OTU_6928	Unknown
OTU_6945	Unknown
OTU_6972	k__Bacteria; p__Bacteroidota; c__Bacteroidia; o__Chitinophagales; f__Chitinophagaceae; g__Aurantisolimonas
OTU_7009	k__Bacteria; p__unidentified_Bacteria; c__Bacteroidia; o__Chitinophagales; f__Saprospiraceae
OTU_7091	Unknown
OTU_7097	k__Bacteria
OTU_7118	k__Bacteria
OTU_7128	k__Bacteria
OTU_7131	k__Bacteria; p__Verrucomicrobiota; c__Verrucomicrobiae; o__Verrucomicrobiales; f__Rubritaleaceae; g__Luteolibacter; s__
OTU_7135	Unknown
OTU_7145	Unknown
OTU_7147	Unknown
OTU_7199	Unknown
OTU_7207	Unknown
OTU_7211	k__Bacteria; p__unidentified_Bacteria; c__Rhodothermia; o__Rhodothermales; f__Rhodothermaceae; g__; s__
OTU_7215	k__Bacteria; p__Cyanobacteria; c__Cyanobacteriia; o__Leptolyngbyales; f__Leptolyngbyaceae; g__LB3-76; s__
OTU_7220	Unknown
OTU_7222	k__Bacteria; p__Chloroflexi; c__TK10; o__; f__; g__; s__
OTU_7223	Unknown
OTU_7230	k__Bacteria
OTU_7234	Unknown
OTU_7252	Unknown
OTU_7253	k__Bacteria; p__Proteobacteria; c__Gammaproteobacteria; o__unidentified_Gammaproteobacteria; f__unidentified_Gammaproteobacteria; g__Candidatus_Berkiella; s__Ectothiorhodospira_sp_enrichment_culture
OTU_7283	Unknown
OTU_7296	k__Bacteria
OTU_7350	Unknown
OTU_7395	Unknown
OTU_7403	k__Bacteria; p__Bacteroidota; c__Bacteroidia; o__Sphingobacteriales; f__NS11-12_marine_group; g__; s__
OTU_7446	k__Bacteria; p__Proteobacteria; c__Alphaproteobacteria; o__Rhizobiales; f__Hyphomicrobiaceae
OTU_7447	k__Bacteria; p__Acidobacteriota; c__Blastocatellia; o__Blastocatellales; f__Blastocatellaceae
OTU_7465	k__Bacteria
OTU_7479	Unknown
OTU_7487	Unknown
OTU_7494	Unknown
OTU_7497	Unknown
OTU_7500	k__Bacteria; p__unidentified_Bacteria; c__Bacteroidia; o__Chitinophagales; f__Saprospiraceae; g__; s__
OTU_7511	k__Bacteria; p__unidentified_Bacteria; c__Polyangia; o__Polyangiales; f__Sandaracinaceae; g__; s__
OTU_7515	k__Bacteria; p__Chloroflexi; c__JG30-KF-CM66; o__; f__; g__; s__
OTU_7525	Unknown
OTU_7528	Unknown
OTU_7529	Unknown
OTU_7546	Unknown
OTU_7552	Unknown
OTU_7555	k__Bacteria
OTU_7561	Unknown
OTU_7564	Unknown
OTU_7573	Unknown
OTU_7577	Unknown
OTU_7583	Unknown
OTU_7719	k__Bacteria
OTU_7772	k__Archaea; p__Nanoarchaeota; c__Nanoarchaeia; o__Woesearchaeales; f__; g__; s__
OTU_7819	Unknown
OTU_7832	Unknown
OTU_7850	Unknown
OTU_7883	k__Bacteria; p__Proteobacteria; c__Alphaproteobacteria; o__Sphingomonadales; f__Sphingomonadaceae; g__Novosphingobium
OTU_7957	k__Bacteria; p__MBNT15; c__; o__; f__; g__; s__
OTU_7967	k__Bacteria; p__unidentified_Bacteria; c__Bacteroidia; o__Chitinophagales; f__Saprospiraceae
OTU_8008	Unknown
OTU_8014	Unknown
OTU_8017	k__Bacteria; p__Bacteroidota; c__Bacteroidia; o__Bacteroidales; f__Rikenellaceae; g__Rikenellaceae_RC9_gut_group; s__
OTU_8022	k__Bacteria; p__unidentified_Bacteria; c__Saccharimonadia; o__Saccharimonadales
OTU_8029	k__Bacteria; p__Proteobacteria; c__Gammaproteobacteria; o__Burkholderiales; f__Comamonadaceae; g__Hydrogenophaga
OTU_8040	Unknown
OTU_8069	Unknown
OTU_8146	Unknown
OTU_8147	k__Bacteria; p__Chloroflexi; c__Ktedonobacteria; o__Ktedonobacterales; f__Ktedonobacteraceae
OTU_8150	Unknown
OTU_8166	k__Bacteria
OTU_8169	Unknown
OTU_8182	k__Bacteria
OTU_8183	Unknown
OTU_8190	Unknown
OTU_8202	Unknown
OTU_8207	k__Bacteria; p__unidentified_Bacteria; c__Vicinamibacteria; o__Vicinamibacterales; f__; g__; s__
OTU_8208	Unknown
OTU_8228	k__Bacteria
OTU_8241	Unknown
OTU_8250	Unknown
OTU_8253	Unknown
OTU_8262	k__Bacteria
OTU_8267	Unknown
OTU_8268	k__Bacteria; p__Chloroflexi; c__Ktedonobacteria; o__Ktedonobacterales; f__Ktedonobacteraceae
OTU_8273	Unknown
OTU_8279	Unknown
OTU_8299	k__Bacteria; p__Planctomycetes; c__unidentified_Planctomycetes; o__Pirellulales; f__Pirellulaceae; g__Pirellula; s__
OTU_8323	Unknown
OTU_8345	Unknown
OTU_8353	Unknown
OTU_8358	Unknown
OTU_8361	Unknown
OTU_8368	Unknown
OTU_8411	Unknown
OTU_8432	k__Bacteria
OTU_8434	k__Bacteria
OTU_8443	k__Bacteria; p__Myxococcota; c__Myxococcia; o__Myxococcales; f__Anaeromyxobacteraceae; g__Anaeromyxobacter; s__
OTU_8444	Unknown
OTU_8445	Unknown
OTU_8447	Unknown
OTU_8464	Unknown
OTU_8482	k__Bacteria; p__Chloroflexi; c__Chloroflexia; o__Thermomicrobiales; f__Thermomicrobiaceae; g__Nitrolancea; s__
OTU_8493	k__Bacteria; p__Chloroflexi; c__Ktedonobacteria; o__Ktedonobacterales; f__Ktedonobacteraceae; g__1921-2; s__
OTU_8504	Unknown
OTU_8519	k__Bacteria; p__Myxococcota; c__Polyangia; o__Polyangiales; f__Sandaracinaceae; g__Sandaracinus
OTU_8545	Unknown
OTU_8548	k__Bacteria; p__Bdellovibrionota; c__Oligoflexia; o__0319-6G20
OTU_8565	k__Bacteria; p__Proteobacteria; c__Gammaproteobacteria; o__Methylococcales; f__Methylomonadaceae
OTU_8587	Unknown
OTU_8636	Unknown
OTU_8639	Unknown
OTU_8649	k__Bacteria
OTU_8666	Unknown
OTU_8673	k__Bacteria; p__Sumerlaeota; c__Sumerlaeia; o__Sumerlaeales; f__Sumerlaeaceae; g__Sumerlaea; s__soil_bacterium_WWH121
OTU_8728	k__Bacteria
OTU_8733	k__Bacteria; p__Proteobacteria; c__Gammaproteobacteria; o__Burkholderiales; f__TRA3-20; g__; s__
OTU_8783	Unknown
OTU_8872	Unknown
OTU_8911	k__Archaea; p__Crenarchaeota; c__Nitrososphaeria; o__Nitrosotaleales; f__Nitrosotaleaceae; g__; s__
OTU_8915	Unknown
OTU_8950	k__Bacteria; p__Proteobacteria; c__Gammaproteobacteria; o__Pseudomonadales
OTU_8993	Unknown
OTU_9017	k__Bacteria; p__unidentified_Bacteria; c__Saccharimonadia; o__Saccharimonadales; f__Saccharimonadaceae; g__TM7a; s__
OTU_9054	Unknown
OTU_9063	Unknown
OTU_9078	k__Archaea; p__Nanoarchaeota; c__Nanoarchaeia; o__Woesearchaeales; f__; g__; s__
OTU_9126	Unknown
OTU_9170	Unknown
OTU_9178	k__Bacteria
OTU_9183	Unknown
OTU_9194	Unknown
OTU_9206	Unknown
OTU_9220	Unknown
OTU_9226	Unknown
OTU_9231	Unknown
OTU_9232	k__Bacteria; p__unidentified_Bacteria; c__Saccharimonadia; o__Saccharimonadales; f__LWQ8; g__; s__
OTU_9249	k__Bacteria; p__Bacteroidota; c__Bacteroidia; o__Bacteroidales; f__Rikenellaceae; g__Rikenellaceae_RC9_gut_group; s__
OTU_9257	Unknown
OTU_9262	Unknown
OTU_9267	k__Bacteria; p__Planctomycetota; c__Phycisphaerae; o__Phycisphaerales; f__Phycisphaeraceae; g__SM1A02; s__
OTU_9274	k__Bacteria; p__Deinococcota; c__Deinococci; o__Deinococcales; f__Trueperaceae; g__Truepera; s__
OTU_9292	k__Bacteria; p__Gemmatimonadota; c__BD2-11_terrestrial_group; o__; f__; g__; s__
OTU_9303	Unknown
OTU_9305	k__Bacteria; p__unidentified_Bacteria; c__Bacteroidia; o__Bacteroidales; f__Paludibacteraceae; g__; s__
OTU_9313	k__Bacteria; p__unidentified_Bacteria; c__Acidobacteriae; o__Acidobacteriales; f__unidentified_Acidobacteriales; g__unidentified_Acidobacteriales; s__bacterium_Ellin5257
OTU_9325	Unknown
OTU_9328	Unknown
OTU_9335	Unknown
OTU_9339	Unknown
OTU_9341	Unknown
OTU_9373	k__Bacteria
OTU_9374	Unknown
OTU_9393	k__Bacteria; p__Proteobacteria; c__Alphaproteobacteria; o__Acetobacterales; f__Acetobacteraceae; g__Craurococcus-Caldovatus; s__
OTU_9426	k__Bacteria
OTU_9437	Unknown
OTU_9449	k__Bacteria
OTU_9475	k__Bacteria
OTU_9483	k__Bacteria; p__Bacteroidota; c__Bacteroidia; o__Chitinophagales; f__Chitinophagaceae; g__Terrimonas
OTU_9490	Unknown
OTU_9497	k__Bacteria
OTU_9503	Unknown
OTU_9508	k__Bacteria
OTU_9518	Unknown
OTU_9521	k__Bacteria; p__DTB120; c__; o__; f__; g__; s__
OTU_9540	k__Bacteria; p__Bacteroidota; c__Bacteroidia; o__Sphingobacteriales; f__Sphingobacteriaceae; g__Mucilaginibacter
OTU_9584	Unknown
OTU_9607	k__Bacteria
OTU_9611	Unknown
OTU_9635	Unknown
OTU_9638	Unknown
OTU_9671	Unknown
OTU_9677	Unknown
OTU_9695	k__Bacteria; p__Chloroflexi; c__Anaerolineae; o__SBR1031; f__; g__; s__
OTU_9704	Unknown
OTU_9717	k__Bacteria
OTU_9721	Unknown
OTU_9734	Unknown
OTU_9760	Unknown
OTU_9770	k__Bacteria
OTU_9780	Unknown
OTU_9789	Unknown
OTU_9794	Unknown
OTU_9800	Unknown
OTU_9809	k__Bacteria
OTU_9811	Unknown
OTU_9818	Unknown
OTU_9834	Unknown
OTU_9835	k__Bacteria; p__Proteobacteria; c__Alphaproteobacteria; o__Rickettsiales; f__Fokiniaceae; g__MD3-55; s__
OTU_9849	Unknown
OTU_9853	Unknown
OTU_9861	Unknown
OTU_9887	Unknown
OTU_9932	k__Archaea; p__Nanoarchaeota; c__Nanoarchaeia; o__Woesearchaeales; f__SCGC_AAA011-D5
OTU_9939	Unknown
OTU_9957	k__Bacteria
OTU_9964	k__Bacteria; p__Bacteroidota; c__Bacteroidia; o__Chitinophagales; f__Chitinophagaceae; g__Flavisolibacter
OTU_9968	k__Bacteria; p__unidentified_Bacteria; c__Bacteroidia; o__Cytophagales; f__Microscillaceae; g__unidentified_Microscillaceae; s__Ohtaekwangia_sp
OTU_9970	Unknown
OTU_9974	Unknown
OTU_9975	Unknown
OTU_9987	Unknown
OTU_9998	Unknown
OTU_10007	k__Bacteria
OTU_10025	Unknown
OTU_10041	k__Bacteria
OTU_10068	Unknown
OTU_10100	Unknown
OTU_10103	k__Archaea; p__Nanoarchaeota; c__Nanoarchaeia; o__Woesearchaeales; f__; g__; s__
OTU_10144	Unknown
OTU_10147	Unknown
OTU_10180	Unknown
OTU_10184	k__Bacteria; p__unidentified_Bacteria; c__Gammaproteobacteria; o__Diplorickettsiales; f__Diplorickettsiaceae; g__; s__
OTU_10220	Unknown
OTU_10221	k__Bacteria; p__Bdellovibrionota; c__Bdellovibrionia; o__Bdellovibrionales; f__Bdellovibrionaceae; g__Bdellovibrio; s__
OTU_10231	k__Bacteria; p__Proteobacteria; c__Gammaproteobacteria
OTU_10235	Unknown
OTU_10252	k__Bacteria; p__Acidobacteriota; c__Thermoanaerobaculia; o__Thermoanaerobaculales; f__Thermoanaerobaculaceae; g__Subgroup_10; s__
OTU_10256	Unknown
OTU_10269	Unknown
OTU_10284	Unknown
OTU_10290	k__Bacteria
OTU_10292	k__Bacteria; p__Firmicutes; c__Bacilli; o__Lactobacillales; f__Streptococcaceae; g__Streptococcus; s__Streptococcus_mutans
OTU_10317	Unknown
OTU_10327	Unknown
OTU_10331	k__Bacteria; p__Chloroflexi; c__Anaerolineae; o__SBR1031; f__A4b; g__; s__
OTU_10342	Unknown
OTU_10343	Unknown
OTU_10345	Unknown
OTU_10368	Unknown
OTU_10384	k__Bacteria; p__Bdellovibrionota; c__Bdellovibrionia; o__Bdellovibrionales; f__Bdellovibrionaceae; g__Bdellovibrio; s__
OTU_10388	k__Bacteria; p__Proteobacteria; c__Gammaproteobacteria; o__Burkholderiales; f__Comamonadaceae
OTU_10407	Unknown
OTU_10444	k__Bacteria; p__Proteobacteria; c__Gammaproteobacteria
OTU_10454	Unknown
OTU_10472	Unknown
OTU_10473	Unknown
OTU_10491	Unknown
OTU_10502	k__Bacteria; p__Chloroflexi; c__Anaerolineae; o__SBR1031
OTU_10506	k__Bacteria
OTU_10509	k__Bacteria; p__unidentified_Bacteria; c__Gammaproteobacteria; o__unidentified_Gammaproteobacteria; f__unidentified_Gammaproteobacteria; g__; s__
OTU_10519	Unknown
OTU_10522	k__Bacteria
OTU_10525	k__Bacteria
OTU_10542	Unknown
OTU_10548	k__Bacteria
OTU_10552	k__Bacteria; p__Bdellovibrionota; c__Oligoflexia; o__0319-6G20; f__; g__; s__
OTU_10560	Unknown
OTU_10566	k__Bacteria; p__Chloroflexi; c__OLB14; o__; f__; g__; s__
OTU_10567	Unknown
OTU_10568	k__Bacteria; p__Proteobacteria; c__Gammaproteobacteria; o__Burkholderiales
OTU_10578	k__Bacteria; p__Proteobacteria; c__Gammaproteobacteria; o__Burkholderiales; f__B1-7BS; g__; s__
OTU_10579	Unknown
OTU_10588	k__Bacteria; p__Proteobacteria; c__Gammaproteobacteria
OTU_10590	Unknown
OTU_10604	Unknown
OTU_10606	k__Bacteria
OTU_10612	Unknown
OTU_10618	Unknown
OTU_10620	k__Bacteria; p__Actinobacteriota; c__Thermoleophilia; o__Solirubrobacterales; f__67-14; g__unidentified_67-14; s__Solirubrobacterales_bacterium_67-14
OTU_10634	Unknown
OTU_10653	k__Bacteria
OTU_10656	Unknown
OTU_10691	k__Bacteria; p__Chloroflexi; c__Ktedonobacteria; o__Ktedonobacterales; f__Ktedonobacteraceae; g__FCPS473; s__
OTU_10694	k__Bacteria; p__unidentified_Bacteria; c__Bacteroidia; o__Chitinophagales; f__Chitinophagaceae; g__; s__
OTU_10700	k__Bacteria; p__Proteobacteria; c__Gammaproteobacteria; o__CCM19a; f__; g__; s__
OTU_10716	k__Bacteria
OTU_10728	Unknown
OTU_10739	Unknown
OTU_10744	Unknown
OTU_10763	Unknown
OTU_10772	Unknown
OTU_10773	Unknown
OTU_10775	Unknown
OTU_10791	Unknown
OTU_10795	Unknown
OTU_10804	Unknown
OTU_10810	Unknown
OTU_10812	Unknown
OTU_10813	Unknown
OTU_10817	Unknown
OTU_10820	Unknown
OTU_10822	Unknown
OTU_10825	Unknown
OTU_10828	Unknown
OTU_10833	Unknown
OTU_10839	k__Bacteria
OTU_10878	Unknown
OTU_10883	k__Bacteria; p__Bacteroidota; c__Bacteroidia; o__Bacteroidales; f__Rikenellaceae; g__unidentified_Rikenellaceae; s__Rikenella_sp_Marseille-P3215
OTU_10887	k__Bacteria
OTU_10914	Unknown
OTU_10918	Unknown
OTU_10924	Unknown
OTU_10928	Unknown
OTU_10932	Unknown
OTU_10938	k__Bacteria; p__Verrucomicrobiota; c__Verrucomicrobiae; o__Verrucomicrobiales; f__Rubritaleaceae; g__; s__
OTU_10944	Unknown
OTU_10954	Unknown
OTU_10955	Unknown
OTU_10959	Unknown
OTU_10966	k__Bacteria; p__Bdellovibrionota; c__Bdellovibrionia; o__Bdellovibrionales; f__Bdellovibrionaceae; g__Bdellovibrio; s__
OTU_10975	k__Bacteria; p__unidentified_Bacteria; c__Oligoflexia; o__Oligoflexales; f__Oligoflexaceae; g__; s__
OTU_10985	k__Bacteria; p__Armatimonadota; c__Chthonomonadetes; o__Chthonomonadales; f__Chthonomonadaceae; g__Chthonomonas; s__
OTU_11017	k__Bacteria; p__Bacteroidota; c__Bacteroidia; o__Sphingobacteriales; f__Sphingobacteriaceae
OTU_11022	Unknown
OTU_11036	Unknown
OTU_11037	Unknown
OTU_11059	Unknown
OTU_11072	Unknown
OTU_11073	Unknown
OTU_11074	k__Bacteria
OTU_11099	Unknown
OTU_11159	Unknown
OTU_11190	k__Bacteria
OTU_11210	k__Bacteria; p__unidentified_Bacteria; c__Anaerolineae; o__Caldilineales; f__Caldilineaceae; g__; s__
OTU_11221	k__Bacteria
OTU_11234	k__Bacteria
OTU_11278	Unknown
OTU_11327	k__Bacteria; p__Verrucomicrobiota; c__Verrucomicrobiae; o__Verrucomicrobiales; f__Verrucomicrobiaceae; g__Brevifollis; s__
OTU_11353	k__Bacteria; p__Firmicutes; c__Bacilli
OTU_11391	k__Bacteria; p__unidentified_Bacteria; c__Alphaproteobacteria; o__Micavibrionales; f__; g__; s__
OTU_11413	k__Bacteria; p__Chloroflexi; c__Anaerolineae; o__SBR1031
OTU_11426	Unknown
OTU_11443	k__Bacteria; p__unidentified_Bacteria; c__Alphaproteobacteria; o__Paracaedibacterales; f__Paracaedibacteraceae; g__unidentified_Paracaedibacteraceae; s__Candidatus_Intestinusbacter_nucleariae
OTU_11445	Unknown
OTU_11463	k__Bacteria; p__Bacteroidota; c__Bacteroidia; o__Chitinophagales; f__Saprospiraceae; g__Phaeodactylibacter; s__
OTU_11465	k__Bacteria; p__Firmicutes; c__Bacilli; o__Paenibacillales; f__Paenibacillaceae; g__Paenibacillus
OTU_11467	Unknown
OTU_11506	Unknown
OTU_11522	Unknown
OTU_11538	k__Bacteria
OTU_11567	k__Bacteria
OTU_11576	k__Bacteria
OTU_11620	Unknown
OTU_11650	Unknown
OTU_11663	Unknown
OTU_11668	k__Bacteria; p__Cyanobacteria; c__Cyanobacteriia; o__SepB-3; f__; g__; s__
OTU_11684	k__Bacteria
OTU_11697	k__Bacteria
OTU_11715	k__Bacteria; p__unidentified_Bacteria; c__Oligoflexia; o__Oligoflexales; f__Oligoflexaceae; g__; s__
OTU_11722	Unknown
OTU_11723	k__Bacteria; p__Firmicutes; c__Clostridia; o__Oscillospirales; f__Ruminococcaceae; g__Ruminococcus; s__Ruminococcus_sp_HUN007
OTU_11726	k__Bacteria
OTU_11825	k__Bacteria
OTU_11827	k__Bacteria; p__Desulfobacterota; c__Desulfuromonadia; o__Geobacterales; f__Geobacteraceae
OTU_11833	k__Bacteria; p__Verrucomicrobiota; c__Verrucomicrobiae; o__Pedosphaerales; f__Pedosphaeraceae; g__SH3-11; s__
OTU_11855	k__Bacteria; p__unidentified_Bacteria; c__Saccharimonadia; o__Saccharimonadales; f__; g__; s__
OTU_11868	k__Bacteria; p__Verrucomicrobiota; c__Verrucomicrobiae; o__Chthoniobacterales; f__Terrimicrobiaceae; g__Terrimicrobium; s__
OTU_11905	k__Bacteria; p__Sumerlaeota; c__Sumerlaeia; o__Sumerlaeales; f__Sumerlaeaceae; g__Sumerlaea; s__
OTU_11920	Unknown
OTU_11926	Unknown
OTU_11933	Unknown
OTU_11959	k__Bacteria; p__Firmicutes; c__Bacilli; o__Erysipelotrichales; f__Erysipelatoclostridiaceae; g__Candidatus_Stoquefichus
OTU_11969	k__Bacteria
OTU_12017	Unknown
OTU_12069	k__Bacteria; p__Chloroflexi; c__Ktedonobacteria; o__Ktedonobacterales; f__Ktedonobacteraceae; g__1921-2; s__
OTU_12117	Unknown
OTU_12136	k__Bacteria; p__Chloroflexi; c__Ktedonobacteria; o__Ktedonobacterales; f__Ktedonobacteraceae
OTU_12190	k__Bacteria; p__Gracilibacteria; c__unidentified_Gracilibacteria; o__JGI_0000069-P22; f__; g__; s__
OTU_12191	k__Bacteria; p__Chloroflexi; c__Ktedonobacteria; o__C0119; f__; g__; s__
OTU_12234	Unknown
OTU_12255	k__Bacteria
OTU_12259	k__Bacteria; p__Gemmatimonadetes; c__unidentified_Gemmatimonadetes; o__Gemmatimonadales; f__Gemmatimonadaceae; g__Gemmatimonas; s__
OTU_12269	k__Bacteria; p__Actinobacteria; c__unidentified_Actinobacteria; o__Micromonosporales; f__Micromonosporaceae
OTU_12301	Unknown
OTU_12360	Unknown
OTU_12395	k__Bacteria; p__Myxococcota; c__Polyangia; o__Haliangiales; f__Haliangiaceae; g__Haliangium; s__
OTU_12450	Unknown
OTU_12528	Unknown
OTU_12565	k__Bacteria
OTU_12575	Unknown
OTU_12588	Unknown
OTU_12600	k__Bacteria
OTU_12667	Unknown
OTU_12684	Unknown
OTU_12784	Unknown
OTU_12786	Unknown
OTU_12790	Unknown
OTU_12793	Unknown
OTU_12794	k__Bacteria
OTU_12796	Unknown
OTU_12811	Unknown
OTU_12846	Unknown
OTU_12852	k__Bacteria; p__Proteobacteria; c__Gammaproteobacteria; o__Enterobacterales; f__Pseudoalteromonadaceae; g__Psychrosphaera; s__
OTU_12894	Unknown
OTU_12895	Unknown
OTU_12914	Unknown
OTU_12915	Unknown
OTU_12917	Unknown
OTU_12927	Unknown
OTU_12931	Unknown
OTU_12938	Unknown
OTU_12944	Unknown
OTU_12966	Unknown
OTU_13033	Unknown
OTU_13034	k__Bacteria
OTU_13058	Unknown
OTU_13063	Unknown
OTU_13065	Unknown
OTU_13083	Unknown
OTU_13084	Unknown
OTU_13088	Unknown
OTU_13094	Unknown
OTU_13099	Unknown
OTU_13107	Unknown
OTU_13108	Unknown
OTU_13111	Unknown
OTU_13165	Unknown
OTU_13167	Unknown
OTU_13170	Unknown
OTU_13181	Unknown
OTU_13187	k__Bacteria
OTU_13188	k__Bacteria; p__Acidobacteriota; c__Acidobacteriae; o__Subgroup_13; f__; g__; s__
OTU_13192	Unknown
OTU_13194	Unknown
OTU_13199	k__Bacteria; p__Acidobacteriota; c__Holophagae; o__Subgroup_7; f__; g__; s__
OTU_13206	Unknown
OTU_13212	k__Bacteria
OTU_13220	Unknown
OTU_13231	Unknown
OTU_13236	Unknown
OTU_13268	k__Bacteria; p__Bacteroidota; c__Bacteroidia; o__Cytophagales; f__Cytophagaceae; g__Cytophaga; s__
OTU_13322	Unknown
OTU_13426	k__Bacteria
OTU_13434	Unknown
OTU_13435	Unknown
OTU_13445	Unknown
OTU_13474	k__Bacteria; p__Bacteroidota; c__Bacteroidia; o__Bacteroidales; f__Muribaculaceae; g__; s__
OTU_13736	Unknown
OTU_13749	Unknown
OTU_13760	Unknown
OTU_13770	Unknown
OTU_13773	Unknown
OTU_13774	Unknown
OTU_13783	Unknown
OTU_13817	k__Bacteria; p__Elusimicrobiota; c__Lineage_IIb; o__; f__; g__; s__
OTU_13818	Unknown
OTU_13840	k__Bacteria
OTU_13845	Unknown
OTU_13854	Unknown
OTU_13855	Unknown
OTU_13860	Unknown
OTU_13881	Unknown
OTU_13886	Unknown
OTU_13892	Unknown
OTU_13924	k__Bacteria
OTU_13929	Unknown
OTU_13937	Unknown
OTU_13952	Unknown
OTU_13955	Unknown
OTU_13979	Unknown
OTU_13984	Unknown
OTU_13994	Unknown
OTU_14039	Unknown
OTU_14076	k__Bacteria; p__Acidobacteriota; c__Thermoanaerobaculia; o__Thermoanaerobaculales; f__Thermoanaerobaculaceae; g__Subgroup_10
OTU_14084	Unknown
OTU_14091	Unknown
OTU_14117	k__Bacteria
OTU_14122	k__Bacteria; p__unidentified_Bacteria; c__unidentified_Bacteria; o__Gemmatales; f__Gemmataceae; g__; s__
OTU_14141	k__Bacteria
OTU_14190	Unknown
OTU_14231	Unknown
OTU_14244	k__Bacteria; p__unidentified_Bacteria; c__Alphaproteobacteria
OTU_14265	k__Bacteria
OTU_14295	k__Bacteria
OTU_14380	Unknown
OTU_14386	Unknown
OTU_14432	Unknown
OTU_14434	k__Bacteria; p__Actinobacteriota; c__Coriobacteriia; o__Coriobacteriales; f__Coriobacteriaceae
OTU_14460	Unknown
OTU_14475	Unknown
OTU_14484	Unknown
OTU_14499	Unknown
OTU_14505	Unknown
OTU_14515	Unknown
OTU_14542	k__Bacteria; p__Sva0485; c__; o__; f__; g__; s__
OTU_14565	k__Bacteria; p__Cyanobacteria; c__Sericytochromatia; o__; f__; g__; s__
OTU_14570	Unknown
OTU_14573	k__Bacteria; p__Candidatus_Falkowbacteria; c__ABY1
OTU_14574	Unknown
OTU_14625	k__Archaea; p__Crenarchaeota; c__Bathyarchaeia; o__unidentified_Bathyarchaeia; f__unidentified_Bathyarchaeia; g__unidentified_Bathyarchaeia; s__archaeon_RBG_16_50_20
OTU_14721	Unknown
OTU_14723	Unknown
OTU_14755	Unknown
OTU_14764	Unknown
OTU_14768	Unknown
OTU_14769	Unknown
OTU_14781	k__Bacteria
OTU_14785	k__Bacteria; p__Bacteroidota; c__Bacteroidia; o__Bacteroidales; f__Tannerellaceae; g__Parabacteroides
OTU_14787	Unknown
OTU_14803	k__Bacteria; p__Actinobacteriota; c__MB-A2-108; o__; f__; g__; s__
OTU_14806	Unknown
OTU_14810	Unknown
OTU_14839	Unknown
OTU_14865	Unknown
OTU_14878	Unknown
OTU_14904	k__Bacteria; p__Gracilibacteria; c__unidentified_Gracilibacteria; o__JGI_0000069-P22; f__; g__; s__
OTU_14916	Unknown
OTU_14930	Unknown
OTU_14942	Unknown
OTU_14945	k__Bacteria
OTU_14962	Unknown
OTU_14978	k__Bacteria; p__Candidatus_Jorgensenbacteria; c__unidentified_Candidatus_Jorgensenbacteria; o__unidentified_Candidatus_Jorgensenbacteria; f__unidentified_Candidatus_Jorgensenbacteria; g__unidentified_Candidatus_Jorgensenbacteria; s__Candidatus_Adlerbacteria_bacterium_GW2011_GWC1_50_9
OTU_14984	Unknown
OTU_15033	Unknown
OTU_15038	k__Bacteria
OTU_15098	k__Bacteria; p__WOR-1; c__; o__; f__; g__; s__
OTU_15144	Unknown
OTU_15151	k__Bacteria
OTU_15160	k__Bacteria
OTU_15168	Unknown
OTU_15169	Unknown
OTU_15193	Unknown
OTU_15195	k__Bacteria; p__unidentified_Bacteria; c__Saccharimonadia; o__Saccharimonadales; f__Saccharimonadaceae; g__TM7a; s__
OTU_15203	Unknown
OTU_15207	Unknown
OTU_15215	Unknown
OTU_15234	Unknown
OTU_15243	Unknown
OTU_15247	Unknown
OTU_15252	k__Archaea; p__Crenarchaeota; c__Nitrososphaeria; o__Group_11c; f__; g__; s__
OTU_15256	Unknown
OTU_15323	Unknown
OTU_15328	Unknown
OTU_15335	Unknown
OTU_15340	Unknown
OTU_15342	k__Bacteria; p__Verrucomicrobiota; c__Kiritimatiellae; o__WCHB1-41; f__; g__; s__
OTU_15343	Unknown
OTU_15351	Unknown
OTU_15357	k__Bacteria; p__Proteobacteria; c__Alphaproteobacteria; o__Paracaedibacterales; f__Paracaedibacteraceae; g__Candidatus_Captivus; s__
OTU_15387	k__Bacteria; p__Proteobacteria; c__Alphaproteobacteria
OTU_15390	Unknown
OTU_15416	k__Bacteria; p__Actinobacteria; c__unidentified_Actinobacteria; o__Propionibacteriales; f__Propionibacteriaceae; g__Propioniciclava; s__Propioniciclava_sp_SCSIO_13291
OTU_15429	Unknown
OTU_15439	Unknown
OTU_15445	Unknown
OTU_15455	Unknown
OTU_15476	Unknown
OTU_15477	Unknown
OTU_15481	k__Bacteria; p__Proteobacteria; c__Gammaproteobacteria; o__Xanthomonadales; f__Rhodanobacteraceae
OTU_15515	k__Bacteria; p__Acidobacteriota; c__Subgroup_22; o__; f__; g__; s__
OTU_15542	k__Bacteria; p__Bacteroidota; c__Bacteroidia; o__Chitinophagales; f__Chitinophagaceae; g__Terrimonas
OTU_15544	Unknown
OTU_15567	Unknown
OTU_15570	Unknown
OTU_15574	k__Bacteria
OTU_15575	Unknown
OTU_15577	k__Bacteria
OTU_15598	Unknown
OTU_15631	k__Bacteria; p__SAR324_clade(Marine_group_B); c__; o__; f__; g__; s__
OTU_15661	Unknown
OTU_15681	Unknown
OTU_15684	Unknown
OTU_15719	Unknown
OTU_15726	Unknown
OTU_15733	Unknown
OTU_15736	Unknown
OTU_15742	Unknown
OTU_15750	Unknown
OTU_15757	Unknown
OTU_15766	Unknown
OTU_15784	k__Bacteria
OTU_15797	Unknown
OTU_15798	Unknown
OTU_15820	Unknown
OTU_15859	k__Bacteria; p__Proteobacteria; c__Gammaproteobacteria; o__Burkholderiales; f__Comamonadaceae; g__Hydrogenophaga
OTU_15864	Unknown
OTU_15867	Unknown
OTU_15875	Unknown
OTU_15876	k__Bacteria
OTU_15890	Unknown
OTU_15897	Unknown
OTU_15908	Unknown
OTU_15909	k__Bacteria; p__Bdellovibrionota; c__Oligoflexia; o__0319-6G20; f__; g__; s__
OTU_15915	Unknown
OTU_15955	Unknown
OTU_15988	Unknown
OTU_16003	k__Bacteria; p__Bacteroidota; c__Bacteroidia; o__Flavobacteriales; f__NS9_marine_group; g__; s__
OTU_16018	Unknown
OTU_16021	k__Bacteria; p__Bacteroidota; c__Bacteroidia
OTU_16025	Unknown
OTU_16030	Unknown
OTU_16031	k__Bacteria; p__Firmicutes; c__Clostridia; o__Peptostreptococcales-Tissierellales; f__Sedimentibacteraceae; g__Sedimentibacter; s__
OTU_16032	k__Bacteria
OTU_16039	Unknown
OTU_16043	Unknown
OTU_16048	Unknown
OTU_16050	Unknown
OTU_16091	Unknown
OTU_16098	k__Bacteria; p__Firmicutes; c__Clostridia; o__Peptostreptococcales-Tissierellales; f__Family_XI; g__Tissierella
OTU_16104	k__Bacteria; p__Firmicutes; c__Clostridia; o__Lachnospirales; f__Defluviitaleaceae; g__Defluviitaleaceae_UCG-011; s__
OTU_16110	k__Bacteria; p__Bacteroidota; c__Bacteroidia; o__Sphingobacteriales; f__envOPS_17; g__; s__
OTU_16225	k__Bacteria; p__Bdellovibrionota; c__Bdellovibrionia; o__Bdellovibrionales; f__Bdellovibrionaceae; g__Bdellovibrio; s__
OTU_16280	Unknown
OTU_16282	Unknown
OTU_16283	Unknown
OTU_16285	Unknown
OTU_16286	Unknown
OTU_16287	Unknown
OTU_16292	k__Bacteria; p__Latescibacterota; c__; o__; f__; g__; s__
OTU_16295	Unknown
OTU_16302	Unknown
OTU_16311	k__Bacteria; p__Cyanobacteria; c__Vampirivibrionia; o__Obscuribacterales; f__Obscuribacteraceae; g__; s__
OTU_16313	k__Bacteria; p__Chloroflexi; c__Dehalococcoidia; o__SAR202_clade
OTU_16314	Unknown
OTU_16320	Unknown
OTU_16324	Unknown
OTU_16325	k__Bacteria
OTU_16328	Unknown
OTU_16385	k__Bacteria; p__Bacteroidota; c__Bacteroidia; o__Bacteroidales; f__Muribaculaceae; g__; s__
OTU_16387	Unknown
OTU_16391	Unknown
OTU_16406	Unknown
OTU_16410	Unknown
OTU_16424	Unknown
OTU_16428	Unknown
OTU_16430	Unknown
OTU_16442	Unknown
OTU_16450	k__Bacteria; p__Proteobacteria; c__Gammaproteobacteria; o__Xanthomonadales; f__Xanthomonadaceae
OTU_16451	Unknown
OTU_16455	Unknown
OTU_16457	Unknown
OTU_16460	k__Bacteria; p__Proteobacteria; c__Gammaproteobacteria; o__Burkholderiales; f__Comamonadaceae
OTU_16462	Unknown
OTU_16463	Unknown
OTU_16464	Unknown
OTU_16536	k__Bacteria; p__unidentified_Bacteria; c__unidentified_Bacteria; o__Gemmatales; f__Gemmataceae; g__; s__
OTU_16546	Unknown
OTU_16557	k__Bacteria
OTU_16580	Unknown
OTU_16597	Unknown
OTU_16602	Unknown
OTU_16603	k__Bacteria; p__Proteobacteria; c__Gammaproteobacteria; o__Pseudomonadales; f__Moraxellaceae; g__Cavicella; s__
OTU_16617	Unknown
OTU_16620	Unknown
OTU_16625	Unknown
OTU_16626	Unknown
OTU_16631	Unknown
OTU_16632	k__Bacteria
OTU_16651	Unknown
OTU_16663	k__Bacteria
OTU_16696	Unknown
OTU_16700	Unknown
OTU_16739	Unknown
OTU_16742	Unknown
OTU_16743	Unknown
OTU_16750	k__Bacteria
OTU_16758	k__Bacteria
OTU_16768	Unknown
OTU_16770	k__Bacteria; p__Chloroflexi
OTU_16778	k__Bacteria; p__Actinobacteria; c__unidentified_Actinobacteria; o__0319-7L14; f__; g__; s__
OTU_16788	k__Bacteria; p__unidentified_Bacteria; c__Gammaproteobacteria
OTU_16789	k__Bacteria
OTU_16790	Unknown
OTU_16791	Unknown
OTU_16798	Unknown
OTU_16801	Unknown
OTU_16803	k__Bacteria; p__Firmicutes; c__Clostridia; o__unidentified_Clostridia; f__Gracilibacteraceae; g__Lutispora; s__Lutispora_thermophila
OTU_16805	Unknown
OTU_16806	k__Bacteria
OTU_16808	Unknown
OTU_16809	Unknown
OTU_16811	k__Bacteria
OTU_16816	Unknown
OTU_16820	Unknown
OTU_16823	k__Bacteria; p__Acidobacteriota; c__Acidobacteriae; o__Subgroup_2
OTU_16825	Unknown
OTU_16827	Unknown
OTU_16829	k__Bacteria
OTU_16837	Unknown
OTU_16838	Unknown
OTU_16842	Unknown
OTU_16883	k__Bacteria; p__Candidatus_Kaiserbacteria; c__; o__; f__; g__; s__
OTU_16884	Unknown
OTU_16887	k__Bacteria
OTU_16920	Unknown
OTU_16929	Unknown
OTU_16932	Unknown
OTU_16937	Unknown
OTU_16940	Unknown
OTU_16942	Unknown
OTU_16944	Unknown
OTU_16946	k__Bacteria
OTU_16951	Unknown
OTU_16957	k__Bacteria
OTU_16961	Unknown
OTU_16966	Unknown
OTU_16969	k__Bacteria; p__unidentified_Bacteria; c__Deinococci; o__Deinococcales; f__Deinococcaceae; g__; s__
OTU_16971	k__Bacteria; p__Chloroflexi; c__TK10; o__; f__; g__; s__
OTU_16982	k__Bacteria; p__Proteobacteria; c__Alphaproteobacteria; o__Rhizobiales; f__Xanthobacteraceae
OTU_17010	Unknown
OTU_17012	k__Bacteria; p__unidentified_Bacteria; c__Acidimicrobiia; o__Microtrichales; f__Microtrichaceae; g__; s__
OTU_17015	k__Bacteria
OTU_17020	Unknown
OTU_17023	Unknown
OTU_17024	Unknown
OTU_17025	k__Bacteria
OTU_17026	Unknown
OTU_17032	Unknown
OTU_17040	Unknown
OTU_17042	Unknown
OTU_17044	k__Bacteria
OTU_17046	Unknown
OTU_17048	Unknown
OTU_17051	k__Bacteria; p__unidentified_Bacteria; c__Acidobacteriae; o__Acidobacteriales; f__Acidobacteriaceae_(Subgroup_1)
OTU_17062	Unknown
OTU_17068	Unknown
OTU_17073	Unknown
OTU_17080	Unknown
OTU_17091	k__Bacteria; p__unidentified_Bacteria; c__unidentified_Bacteria; o__Gemmatales; f__Gemmataceae; g__; s__
OTU_17097	Unknown
OTU_17108	Unknown
OTU_17120	k__Bacteria; p__Proteobacteria; c__Gammaproteobacteria
OTU_17130	Unknown
OTU_17138	Unknown
OTU_17147	Unknown
OTU_17149	k__Archaea; p__Nanoarchaeota; c__Nanoarchaeia; o__Woesearchaeales; f__; g__; s__
OTU_17168	Unknown
OTU_17172	Unknown
OTU_17174	k__Bacteria; p__Cyanobacteria; c__Vampirivibrionia; o__Vampirovibrionales; f__Vampirovibrionaceae; g__Vampirovibrio; s__
OTU_17180	Unknown
OTU_17186	k__Bacteria; p__Verrucomicrobiota; c__Verrucomicrobiae; o__Pedosphaerales; f__Pedosphaeraceae; g__; s__
OTU_17189	Unknown
OTU_17190	Unknown
OTU_17192	Unknown
OTU_17194	k__Bacteria
OTU_17201	k__Bacteria; p__Bdellovibrionota; c__Oligoflexia; o__0319-6G20
OTU_17204	Unknown
OTU_17212	Unknown
OTU_17214	Unknown
OTU_17215	Unknown
OTU_17267	k__Bacteria
OTU_17268	k__Bacteria
OTU_17289	Unknown
OTU_17373	Unknown
OTU_17426	Unknown
OTU_17432	Unknown
OTU_17455	k__Bacteria
OTU_17461	Unknown
OTU_17465	Unknown
OTU_17467	Unknown
OTU_17468	Unknown
OTU_17469	Unknown
OTU_17471	k__Bacteria; p__Myxococcota; c__Myxococcia; o__Myxococcales; f__Anaeromyxobacteraceae; g__Anaeromyxobacter
OTU_17479	k__Bacteria; p__Desulfobacterota; c__Desulfobaccia; o__Desulfobaccales; f__Desulfobaccaceae; g__Desulfobacca; s__
OTU_17483	Unknown
OTU_17484	k__Bacteria
OTU_17487	Unknown
OTU_17492	Unknown
OTU_17519	k__Bacteria
OTU_17535	k__Bacteria
OTU_17555	Unknown
OTU_17557	Unknown
OTU_17606	Unknown
OTU_17621	Unknown
OTU_17777	Unknown
OTU_17796	Unknown
OTU_17811	Unknown
OTU_17856	Unknown
OTU_17868	Unknown
OTU_18049	Unknown
OTU_18123	Unknown
OTU_18137	Unknown
OTU_18144	k__Bacteria
OTU_18146	Unknown
OTU_18174	Unknown
OTU_18213	Unknown
OTU_18217	Unknown
OTU_18219	Unknown
OTU_18220	Unknown
OTU_18287	Unknown
OTU_18292	Unknown
OTU_18295	Unknown
OTU_18296	Unknown
OTU_18300	Unknown
OTU_18302	Unknown
OTU_18304	Unknown
OTU_18319	k__Bacteria
OTU_18329	Unknown
OTU_18335	Unknown
OTU_18343	Unknown
OTU_18345	k__Bacteria; p__Bacteroidota; c__Bacteroidia; o__Bacteroidales; f__Williamwhitmaniaceae; g__Acetobacteroides; s__
OTU_18365	k__Bacteria; p__unidentified_Bacteria; c__Vicinamibacteria; o__Vicinamibacterales; f__; g__; s__
OTU_18376	Unknown
OTU_18385	Unknown
OTU_18436	k__Bacteria; p__Desulfobacterota; c__Desulfobaccia; o__Desulfobaccales; f__Desulfobaccaceae; g__Desulfobacca; s__
OTU_18447	k__Bacteria; p__unidentified_Bacteria; c__unidentified_Bacteria; o__Gemmatales; f__Gemmataceae; g__; s__
OTU_18453	k__Bacteria; p__Proteobacteria; c__Alphaproteobacteria; o__Rhizobiales; f__Beijerinckiaceae; g__Microvirga
OTU_18456	Unknown
OTU_18980	Unknown
OTU_19566	Unknown
OTU_19578	k__Bacteria
OTU_19614	Unknown
OTU_19662	Unknown
OTU_19698	Unknown
OTU_19706	Unknown
OTU_19713	Unknown
OTU_19736	k__Bacteria
OTU_19773	k__Bacteria
OTU_19806	Unknown
OTU_19809	Unknown
OTU_19819	Unknown
OTU_19821	k__Bacteria; p__Desulfobacterota; c__Desulfomonilia; o__Desulfomonilales; f__Desulfomonilaceae; g__Desulfomonile; s__
OTU_19826	Unknown
OTU_19901	Unknown
OTU_19907	Unknown
OTU_19951	Unknown
OTU_19955	Unknown
OTU_19965	k__Bacteria
OTU_19973	Unknown
OTU_19988	k__Bacteria; p__Bacteroidota; c__Bacteroidia
OTU_20002	Unknown
OTU_20006	k__Bacteria; p__Chloroflexi; c__Ktedonobacteria; o__B12-WMSP1; f__; g__; s__
OTU_20008	Unknown
OTU_20015	k__Bacteria; p__Firmicutes; c__Clostridia; o__Lachnospirales; f__Lachnospiraceae; g__Acetitomaculum; s__
OTU_20031	Unknown
OTU_20068	Unknown
OTU_20080	k__Bacteria; p__Planctomycetota; c__OM190; o__; f__; g__; s__
OTU_20100	Unknown
OTU_20109	k__Bacteria
OTU_20139	k__Bacteria; p__Chloroflexi; c__Ktedonobacteria; o__Ktedonobacterales; f__JG30-KF-AS9; g__; s__
OTU_20140	Unknown
OTU_20148	Unknown
OTU_20158	Unknown
OTU_20167	k__Bacteria
OTU_20214	k__Bacteria; p__Sva0485; c__; o__; f__; g__; s__
OTU_20227	Unknown
OTU_20274	Unknown
OTU_20276	k__Bacteria
OTU_20330	k__Bacteria; p__Proteobacteria; c__Gammaproteobacteria
OTU_20362	k__Bacteria; p__Gracilibacteria; c__Candidatus_Peribacteria; o__; f__; g__; s__
OTU_20386	k__Bacteria
OTU_20391	k__Bacteria; p__Verrucomicrobiota; c__Verrucomicrobiae; o__Verrucomicrobiales; f__DEV007; g__; s__
OTU_20417	Unknown
OTU_20420	Unknown
OTU_20426	Unknown
OTU_20484	Unknown
OTU_20668	Unknown
OTU_21020	k__Bacteria; p__Proteobacteria; c__Gammaproteobacteria; o__unidentified_Gammaproteobacteria; f__unidentified_Gammaproteobacteria; g__; s__
OTU_21049	k__Bacteria; p__unidentified_Bacteria; c__Gammaproteobacteria; o__Diplorickettsiales; f__Diplorickettsiaceae; g__; s__
OTU_21058	k__Bacteria
OTU_21063	Unknown
OTU_21068	k__Bacteria; p__Bacteroidota; c__Bacteroidia; o__Chitinophagales; f__Saprospiraceae; g__Phaeodactylibacter; s__
OTU_21085	Unknown
OTU_21097	Unknown
OTU_21098	Unknown
OTU_21099	Unknown
OTU_21100	Unknown
OTU_21102	Unknown
OTU_21105	Unknown
OTU_21124	k__Bacteria
OTU_21130	Unknown
OTU_21136	k__Bacteria
OTU_21141	Unknown
OTU_21171	Unknown
OTU_21214	Unknown
OTU_21232	Unknown
OTU_21236	Unknown
OTU_21237	Unknown
OTU_21239	Unknown
OTU_21247	k__Bacteria
OTU_21262	Unknown
OTU_21267	Unknown
OTU_21278	Unknown
OTU_21281	k__Bacteria; p__Proteobacteria; c__Alphaproteobacteria; o__Sphingomonadales; f__Sphingomonadaceae
OTU_21297	Unknown
OTU_21302	Unknown
OTU_21332	Unknown
OTU_21363	k__Bacteria
OTU_21379	k__Bacteria
OTU_21385	Unknown
OTU_21465	k__Bacteria; p__Actinobacteriota; c__Acidimicrobiia; o__IMCC26256; f__unidentified_IMCC26256; g__unidentified_IMCC26256; s__Actinobacteria_bacterium_IMCC26256
OTU_21505	Unknown
OTU_21507	k__Bacteria; p__unidentified_Bacteria; c__Babeliae; o__Babeliales; f__; g__; s__
OTU_21550	Unknown
OTU_21557	k__Bacteria; p__Proteobacteria; c__Gammaproteobacteria
OTU_21558	Unknown
OTU_21614	k__Bacteria
OTU_21619	k__Bacteria; p__Cyanobacteria; c__Cyanobacteriia; o__Leptolyngbyales; f__Leptolyngbyaceae; g__LB3-76; s__
OTU_21639	k__Bacteria; p__Modulibacteria; c__Moduliflexia; o__Moduliflexales; f__Moduliflexaceae; g__Candidatus_Moduliflexus
OTU_21642	Unknown
OTU_21666	k__Bacteria; p__Proteobacteria; c__Gammaproteobacteria; o__unidentified_Gammaproteobacteria; f__unidentified_Gammaproteobacteria; g__Candidatus_Berkiella; s__
OTU_21670	k__Bacteria
OTU_21676	k__Bacteria
OTU_21678	k__Bacteria; p__Candidatus_Adlerbacteria; c__; o__; f__; g__; s__
OTU_21710	Unknown
OTU_21711	Unknown
OTU_21712	Unknown
OTU_21716	k__Bacteria; p__Bacteroidota; c__Bacteroidia; o__Flavobacteriales; f__Flavobacteriaceae; g__NS4_marine_group; s__
OTU_21734	k__Bacteria; p__Firmicutes; c__Clostridia; o__Clostridia_vadinBB60_group; f__; g__; s__
OTU_21763	Unknown
OTU_21779	k__Bacteria; p__Chloroflexi; c__Chloroflexia; o__Thermomicrobiales; f__JG30-KF-CM45; g__; s__
OTU_21792	Unknown
OTU_21794	Unknown
OTU_21797	k__Bacteria
OTU_21805	Unknown
OTU_21809	Unknown
OTU_21820	k__Bacteria
OTU_21825	Unknown
OTU_21843	Unknown
OTU_21853	Unknown
OTU_21855	Unknown
OTU_21875	Unknown
OTU_21886	Unknown
OTU_21887	Unknown
OTU_21894	k__Bacteria
OTU_21902	k__Bacteria; p__Firmicutes; c__Bacilli; o__Acholeplasmatales; f__Acholeplasmataceae; g__Anaeroplasma; s__
OTU_21943	Unknown
OTU_21964	Unknown
OTU_21980	Unknown
OTU_21991	Unknown
OTU_21998	k__Bacteria
OTU_22006	Unknown
OTU_22008	Unknown
OTU_22012	Unknown
OTU_22013	Unknown
OTU_22014	k__Bacteria; p__unidentified_Bacteria; c__Polyangia; o__Polyangiales; f__Sandaracinaceae; g__; s__
OTU_22026	Unknown
OTU_22043	k__Bacteria; p__unidentified_Bacteria; c__Saccharimonadia; o__Saccharimonadales; f__WWH38; g__; s__
OTU_22066	Unknown
OTU_22071	Unknown
OTU_22091	Unknown
OTU_22104	Unknown
OTU_22114	k__Bacteria
OTU_22127	Unknown
OTU_22134	Unknown
OTU_22161	k__Bacteria; p__unidentified_Bacteria; c__Rhodothermia; o__Rhodothermales; f__Rhodothermaceae; g__; s__
OTU_22170	k__Bacteria
OTU_22181	Unknown
OTU_22185	Unknown
OTU_22213	Unknown
OTU_22232	Unknown
OTU_22264	Unknown
OTU_22267	k__Bacteria
OTU_22277	Unknown
OTU_22284	Unknown
OTU_22285	Unknown
OTU_22296	Unknown
OTU_22301	Unknown
OTU_22313	k__Bacteria
OTU_22361	Unknown
OTU_22362	Unknown
OTU_22386	k__Bacteria; p__Proteobacteria; c__Alphaproteobacteria
OTU_22403	k__Bacteria; p__Bacteroidota; c__Bacteroidia; o__Bacteroidales; f__Prevotellaceae
OTU_22462	Unknown
OTU_22474	Unknown
OTU_22502	Unknown
OTU_22503	k__Bacteria
OTU_22505	Unknown
OTU_22517	Unknown
OTU_22534	k__Bacteria; p__Actinobacteriota; c__Coriobacteriia; o__Coriobacteriales; f__Eggerthellaceae
OTU_22538	Unknown
OTU_22544	k__Bacteria; p__Actinobacteria; c__unidentified_Actinobacteria
OTU_22554	k__Bacteria; p__Candidatus_Jorgensenbacteria; c__unidentified_Candidatus_Jorgensenbacteria; o__unidentified_Candidatus_Jorgensenbacteria; f__unidentified_Candidatus_Jorgensenbacteria; g__unidentified_Candidatus_Jorgensenbacteria; s__Candidatus_Adlerbacteria_bacterium_GW2011_GWC1_50_9
OTU_22596	Unknown
OTU_22597	k__Bacteria
OTU_22598	Unknown
OTU_22600	Unknown
OTU_22612	Unknown
OTU_22626	Unknown
OTU_22637	k__Bacteria; p__Chloroflexi; c__Anaerolineae; o__Anaerolineales; f__Anaerolineaceae
OTU_22642	Unknown
OTU_22643	Unknown
OTU_22647	Unknown
OTU_22684	Unknown
OTU_22688	Unknown
OTU_22699	Unknown
OTU_22707	Unknown
OTU_22735	k__Bacteria; p__unidentified_Bacteria; c__Myxococcia; o__Myxococcales; f__Myxococcaceae; g__; s__
OTU_22745	Unknown
OTU_22749	Unknown
OTU_22759	Unknown
OTU_22786	Unknown
OTU_22825	k__Bacteria
OTU_22865	Unknown
OTU_22873	Unknown
OTU_22898	Unknown
OTU_22920	k__Bacteria; p__unidentified_Bacteria; c__Vicinamibacteria; o__Vicinamibacterales; f__; g__; s__
OTU_22923	k__Bacteria
OTU_22942	Unknown
OTU_22973	Unknown
OTU_22982	Unknown
OTU_22989	Unknown
OTU_23012	Unknown
OTU_23039	Unknown
OTU_23062	Unknown
OTU_23077	Unknown
OTU_23078	Unknown
OTU_23081	Unknown
OTU_23131	Unknown
OTU_23153	Unknown
OTU_23161	Unknown
OTU_23164	k__Bacteria; p__Myxococcota; c__Polyangia; o__Haliangiales; f__Haliangiaceae; g__Haliangium; s__
OTU_23180	Unknown
OTU_23185	Unknown
OTU_23196	Unknown
OTU_23207	Unknown
OTU_23240	k__Bacteria; p__unidentified_Bacteria; c__Anaerolineae; o__Anaerolineales; f__Anaerolineaceae; g__; s__
OTU_23300	Unknown
OTU_23302	k__Bacteria
OTU_23308	k__Bacteria; p__Acidobacteriota; c__Acidobacteriae; o__Subgroup_13; f__; g__; s__
OTU_23314	Unknown
OTU_23324	Unknown
OTU_23329	Unknown
OTU_23337	Unknown
OTU_23338	k__Bacteria; p__Bacteroidota; c__Bacteroidia; o__Bacteroidales; f__Rikenellaceae; g__Rikenellaceae_RC9_gut_group; s__
OTU_23341	Unknown
OTU_23347	Unknown
OTU_23349	Unknown
OTU_23352	Unknown
OTU_23375	k__Bacteria
OTU_23387	Unknown
OTU_23389	k__Bacteria
OTU_23416	Unknown
OTU_23423	Unknown
OTU_23441	Unknown
OTU_23442	Unknown
OTU_23449	Unknown
OTU_23459	k__Bacteria
OTU_23552	Unknown
OTU_23553	Unknown
OTU_23554	Unknown
OTU_23557	Unknown
OTU_23565	k__Bacteria; p__Myxococcota; c__bacteriap25
OTU_23567	Unknown
OTU_23568	Unknown
OTU_23573	k__Bacteria
OTU_23575	Unknown
OTU_23584	k__Bacteria
OTU_23594	Unknown
OTU_23601	k__Bacteria; p__Proteobacteria; c__Gammaproteobacteria; o__Methylococcales; f__Methylomonadaceae; g__Methylomonas
OTU_23641	k__Bacteria; p__unidentified_Bacteria; c__Bacteroidia; o__Chitinophagales; f__Saprospiraceae; g__; s__
OTU_23660	Unknown
OTU_23665	Unknown
OTU_23680	Unknown
OTU_23685	Unknown
OTU_23712	k__Bacteria
OTU_23713	k__Bacteria; p__Planctomycetes; c__unidentified_Planctomycetes; o__Gemmatales; f__Gemmataceae; g__Gemmata; s__
OTU_23714	k__Bacteria; p__Proteobacteria; c__Alphaproteobacteria; o__Dongiales; f__Dongiaceae; g__Dongia; s__
OTU_23720	Unknown
OTU_23727	Unknown
OTU_23739	Unknown
OTU_23743	k__Bacteria
OTU_23744	Unknown
OTU_23751	Unknown
OTU_23753	k__Bacteria; p__Proteobacteria; c__Gammaproteobacteria; o__Burkholderiales; f__B1-7BS; g__; s__
OTU_23768	Unknown
OTU_23769	Unknown
OTU_23770	Unknown
OTU_23772	Unknown
OTU_23773	k__Bacteria; p__Cyanobacteria; c__Cyanobacteriia; o__Chloroplast; f__; g__; s__
OTU_23782	Unknown
OTU_23812	k__Bacteria
OTU_23813	Unknown
OTU_23830	Unknown
OTU_23836	Unknown
OTU_23852	k__Bacteria
OTU_23855	Unknown
OTU_23866	Unknown
OTU_23868	Unknown
OTU_23869	Unknown
OTU_23872	Unknown
OTU_23874	Unknown
OTU_23875	k__Bacteria; p__Methylomirabilota; c__Methylomirabilia; o__Methylomirabilales; f__Methylomirabilaceae; g__Sh765B-TzT-35; s__
OTU_23877	Unknown
OTU_23886	Unknown
OTU_23898	k__Bacteria; p__Bdellovibrionota; c__Bdellovibrionia; o__Bdellovibrionales; f__Bdellovibrionaceae; g__Bdellovibrio; s__
OTU_24051	k__Bacteria; p__Chloroflexi; c__NLS2-31; o__; f__; g__; s__
OTU_24057	Unknown
OTU_24112	Unknown
OTU_24147	Unknown
OTU_24149	Unknown
OTU_24181	Unknown
OTU_24213	k__Bacteria; p__Firmicutes; c__Bacilli; o__Paenibacillales; f__Paenibacillaceae
OTU_24240	Unknown
OTU_24312	Unknown
OTU_24313	Unknown
OTU_24318	k__Bacteria
OTU_24339	Unknown
OTU_24349	Unknown
OTU_24356	Unknown
OTU_24368	Unknown
OTU_24376	Unknown
OTU_24383	Unknown
OTU_24388	k__Bacteria; p__Firmicutes; c__Bacilli; o__Lactobacillales; f__Lactobacillaceae
OTU_24390	Unknown
OTU_24391	Unknown
OTU_24392	k__Bacteria; p__Gemmatimonadetes; c__unidentified_Gemmatimonadetes; o__Gemmatimonadales; f__Gemmatimonadaceae
OTU_24403	Unknown
OTU_24405	k__Bacteria
OTU_24421	Unknown
OTU_24428	Unknown
OTU_24431	Unknown
OTU_24435	Unknown
OTU_24449	k__Bacteria
OTU_24468	Unknown
OTU_24584	k__Bacteria; p__Verrucomicrobiota; c__Verrucomicrobiae; o__S-BQ2-57_soil_group; f__; g__; s__
OTU_24591	Unknown
OTU_24594	Unknown
OTU_24628	Unknown
OTU_24678	k__Bacteria
OTU_24682	Unknown
OTU_24686	Unknown
OTU_24715	k__Bacteria
OTU_24725	k__Bacteria
OTU_24729	Unknown
OTU_24736	k__Bacteria
OTU_24738	k__Bacteria
OTU_24741	k__Bacteria
OTU_24745	Unknown
OTU_24748	k__Bacteria
OTU_24765	Unknown
OTU_24795	Unknown
OTU_24808	Unknown
OTU_24817	Unknown
OTU_24834	Unknown
OTU_24890	k__Bacteria; p__Kryptonia; c__unidentified_Kryptonia; o__Kryptoniales; f__BSV26; g__; s__
OTU_24941	Unknown
OTU_25073	k__Bacteria
OTU_25089	Unknown
OTU_25092	k__Bacteria
OTU_25099	Unknown
OTU_25114	Unknown
OTU_25123	k__Bacteria
OTU_25141	Unknown
OTU_25144	Unknown
OTU_25155	k__Bacteria; p__Chloroflexi; c__Anaerolineae; o__Anaerolineales; f__Anaerolineaceae; g__Anaerolinea; s__
OTU_25168	Unknown
OTU_25210	Unknown
OTU_25221	k__Bacteria
OTU_25241	Unknown
OTU_25660	Unknown
OTU_25711	k__Bacteria
OTU_25769	k__Bacteria
OTU_25787	Unknown
OTU_25789	Unknown
OTU_25791	Unknown
OTU_25794	Unknown
OTU_25847	k__Bacteria; p__Chlamydiae; c__unidentified_Chlamydiae; o__Chlamydiales; f__cvE6
OTU_25864	Unknown
OTU_25902	k__Bacteria
OTU_25918	k__Bacteria; p__Planctomycetota; c__Pla4_lineage; o__; f__; g__; s__
OTU_25921	Unknown
OTU_25926	Unknown
OTU_25928	Unknown
OTU_25935	Unknown
OTU_25953	Unknown
OTU_25955	k__Bacteria
OTU_25973	Unknown
OTU_25975	Unknown
OTU_25976	Unknown
OTU_25979	Unknown
OTU_25982	Unknown
OTU_25983	Unknown
OTU_25986	Unknown
OTU_25992	Unknown
OTU_25993	Unknown
OTU_25998	k__Bacteria
OTU_26000	Unknown
OTU_26003	Unknown
OTU_26005	Unknown
OTU_26013	Unknown
OTU_26015	Unknown
OTU_26018	k__Bacteria; p__Chloroflexi; c__TK10; o__; f__; g__; s__
OTU_26070	Unknown
OTU_26100	Unknown
OTU_26106	Unknown
OTU_26107	k__Bacteria; p__Verrucomicrobiota; c__Verrucomicrobiae; o__Pedosphaerales; f__Pedosphaeraceae
OTU_26112	Unknown
OTU_26124	Unknown
OTU_26128	Unknown
OTU_26130	Unknown
OTU_26162	k__Bacteria; p__unidentified_Bacteria; c__Bacteroidia; o__Cytophagales; f__Microscillaceae
OTU_26165	Unknown
OTU_26210	Unknown
OTU_26218	Unknown
OTU_26236	k__Bacteria; p__Bacteroidota; c__Bacteroidia; o__Bacteroidales; f__Muribaculaceae; g__; s__
OTU_26273	Unknown
OTU_26274	Unknown
OTU_26275	k__Bacteria; p__unidentified_Bacteria; c__unidentified_Bacteria; o__Gemmatimonadales; f__Gemmatimonadaceae; g__; s__
OTU_26285	k__Bacteria
OTU_26289	Unknown
OTU_26292	k__Bacteria; p__Proteobacteria; c__Gammaproteobacteria; o__unidentified_Gammaproteobacteria; f__unidentified_Gammaproteobacteria; g__Candidatus_Berkiella; s__
OTU_26293	Unknown
OTU_26510	k__Bacteria
OTU_26569	Unknown
OTU_26581	Unknown
OTU_26589	k__Bacteria; p__unidentified_Bacteria; c__Thermodesulfovibrionia; o__; f__; g__; s__
OTU_26607	k__Bacteria; p__Proteobacteria; c__Gammaproteobacteria; o__Methylococcales; f__Methylomonadaceae; g__Methylomicrobium
OTU_26698	Unknown
OTU_26712	Unknown
OTU_26767	k__Bacteria
OTU_26781	Unknown
OTU_26784	Unknown
OTU_26791	Unknown
OTU_26792	Unknown
OTU_26798	Unknown
OTU_26811	Unknown
OTU_26837	k__Bacteria; p__Acidobacteriota; c__Blastocatellia; o__DS-100; f__; g__; s__
OTU_26842	Unknown
OTU_26851	k__Bacteria
OTU_26854	Unknown
OTU_26879	k__Bacteria
OTU_26900	k__Bacteria; p__Chloroflexi; c__Anaerolineae; o__SBR1031; f__A4b; g__; s__
OTU_26907	Unknown
OTU_26913	k__Bacteria; p__Acidobacteriota; c__Acidobacteriae; o__Subgroup_13; f__; g__; s__
OTU_26915	Unknown
OTU_26916	Unknown
OTU_26918	Unknown
OTU_26919	Unknown
OTU_26925	k__Bacteria; p__Chloroflexi
OTU_26926	Unknown
OTU_26927	Unknown
OTU_26936	Unknown
OTU_26963	k__Bacteria
OTU_26964	k__Bacteria
OTU_26992	k__Bacteria; p__Chloroflexi; c__Ktedonobacteria; o__Ktedonobacterales; f__Ktedonobacteraceae; g__JG30a-KF-32; s__
OTU_26998	Unknown
OTU_27009	Unknown
OTU_27027	Unknown
OTU_27046	Unknown
OTU_27049	Unknown
OTU_27069	Unknown
OTU_27080	Unknown
OTU_27096	k__Bacteria; p__Chloroflexi; c__Ktedonobacteria; o__Ktedonobacterales; f__Ktedonobacteraceae; g__1921-2; s__
OTU_27107	k__Bacteria; p__Firmicutes; c__Clostridia; o__Lachnospirales; f__Lachnospiraceae
OTU_27119	Unknown
OTU_27125	Unknown
OTU_27165	Unknown
OTU_27171	Unknown
OTU_27185	k__Bacteria
OTU_27196	Unknown
OTU_27219	k__Bacteria; p__Myxococcota; c__Myxococcia; o__Myxococcales; f__Myxococcaceae; g__P3OB-42; s__
OTU_27302	k__Bacteria
OTU_27318	Unknown
OTU_27327	Unknown
OTU_27334	Unknown
OTU_27336	Unknown
OTU_27339	k__Bacteria
OTU_27340	Unknown
OTU_27341	Unknown
OTU_27343	Unknown
OTU_27344	Unknown
OTU_27349	Unknown
OTU_27353	Unknown
OTU_27355	k__Bacteria
OTU_27360	Unknown
OTU_27377	Unknown
OTU_27378	k__Bacteria
OTU_27384	Unknown
OTU_27388	Unknown
OTU_27389	Unknown
OTU_27392	Unknown
OTU_27393	Unknown
OTU_27397	Unknown
OTU_27401	Unknown
OTU_27410	Unknown
OTU_27412	Unknown
OTU_27424	Unknown
OTU_27427	Unknown
OTU_27429	Unknown
OTU_27432	Unknown
OTU_27434	k__Bacteria; p__Myxococcota; c__bacteriap25
OTU_27455	Unknown
OTU_27467	Unknown
OTU_27470	k__Bacteria; p__Proteobacteria; c__Alphaproteobacteria
OTU_27499	k__Bacteria; p__Bacteroidota; c__Ignavibacteria; o__Ignavibacteriales; f__UA-50; g__; s__
OTU_27516	Unknown
OTU_27526	k__Bacteria; p__unidentified_Bacteria; c__Desulfobulbia; o__Desulfobulbales; f__Desulfocapsaceae; g__; s__
OTU_27543	Unknown
OTU_27548	Unknown
OTU_27553	Unknown
OTU_27589	k__Bacteria; p__Proteobacteria; c__Gammaproteobacteria; o__Tenderiales; f__Tenderiaceae; g__Candidatus_Tenderia; s__
OTU_27628	Unknown
OTU_27629	Unknown
OTU_27636	Unknown
OTU_27748	Unknown
OTU_27749	Unknown
OTU_27775	Unknown
OTU_27777	Unknown
OTU_27795	Unknown
OTU_27796	k__Bacteria
OTU_27800	k__Bacteria; p__unidentified_Bacteria; c__Vicinamibacteria; o__Vicinamibacterales; f__; g__; s__
OTU_27808	Unknown
OTU_27813	Unknown
OTU_27840	Unknown
OTU_27890	Unknown
OTU_27961	Unknown
OTU_27963	Unknown
OTU_28006	Unknown
OTU_28008	Unknown
OTU_28014	Unknown
OTU_28047	Unknown
OTU_28082	Unknown
OTU_28141	k__Bacteria; p__Hydrogenedentes; c__Hydrogenedentia; o__Hydrogenedentiales; f__Hydrogenedensaceae; g__; s__
OTU_28223	Unknown
OTU_28253	Unknown
OTU_28259	Unknown
OTU_28263	Unknown
OTU_28266	Unknown
OTU_28276	Unknown
OTU_28324	Unknown
OTU_28327	k__Bacteria; p__Bacteroidota; c__Bacteroidia; o__Chitinophagales; f__Chitinophagaceae; g__Puia; s__
OTU_28363	k__Bacteria; p__Latescibacterota; c__; o__; f__; g__; s__
OTU_28636	k__Bacteria; p__unidentified_Bacteria; c__Alphaproteobacteria; o__Micavibrionales
OTU_28665	k__Bacteria
OTU_28848	k__Bacteria; p__unidentified_Bacteria; c__Babeliae; o__Babeliales; f__UBA12409; g__; s__
OTU_28857	Unknown
OTU_28865	Unknown
OTU_28882	Unknown
OTU_28899	Unknown
OTU_28902	k__Bacteria; p__Proteobacteria; c__Gammaproteobacteria; o__AT-s2-59; f__; g__; s__
OTU_28911	Unknown
OTU_28931	k__Bacteria
OTU_28934	k__Bacteria; p__Chloroflexi; c__Ktedonobacteria; o__Ktedonobacterales; f__Ktedonobacteraceae
OTU_28938	Unknown
OTU_28959	k__Bacteria
OTU_28961	Unknown
OTU_28984	Unknown
OTU_28993	Unknown
OTU_29024	k__Bacteria; p__Planctomycetota; c__Phycisphaerae; o__CCM11a; f__; g__; s__
OTU_29027	Unknown
OTU_29034	Unknown
OTU_29045	k__Bacteria; p__Chloroflexi; c__Ktedonobacteria; o__Ktedonobacterales; f__JG30-KF-AS9; g__; s__
OTU_29059	Unknown
OTU_29093	Unknown
OTU_29130	Unknown
OTU_29139	k__Bacteria
OTU_29146	Unknown
OTU_29152	Unknown
OTU_29154	k__Bacteria; p__unidentified_Bacteria; c__Babeliae; o__Babeliales
OTU_29170	k__Bacteria; p__unidentified_Bacteria; c__Bacteroidia; o__Chitinophagales; f__Saprospiraceae
OTU_29171	k__Bacteria; p__Candidatus_Kaiserbacteria; c__; o__; f__; g__; s__
OTU_29180	k__Bacteria
OTU_29182	k__Bacteria
OTU_29193	Unknown
OTU_29225	Unknown
OTU_29281	k__Bacteria; p__Armatimonadota; c__Chthonomonadetes; o__Chthonomonadales; f__; g__; s__
OTU_29288	k__Bacteria; p__Chloroflexi; c__Ktedonobacteria; o__Ktedonobacterales; f__Ktedonobacteraceae; g__HSB_OF53-F07; s__
OTU_29296	k__Bacteria; p__Proteobacteria; c__Gammaproteobacteria; o__Burkholderiales; f__Comamonadaceae
OTU_29358	k__Bacteria; p__Proteobacteria; c__Gammaproteobacteria; o__Enterobacterales
OTU_29369	k__Bacteria
OTU_29478	Unknown
OTU_29704	Unknown
OTU_29709	Unknown
OTU_29724	Unknown
OTU_29740	k__Bacteria
OTU_29742	k__Bacteria
OTU_29758	Unknown
OTU_29764	k__Bacteria
OTU_29767	Unknown
OTU_29777	k__Bacteria; p__Planctomycetota; c__Phycisphaerae; o__Tepidisphaerales; f__WD2101_soil_group; g__; s__
OTU_29782	k__Bacteria
OTU_29787	k__Bacteria; p__Planctomycetota; c__Phycisphaerae; o__Phycisphaerales; f__Phycisphaeraceae; g__CL500-3; s__
OTU_29795	Unknown
OTU_29808	Unknown
OTU_29813	k__Bacteria
OTU_29845	k__Bacteria
OTU_29894	k__Bacteria
OTU_29899	Unknown
OTU_29905	Unknown
OTU_29907	Unknown
OTU_29908	k__Bacteria; p__Myxococcota; c__Polyangia; o__Haliangiales; f__Haliangiaceae; g__Haliangium; s__
OTU_29913	Unknown
OTU_29915	Unknown
OTU_29926	k__Bacteria; p__Acidobacteriota; c__Acidobacteriae; o__Subgroup_12; f__; g__; s__
OTU_29927	Unknown
OTU_29928	Unknown
OTU_29951	k__Bacteria; p__Planctomycetota; c__OM190; o__; f__; g__; s__
OTU_29958	Unknown
OTU_29977	k__Bacteria; p__Acidobacteriota; c__Acidobacteriae; o__Subgroup_13; f__; g__; s__
OTU_29989	Unknown
OTU_29991	Unknown
OTU_29993	k__Bacteria
OTU_29996	Unknown
OTU_30004	k__Bacteria; p__Bacteroidota; c__Bacteroidia; o__Flavobacteriales; f__Weeksellaceae; g__Moheibacter; s__
OTU_30006	k__Bacteria; p__WPS-2; c__; o__; f__; g__; s__
OTU_30014	Unknown
OTU_30015	Unknown
OTU_30020	Unknown
OTU_30038	Unknown
OTU_30044	Unknown
OTU_30070	Unknown
OTU_30080	k__Bacteria; p__Actinobacteria; c__unidentified_Actinobacteria; o__Corynebacteriales; f__Corynebacteriaceae; g__Corynebacterium; s__Corynebacterium_testudinoris
OTU_30208	Unknown
OTU_30268	Unknown
OTU_30309	Unknown
OTU_30332	Unknown
OTU_30380	Unknown
OTU_30386	Unknown
OTU_30391	k__Bacteria; p__Bdellovibrionota; c__Bdellovibrionia; o__Bdellovibrionales; f__Bdellovibrionaceae; g__Bdellovibrio; s__
OTU_30407	Unknown
OTU_30419	Unknown
OTU_30422	k__Bacteria
OTU_30437	k__Bacteria
OTU_30452	Unknown
OTU_30469	k__Bacteria
OTU_30478	k__Bacteria
OTU_30507	k__Bacteria; p__Proteobacteria; c__Gammaproteobacteria; o__Xanthomonadales; f__Xanthomonadaceae; g__Arenimonas; s__Arenimonas_subflava
OTU_30527	Unknown
OTU_30533	k__Bacteria; p__Verrucomicrobiota; c__Verrucomicrobiae; o__Chthoniobacterales; f__Chthoniobacteraceae; g__Candidatus_Udaeobacter; s__
OTU_30536	Unknown
OTU_30547	Unknown
OTU_30550	k__Bacteria; p__Proteobacteria; c__Gammaproteobacteria; o__Legionellales; f__Legionellaceae; g__Legionella; s__
OTU_30573	Unknown
OTU_30612	k__Bacteria; p__unidentified_Bacteria; c__Gammaproteobacteria; o__Diplorickettsiales; f__Diplorickettsiaceae; g__; s__
OTU_30615	Unknown
OTU_30618	k__Bacteria
OTU_30646	Unknown
OTU_30665	k__Bacteria
OTU_30752	Unknown
OTU_30787	Unknown
OTU_30809	Unknown
OTU_30816	k__Bacteria
OTU_30827	Unknown
OTU_30834	Unknown
OTU_30848	Unknown
OTU_30851	k__Bacteria
OTU_30853	Unknown
OTU_30866	Unknown
OTU_30872	k__Bacteria; p__Verrucomicrobiota; c__Verrucomicrobiae; o__Chthoniobacterales; f__Chthoniobacteraceae; g__Chthoniobacter
OTU_30878	Unknown
OTU_30883	k__Bacteria; p__Proteobacteria; c__Gammaproteobacteria; o__Burkholderiales; f__A21b; g__; s__
OTU_30885	Unknown
OTU_30889	k__Bacteria; p__unidentified_Bacteria; c__Ktedonobacteria; o__Ktedonobacterales; f__Ktedonobacteraceae; g__; s__
OTU_30903	k__Bacteria
OTU_30908	Unknown
OTU_30920	Unknown
OTU_30923	Unknown
OTU_30949	Unknown
OTU_30957	k__Bacteria; p__Acidobacteriota; c__Thermoanaerobaculia; o__Thermoanaerobaculales; f__Thermoanaerobaculaceae; g__TPD-58; s__
OTU_31003	Unknown
OTU_31004	Unknown
OTU_31030	k__Bacteria; p__Bacteroidota; c__Bacteroidia; o__Sphingobacteriales; f__Sphingobacteriaceae; g__Mucilaginibacter
OTU_31039	Unknown
OTU_31046	Unknown
OTU_31052	Unknown
OTU_31053	k__Bacteria; p__Bacteroidota; c__Bacteroidia; o__Cytophagales; f__Spirosomaceae; g__Lacihabitans; s__
OTU_31069	Unknown
OTU_31078	Unknown
OTU_31082	Unknown
OTU_31087	Unknown
OTU_31088	Unknown
OTU_31091	k__Bacteria
OTU_31095	Unknown
OTU_31101	k__Bacteria; p__unidentified_Bacteria; c__Saccharimonadia; o__Saccharimonadales
OTU_31102	k__Bacteria; p__Chloroflexi; c__Ktedonobacteria; o__Ktedonobacterales; f__JG30-KF-AS9; g__; s__
OTU_31105	Unknown
OTU_31110	Unknown
OTU_31116	Unknown
OTU_31121	Unknown
OTU_31122	k__Bacteria; p__Cyanobacteria; c__Cyanobacteriia; o__Leptolyngbyales; f__Leptolyngbyaceae; g__Leptolyngbya_PCC-6306; s__
OTU_31123	Unknown
OTU_31129	Unknown
OTU_31134	Unknown
OTU_31154	Unknown
OTU_31156	Unknown
OTU_31182	k__Bacteria; p__Bdellovibrionota; c__Bdellovibrionia; o__Bacteriovoracales; f__Bacteriovoracaceae
OTU_31186	Unknown
OTU_31239	k__Bacteria; p__Verrucomicrobiota; c__Verrucomicrobiae; o__Pedosphaerales; f__Pedosphaeraceae; g__ADurbBin063-1; s__
OTU_31242	k__Bacteria
OTU_31250	k__Bacteria; p__unidentified_Bacteria; c__Anaerolineae; o__Caldilineales; f__Caldilineaceae; g__; s__
OTU_31262	k__Bacteria
OTU_31279	Unknown
OTU_31285	k__Bacteria
OTU_31398	k__Bacteria; p__unidentified_Bacteria; c__Ktedonobacteria; o__Ktedonobacterales; f__Ktedonobacteraceae; g__; s__
OTU_31403	k__Bacteria; p__Proteobacteria; c__Gammaproteobacteria; o__Enterobacterales; f__Enterobacteriaceae
OTU_31414	Unknown
OTU_31506	Unknown
OTU_31553	k__Bacteria
OTU_31568	Unknown
OTU_31581	Unknown
OTU_31584	Unknown
OTU_31585	Unknown
OTU_31586	Unknown
OTU_31587	k__Bacteria; p__Verrucomicrobiota; c__Verrucomicrobiae; o__Verrucomicrobiales; f__DEV007; g__; s__
OTU_31592	Unknown
OTU_31641	Unknown
OTU_31648	Unknown
OTU_31660	Unknown
OTU_31673	k__Bacteria; p__Proteobacteria; c__Gammaproteobacteria; o__Burkholderiales; f__Comamonadaceae; g__Ramlibacter
OTU_31685	Unknown
OTU_31721	Unknown
OTU_31754	Unknown
OTU_31761	Unknown
OTU_31763	k__Bacteria
OTU_31773	Unknown
OTU_31774	Unknown
OTU_31797	k__Bacteria; p__Proteobacteria; c__Alphaproteobacteria; o__Rhizobiales; f__Beijerinckiaceae; g__Salinarimonas; s__
OTU_31802	Unknown
OTU_31842	Unknown
OTU_31847	Unknown
OTU_31851	Unknown
OTU_31872	k__Bacteria; p__unidentified_Bacteria; c__Bacteroidia; o__Chitinophagales; f__Saprospiraceae; g__; s__
OTU_31909	Unknown
OTU_31916	Unknown
OTU_31937	Unknown
OTU_31987	Unknown
OTU_32019	Unknown
OTU_32031	Unknown
OTU_32050	k__Bacteria; p__unidentified_Bacteria; c__unidentified_Bacteria; o__Micromonosporales; f__Micromonosporaceae; g__; s__
OTU_32078	k__Bacteria
OTU_32089	Unknown
OTU_32186	Unknown
OTU_32200	Unknown
OTU_32209	k__Bacteria; p__Desulfobacterota; c__Desulfobacteria; o__Desulfobacterales; f__Desulfosarcinaceae
OTU_32210	k__Bacteria; p__Proteobacteria; c__Alphaproteobacteria; o__Rhizobiales; f__unidentified_Rhizobiales; g__Phreatobacter; s__
OTU_32215	k__Bacteria; p__Bacteroidota; c__Bacteroidia; o__Bacteroidales; f__Prevotellaceae; g__Prevotella; s__
OTU_32218	Unknown
OTU_32224	Unknown
OTU_32226	Unknown
OTU_32262	Unknown
OTU_32385	k__Bacteria; p__Myxococcota; c__Myxococcia; o__Myxococcales; f__Myxococcaceae; g__P3OB-42; s__
OTU_32387	k__Archaea; p__Thermoplasmatota; c__Thermoplasmata; o__Marine_Group_II; f__; g__; s__
OTU_32437	Unknown
OTU_32461	Unknown
OTU_32504	Unknown
OTU_32541	Unknown
OTU_32549	Unknown
OTU_32565	Unknown
OTU_32573	k__Bacteria; p__unidentified_Bacteria; c__Alphaproteobacteria; o__Rhodospirillales; f__; g__; s__
OTU_32574	Unknown
OTU_32583	k__Bacteria; p__Acidobacteriota; c__Acidobacteriae; o__Bryobacterales; f__Bryobacteraceae; g__Bryobacter; s__
OTU_32606	Unknown
OTU_32613	Unknown
OTU_32681	Unknown
OTU_32682	k__Bacteria
OTU_32684	Unknown
OTU_32686	Unknown
OTU_32687	k__Bacteria
OTU_32692	k__Bacteria
OTU_32694	Unknown
OTU_32700	Unknown
OTU_32725	k__Bacteria; p__Acidobacteriota; c__Subgroup_18; o__; f__; g__; s__
OTU_32750	Unknown
OTU_32805	Unknown
OTU_32807	k__Bacteria; p__Proteobacteria; c__Gammaproteobacteria; o__unidentified_Gammaproteobacteria; f__unidentified_Gammaproteobacteria; g__Candidatus_Berkiella; s__
OTU_32809	Unknown
OTU_32816	Unknown
OTU_32846	Unknown
OTU_32848	Unknown
OTU_32854	k__Bacteria
OTU_32867	Unknown
OTU_32869	Unknown
OTU_32871	Unknown
OTU_32996	k__Bacteria; p__Proteobacteria; c__Gammaproteobacteria; o__Enterobacterales
OTU_33000	k__Bacteria; p__Candidatus_Levybacteria; c__Microgenomatia
OTU_33008	Unknown
OTU_33021	Unknown
OTU_33070	Unknown
OTU_33165	Unknown
OTU_33172	k__Bacteria
OTU_33187	Unknown
OTU_33269	k__Bacteria
OTU_33311	Unknown
OTU_33483	k__Bacteria; p__Planctomycetota; c__OM190; o__; f__; g__; s__
OTU_33575	k__Bacteria; p__unidentified_Bacteria; c__Ktedonobacteria; o__Ktedonobacterales; f__Ktedonobacteraceae; g__; s__
OTU_33629	Unknown
OTU_33650	Unknown
OTU_33669	Unknown
OTU_33725	Unknown
OTU_33784	Unknown
OTU_33795	Unknown
OTU_33801	Unknown
OTU_34121	k__Bacteria; p__unidentified_Bacteria; c__Clostridia; o__Peptostreptococcales-Tissierellales; f__Peptostreptococcaceae; g__unidentified_Peptostreptococcaceae
OTU_34156	Unknown
OTU_34279	Unknown
OTU_34364	Unknown
OTU_34450	k__Bacteria; p__Bacteroidota; c__Bacteroidia; o__Bacteroidales; f__Prevotellaceae; g__Prevotella; s__Prevotella_nanceiensis
OTU_34452	Unknown
OTU_34469	Unknown
OTU_34474	Unknown
OTU_34479	Unknown
OTU_34481	k__Bacteria; p__Acidobacteriota; c__Acidobacteriae; o__Subgroup_12; f__; g__; s__
OTU_34484	Unknown
OTU_34488	Unknown
OTU_34489	Unknown
OTU_34490	Unknown
OTU_34491	Unknown
OTU_34492	Unknown
OTU_34493	k__Bacteria
OTU_34495	k__Bacteria
OTU_34500	k__Bacteria
OTU_34501	Unknown
OTU_34502	k__Bacteria
OTU_34518	Unknown
OTU_34519	k__Bacteria
OTU_34520	Unknown
OTU_34521	Unknown
OTU_34522	Unknown
OTU_34528	Unknown
OTU_34532	Unknown
OTU_34533	Unknown
OTU_34534	Unknown
OTU_34537	Unknown
OTU_34542	Unknown
OTU_34546	k__Bacteria
OTU_34551	k__Bacteria; p__Proteobacteria; c__Alphaproteobacteria
OTU_34568	k__Bacteria; p__Acidobacteriota; c__Acidobacteriae; o__Subgroup_2; f__; g__; s__
OTU_34571	Unknown
OTU_34574	Unknown
OTU_34577	k__Bacteria
OTU_34590	Unknown
OTU_34597	k__Bacteria; p__Chloroflexi; c__Ktedonobacteria; o__Ktedonobacterales; f__JG30-KF-AS9; g__; s__
OTU_34602	Unknown
OTU_34767	k__Bacteria; p__Chloroflexi; c__Anaerolineae; o__RBG-13-54-9; f__; g__; s__
OTU_34769	Unknown
OTU_34770	Unknown
OTU_34772	Unknown
OTU_34773	k__Bacteria; p__Firmicutes; c__Syntrophomonadia; o__Syntrophomonadales; f__Syntrophomonadaceae; g__Syntrophomonas; s__
OTU_34775	Unknown
OTU_34777	Unknown
OTU_34778	k__Bacteria
OTU_34779	Unknown
OTU_34780	k__Bacteria; p__Cyanobacteria; c__Cyanobacteriia; o__Chloroplast; f__unidentified_Chloroplast; g__unidentified_Chloroplast; s__Glycine_soja
OTU_34783	Unknown
OTU_34839	Unknown
OTU_34840	k__Bacteria; p__unidentified_Bacteria; c__Thermodesulfovibrionia; o__; f__; g__; s__
OTU_34841	Unknown
OTU_34853	Unknown
OTU_34859	k__Bacteria
OTU_34863	Unknown
OTU_34864	Unknown
OTU_34869	Unknown
OTU_34883	Unknown
OTU_34886	k__Bacteria; p__Bacteroidota; c__Bacteroidia; o__Sphingobacteriales; f__envOPS_17; g__; s__
OTU_34888	k__Bacteria
OTU_34897	Unknown
OTU_34917	Unknown
OTU_34942	Unknown
OTU_34964	Unknown
OTU_34966	Unknown
OTU_34968	Unknown
OTU_34969	Unknown
OTU_34971	k__Bacteria; p__Bacteroidota; c__Bacteroidia; o__Bacteroidales; f__Bacteroidales_RF16_group; g__; s__
OTU_34987	Unknown
OTU_34991	Unknown
OTU_34992	Unknown
OTU_35000	Unknown
OTU_35016	Unknown
OTU_35022	Unknown
OTU_35029	Unknown
OTU_35042	k__Bacteria
OTU_35090	k__Bacteria
OTU_35091	Unknown
OTU_35102	k__Bacteria; p__Proteobacteria
OTU_35104	k__Bacteria; p__Verrucomicrobiota; c__Verrucomicrobiae; o__Opitutales; f__Opitutaceae; g__Lacunisphaera; s__
OTU_35115	Unknown
OTU_35155	k__Bacteria
OTU_35162	Unknown
OTU_35169	k__Bacteria; p__unidentified_Bacteria; c__Saccharimonadia; o__Saccharimonadales; f__; g__; s__
OTU_35173	Unknown
OTU_35189	Unknown
OTU_35258	Unknown
OTU_35312	Unknown
OTU_35364	Unknown
OTU_35473	k__Bacteria
OTU_35476	Unknown
OTU_35507	Unknown
OTU_35512	Unknown
OTU_35525	k__Bacteria; p__Proteobacteria; c__Gammaproteobacteria; o__Diplorickettsiales; f__Diplorickettsiaceae; g__Aquicella; s__
OTU_35526	Unknown
OTU_35540	k__Bacteria; p__unidentified_Bacteria; c__Saccharimonadia; o__Saccharimonadales; f__Saccharimonadaceae; g__Candidatus_Saccharimonas; s__
OTU_35543	k__Bacteria
OTU_35556	k__Bacteria
OTU_35573	Unknown
OTU_35581	k__Bacteria; p__Bacteroidota; c__Bacteroidia; o__Flavobacteriales; f__Crocinitomicaceae; g__Crocinitomix; s__
OTU_35585	k__Archaea; p__Nanoarchaeota; c__Nanoarchaeia; o__Woesearchaeales; f__GW2011_GWC1_47_15
OTU_35591	Unknown
OTU_35594	Unknown
OTU_35596	Unknown
OTU_35599	k__Bacteria
OTU_35611	k__Bacteria; p__Fusobacteriota; c__Fusobacteriia; o__Fusobacteriales; f__Fusobacteriaceae; g__Cetobacterium; s__
OTU_35689	k__Bacteria
OTU_35690	Unknown
OTU_35710	Unknown
OTU_35717	k__Bacteria
OTU_35941	Unknown
OTU_35986	Unknown
OTU_36140	k__Bacteria; p__Firmicutes; c__Bacilli; o__Lactobacillales; f__Streptococcaceae; g__Streptococcus; s__Streptococcus_henryi
OTU_36245	Unknown
OTU_36283	Unknown
OTU_36296	Unknown
OTU_36297	k__Bacteria; p__Bacteroidota; c__Bacteroidia; o__Sphingobacteriales; f__NS11-12_marine_group
OTU_36298	k__Bacteria
OTU_36327	Unknown
OTU_36331	Unknown
OTU_36334	Unknown
OTU_36389	Unknown
OTU_36392	k__Bacteria
OTU_36393	Unknown
OTU_36399	Unknown
OTU_36401	Unknown
OTU_36403	Unknown
OTU_36407	k__Bacteria
OTU_36411	Unknown
OTU_36413	k__Bacteria
OTU_36414	Unknown
OTU_36415	k__Bacteria; p__Bacteroidota; c__Bacteroidia; o__Bacteroidales; f__Muribaculaceae; g__; s__
OTU_36417	Unknown
OTU_36419	Unknown
OTU_36429	k__Bacteria
OTU_36440	Unknown
OTU_36441	Unknown
OTU_36444	k__Bacteria; p__Planctomycetota; c__OM190; o__; f__; g__; s__
OTU_36445	Unknown
OTU_36448	Unknown
OTU_36454	k__Bacteria
OTU_36455	k__Bacteria
OTU_36459	Unknown
OTU_36461	Unknown
OTU_36464	Unknown
OTU_36470	k__Bacteria
OTU_36830	Unknown
OTU_36836	k__Bacteria; p__Bacteroidota; c__Bacteroidia; o__Flavobacteriales; f__Crocinitomicaceae; g__Fluviicola; s__
OTU_36837	Unknown
OTU_36861	k__Bacteria
OTU_36862	Unknown
OTU_36864	Unknown
OTU_36865	Unknown
OTU_36867	k__Bacteria; p__GAL15; c__; o__; f__; g__; s__
OTU_36868	Unknown
OTU_36869	Unknown
OTU_36877	k__Bacteria; p__unidentified_Bacteria; c__Alphaproteobacteria; o__Rhizobiales; f__; g__; s__
OTU_36878	Unknown
OTU_36885	Unknown
OTU_36891	k__Bacteria; p__unidentified_Bacteria; c__Anaerolineae; o__Anaerolineales; f__Anaerolineaceae; g__; s__
OTU_36900	k__Bacteria
OTU_36903	Unknown
OTU_36905	Unknown
OTU_36909	Unknown
OTU_36910	Unknown
OTU_36914	Unknown
OTU_36931	k__Bacteria
OTU_36954	Unknown
OTU_36978	Unknown
OTU_36980	Unknown
OTU_36982	Unknown
OTU_36983	Unknown
OTU_36990	Unknown
OTU_36993	Unknown
OTU_36999	Unknown
OTU_37001	k__Bacteria; p__Proteobacteria; c__Gammaproteobacteria; o__unidentified_Gammaproteobacteria; f__unidentified_Gammaproteobacteria; g__; s__
OTU_37002	Unknown
OTU_37010	Unknown
OTU_37011	Unknown
OTU_37012	Unknown
OTU_37016	Unknown
OTU_37031	Unknown
OTU_37033	Unknown
OTU_37038	k__Bacteria
OTU_37039	Unknown
OTU_37044	Unknown
OTU_37045	Unknown
OTU_37046	Unknown
OTU_37062	Unknown
OTU_37071	Unknown
OTU_37081	k__Bacteria; p__Entotheonellaeota; c__Entotheonellia; o__Entotheonellales; f__Entotheonellaceae; g__; s__
OTU_37086	k__Bacteria; p__unidentified_Bacteria; c__unidentified_Bacteria; o__Gemmatales; f__Gemmataceae; g__; s__
OTU_37089	Unknown
OTU_37091	Unknown
OTU_37099	Unknown
OTU_37119	Unknown
OTU_37121	k__Bacteria
OTU_37122	Unknown
OTU_37126	Unknown
OTU_37128	k__Bacteria; p__Cyanobacteria; c__Cyanobacteriia; o__Chloroplast; f__unidentified_Chloroplast; g__unidentified_Chloroplast
OTU_37130	k__Bacteria; p__Proteobacteria; c__Gammaproteobacteria; o__Enterobacterales; f__Kangiellaceae; g__Pleionea; s__Kangiella_sp_MMH2-2
OTU_37135	Unknown
OTU_37137	Unknown
OTU_37141	Unknown
OTU_37142	Unknown
OTU_37152	Unknown
OTU_37153	Unknown
OTU_37162	Unknown
OTU_37165	k__Bacteria; p__Proteobacteria; c__Gammaproteobacteria; o__Methylococcales; f__Methylococcaceae
OTU_37168	Unknown
OTU_37176	Unknown
OTU_37190	k__Bacteria
[truncated: 60 more rows]

## Sheet: MS1987-2.uniq.otu
OTU_576	k__Bacteria; p__Fusobacteriota; c__Fusobacteriia; o__Fusobacteriales; f__Leptotrichiaceae; g__Hypnocyclicus; s__
OTU_1380	k__Bacteria
OTU_2340	k__Bacteria; p__Actinobacteria; c__unidentified_Actinobacteria; o__Corynebacteriales; f__Corynebacteriaceae; g__Corynebacterium
OTU_2475	k__Bacteria; p__Proteobacteria; c__Gammaproteobacteria; o__Pseudomonadales; f__Moraxellaceae; g__Acinetobacter
OTU_2521	k__Bacteria; p__Bacteroidota; c__Bacteroidia; o__Bacteroidales; f__Prevotellaceae; g__Prevotella_7
OTU_2766	k__Bacteria; p__Bacteroidota; c__Bacteroidia; o__Bacteroidales; f__Rikenellaceae; g__Alistipes; s__Alistipes_indistinctus
OTU_2848	k__Bacteria
OTU_2861	k__Bacteria; p__Bacteroidota; c__Bacteroidia; o__Sphingobacteriales; f__Lentimicrobiaceae; g__Lentimicrobium; s__Bacteroidales_genomosp_P4_oral_clone_MB2_G17
OTU_3055	k__Bacteria; p__Bacteroidota; c__Bacteroidia; o__Chitinophagales; f__Chitinophagaceae; g__Chitinophaga
OTU_3136	k__Bacteria; p__Firmicutes; c__Clostridia; o__Lachnospirales; f__Lachnospiraceae
OTU_3274	Unknown
OTU_3396	Unknown
OTU_3411	Unknown
OTU_3467	k__Bacteria; p__Bacteroidota; c__Bacteroidia; o__Sphingobacteriales; f__envOPS_17; g__; s__
OTU_3490	k__Bacteria
OTU_3583	Unknown
OTU_3645	Unknown
OTU_3705	Unknown
OTU_3740	Unknown
OTU_3743	Unknown
OTU_3770	k__Bacteria; p__Myxococcota; c__Polyangia; o__Polyangiales; f__BIrii41; g__; s__
OTU_3773	Unknown
OTU_3832	Unknown
OTU_3852	k__Bacteria
OTU_3853	Unknown
OTU_3910	Unknown
OTU_3915	Unknown
OTU_3916	Unknown
OTU_3964	Unknown
OTU_3968	Unknown
OTU_3974	Unknown
OTU_4018	Unknown
OTU_4046	Unknown
OTU_4062	Unknown
OTU_4070	Unknown
OTU_4090	Unknown
OTU_4092	Unknown
OTU_4101	k__Bacteria
OTU_4115	Unknown
OTU_4149	Unknown
OTU_4152	Unknown
OTU_4218	Unknown
OTU_4227	Unknown
OTU_4234	Unknown
OTU_4264	k__Bacteria; p__Actinobacteria; c__unidentified_Actinobacteria; o__Propionibacteriales; f__Propionibacteriaceae; g__Pseudopropionibacterium; s__
OTU_4280	Unknown
OTU_4290	Unknown
OTU_4304	Unknown
OTU_4316	Unknown
OTU_4321	k__Bacteria; p__Cyanobacteria; c__Vampirivibrionia; o__Gastranaerophilales; f__; g__; s__
OTU_4328	Unknown
OTU_4333	Unknown
OTU_4348	k__Bacteria
OTU_4350	Unknown
OTU_4374	Unknown
OTU_4379	Unknown
OTU_4442	k__Bacteria
OTU_4458	Unknown
OTU_4473	Unknown
OTU_4478	Unknown
OTU_4483	Unknown
OTU_4489	Unknown
OTU_4497	Unknown
OTU_4502	Unknown
OTU_4508	Unknown
OTU_4512	Unknown
OTU_4516	Unknown
OTU_4517	Unknown
OTU_4521	k__Bacteria
OTU_4525	Unknown
OTU_4526	Unknown
OTU_4533	Unknown
OTU_4541	Unknown
OTU_4546	Unknown
OTU_4552	Unknown
OTU_4563	Unknown
OTU_4602	Unknown
OTU_4603	Unknown
OTU_4604	k__Bacteria
OTU_4610	Unknown
OTU_4613	Unknown
OTU_4621	Unknown
OTU_4631	k__Bacteria
OTU_4637	Unknown
OTU_4658	Unknown
OTU_4678	k__Bacteria; p__Bacteroidota; c__Bacteroidia; o__Bacteroidales; f__Prevotellaceae; g__Prevotella_7; s__Prevotella_dentalis
OTU_4687	k__Bacteria
OTU_4710	Unknown
OTU_4726	Unknown
OTU_4733	Unknown
OTU_4736	Unknown
OTU_4739	Unknown
OTU_4754	Unknown
OTU_4755	Unknown
OTU_4757	Unknown
OTU_4763	Unknown
OTU_4787	Unknown
OTU_4805	Unknown
OTU_4809	Unknown
OTU_4826	Unknown
OTU_4828	Unknown
OTU_4869	Unknown
OTU_4871	k__Bacteria
OTU_4916	k__Bacteria
OTU_4928	k__Bacteria; p__Myxococcota; c__Polyangia; o__Polyangiales; f__BIrii41; g__; s__
OTU_4950	Unknown
OTU_4963	k__Bacteria
OTU_4968	Unknown
OTU_4974	Unknown
OTU_4976	Unknown
OTU_4977	Unknown
OTU_4991	Unknown
OTU_4998	Unknown
OTU_5005	Unknown
OTU_5006	Unknown
OTU_5015	k__Bacteria
OTU_5018	Unknown
OTU_5019	k__Bacteria; p__unidentified_Bacteria; c__Bacteroidia; o__Chitinophagales; f__Chitinophagaceae; g__; s__
OTU_5022	Unknown
OTU_5051	Unknown
OTU_5070	Unknown
OTU_5080	Unknown
OTU_5084	Unknown
OTU_5096	Unknown
OTU_5111	Unknown
OTU_5115	Unknown
OTU_5133	Unknown
OTU_5138	k__Bacteria
OTU_5154	Unknown
OTU_5163	Unknown
OTU_5185	k__Bacteria
OTU_5188	Unknown
OTU_5204	Unknown
OTU_5205	k__Bacteria
OTU_5207	Unknown
OTU_5212	k__Bacteria
OTU_5222	Unknown
OTU_5226	Unknown
OTU_5256	Unknown
OTU_5260	Unknown
OTU_5264	Unknown
OTU_5265	Unknown
OTU_5267	Unknown
OTU_5273	Unknown
OTU_5280	k__Bacteria
OTU_5281	Unknown
OTU_5288	Unknown
OTU_5289	Unknown
OTU_5292	Unknown
OTU_5304	Unknown
OTU_5311	k__Bacteria; p__unidentified_Bacteria; c__Alphaproteobacteria; o__Rhodospirillales; f__; g__; s__
OTU_5312	k__Bacteria
OTU_5317	Unknown
OTU_5332	k__Bacteria
OTU_5343	Unknown
OTU_5349	Unknown
OTU_5358	Unknown
OTU_5360	Unknown
OTU_5373	Unknown
OTU_5376	Unknown
OTU_5380	Unknown
OTU_5382	Unknown
OTU_5384	Unknown
OTU_5401	Unknown
OTU_5402	Unknown
OTU_5411	Unknown
OTU_5415	k__Bacteria
OTU_5416	Unknown
OTU_5417	Unknown
OTU_5425	Unknown
OTU_5440	Unknown
OTU_5454	Unknown
OTU_5457	Unknown
OTU_5461	Unknown
OTU_5463	Unknown
OTU_5470	Unknown
OTU_5472	Unknown
OTU_5473	Unknown
OTU_5476	Unknown
OTU_5485	Unknown
OTU_5490	k__Bacteria
OTU_5502	Unknown
OTU_5504	Unknown
OTU_5507	Unknown
OTU_5513	Unknown
OTU_5524	Unknown
OTU_5525	Unknown
OTU_5527	Unknown
OTU_5528	Unknown
OTU_5535	k__Bacteria
OTU_5537	Unknown
OTU_5546	Unknown
OTU_5553	Unknown
OTU_5556	k__Bacteria
OTU_5557	Unknown
OTU_5559	Unknown
OTU_5560	Unknown
OTU_5561	Unknown
OTU_5563	Unknown
OTU_5567	Unknown
OTU_5568	k__Bacteria
OTU_5569	Unknown
OTU_5572	Unknown
OTU_5574	k__Bacteria
OTU_5580	Unknown
OTU_5582	Unknown
OTU_5585	Unknown
OTU_5590	Unknown
OTU_5606	Unknown
OTU_5609	Unknown
OTU_5614	Unknown
OTU_5615	Unknown
OTU_5624	Unknown
OTU_5626	Unknown
OTU_5631	Unknown
OTU_5632	Unknown
OTU_5633	Unknown
OTU_5644	k__Bacteria
OTU_5647	Unknown
OTU_5655	Unknown
OTU_5677	k__Bacteria
OTU_5681	k__Bacteria
OTU_5684	Unknown
OTU_5688	Unknown
OTU_5733	Unknown
OTU_5735	Unknown
OTU_5742	Unknown
OTU_5745	Unknown
OTU_5753	k__Bacteria
OTU_5756	Unknown
OTU_5757	k__Bacteria
OTU_5762	Unknown
OTU_5767	Unknown
OTU_5770	Unknown
OTU_5778	k__Bacteria
OTU_5780	Unknown
OTU_5784	Unknown
OTU_5787	Unknown
OTU_5789	Unknown
OTU_5800	k__Bacteria
OTU_5810	k__Bacteria
OTU_5815	Unknown
OTU_5817	Unknown
OTU_5819	k__Bacteria
OTU_5820	Unknown
OTU_5830	Unknown
OTU_5838	Unknown
OTU_5844	Unknown
OTU_5849	Unknown
OTU_5851	Unknown
OTU_5852	Unknown
OTU_5853	Unknown
OTU_5892	Unknown
OTU_5893	Unknown
OTU_5895	Unknown
OTU_5897	Unknown
OTU_5905	k__Bacteria
OTU_5906	Unknown
OTU_5909	Unknown
OTU_5919	Unknown
OTU_5922	k__Bacteria; p__unidentified_Bacteria; c__unidentified_Bacteria; o__Gemmatimonadales; f__Gemmatimonadaceae; g__; s__
OTU_5953	Unknown
OTU_5968	Unknown
OTU_5969	k__Bacteria
OTU_5971	Unknown
OTU_5982	Unknown
OTU_5985	k__Bacteria
OTU_5996	Unknown
OTU_6001	Unknown
OTU_6011	Unknown
OTU_6017	Unknown
OTU_6020	Unknown
OTU_6022	Unknown
OTU_6030	Unknown
OTU_6044	Unknown
OTU_6050	Unknown
OTU_6055	Unknown
OTU_6066	Unknown
OTU_6070	Unknown
OTU_6071	Unknown
OTU_6077	Unknown
OTU_6082	Unknown
OTU_6083	Unknown
OTU_6084	Unknown
OTU_6086	Unknown
OTU_6096	Unknown
OTU_6102	k__Bacteria
OTU_6104	Unknown
OTU_6105	Unknown
OTU_6110	Unknown
OTU_6116	Unknown
OTU_6127	Unknown
OTU_6131	Unknown
OTU_6134	Unknown
OTU_6136	Unknown
OTU_6146	Unknown
OTU_6150	Unknown
OTU_6153	Unknown
OTU_6154	Unknown
OTU_6155	k__Bacteria
OTU_6156	k__Bacteria
OTU_6163	Unknown
OTU_6177	Unknown
OTU_6179	Unknown
OTU_6197	k__Bacteria
OTU_6202	Unknown
OTU_6204	Unknown
OTU_6206	Unknown
OTU_6230	Unknown
OTU_6236	Unknown
OTU_6237	Unknown
OTU_6238	Unknown
OTU_6242	Unknown
OTU_6243	Unknown
OTU_6244	Unknown
OTU_6248	Unknown
OTU_6252	Unknown
OTU_6253	Unknown
OTU_6260	k__Bacteria
OTU_6261	Unknown
OTU_6263	Unknown
OTU_6266	Unknown
OTU_6275	Unknown
OTU_6278	Unknown
OTU_6279	Unknown
OTU_6280	k__Bacteria
OTU_6285	k__Bacteria; p__Fusobacteriota; c__Fusobacteriia; o__Fusobacteriales; f__Fusobacteriaceae; g__Propionigenium; s__
OTU_6287	Unknown
OTU_6288	Unknown
OTU_6289	Unknown
OTU_6290	Unknown
OTU_6294	Unknown
OTU_6295	Unknown
OTU_6296	Unknown
OTU_6297	Unknown
OTU_6300	Unknown
OTU_6308	Unknown
OTU_6312	Unknown
OTU_6315	Unknown
OTU_6322	Unknown
OTU_6326	Unknown
OTU_6328	Unknown
OTU_6335	Unknown
OTU_6338	Unknown
OTU_6341	Unknown
OTU_6343	Unknown
OTU_6347	k__Bacteria; p__Bdellovibrionota; c__Bdellovibrionia; o__Bacteriovoracales; f__Bacteriovoracaceae; g__Peredibacter; s__
OTU_6352	Unknown
OTU_6360	Unknown
OTU_6363	Unknown
OTU_6369	Unknown
OTU_6370	Unknown
OTU_6379	Unknown
OTU_6380	Unknown
OTU_6388	Unknown
OTU_6389	Unknown
OTU_6391	Unknown
OTU_6395	k__Bacteria
OTU_6401	Unknown
OTU_6404	Unknown
OTU_6406	Unknown
OTU_6415	Unknown
OTU_6417	Unknown
OTU_6422	Unknown
OTU_6423	Unknown
OTU_6424	Unknown
OTU_6425	Unknown
OTU_6426	Unknown
OTU_6430	Unknown
OTU_6433	k__Bacteria
OTU_6437	Unknown
OTU_6445	Unknown
OTU_6451	Unknown
OTU_6458	Unknown
OTU_6459	Unknown
OTU_6463	Unknown
OTU_6466	Unknown
OTU_6474	Unknown
OTU_6476	Unknown
OTU_6481	Unknown
OTU_6488	Unknown
OTU_6491	Unknown
OTU_6492	Unknown
OTU_6495	Unknown
OTU_6496	Unknown
OTU_6501	Unknown
OTU_6509	Unknown
OTU_6512	Unknown
OTU_6517	Unknown
OTU_6518	Unknown
OTU_6522	Unknown
OTU_6530	k__Bacteria
OTU_6542	Unknown
OTU_6543	k__Bacteria
OTU_6544	Unknown
OTU_6545	Unknown
OTU_6549	Unknown
OTU_6552	Unknown
OTU_6553	Unknown
OTU_6555	Unknown
OTU_6559	Unknown
OTU_6563	Unknown
OTU_6572	Unknown
OTU_6575	Unknown
OTU_6576	Unknown
OTU_6580	Unknown
OTU_6583	Unknown
OTU_6586	Unknown
OTU_6587	Unknown
OTU_6590	Unknown
OTU_6593	Unknown
OTU_6595	Unknown
OTU_6596	Unknown
OTU_6598	Unknown
OTU_6602	Unknown
OTU_6603	Unknown
OTU_6604	Unknown
OTU_6606	Unknown
OTU_6611	Unknown
OTU_6621	Unknown
OTU_6626	k__Bacteria
OTU_6627	k__Bacteria
OTU_6628	Unknown
OTU_6630	k__Bacteria
OTU_6632	Unknown
OTU_6634	Unknown
OTU_6635	Unknown
OTU_6636	Unknown
OTU_6638	Unknown
OTU_6639	Unknown
OTU_6642	Unknown
OTU_6644	Unknown
OTU_6645	Unknown
OTU_6647	Unknown
OTU_6651	Unknown
OTU_6655	Unknown
OTU_6658	Unknown
OTU_6660	Unknown
OTU_6665	Unknown
OTU_6667	Unknown
OTU_6672	k__Bacteria
OTU_6673	Unknown
OTU_6674	Unknown
OTU_6675	Unknown
OTU_6677	Unknown
OTU_6679	Unknown
OTU_6681	Unknown
OTU_6684	Unknown
OTU_6686	Unknown
OTU_6692	k__Bacteria
OTU_6694	Unknown
OTU_6700	Unknown
OTU_6701	Unknown
OTU_6708	Unknown
OTU_6712	k__Bacteria
OTU_6713	Unknown
OTU_6714	Unknown
OTU_6715	Unknown
OTU_6716	Unknown
OTU_6718	Unknown
OTU_6721	Unknown
OTU_6723	Unknown
OTU_6724	Unknown
OTU_6733	Unknown
OTU_6740	Unknown
OTU_6741	Unknown
OTU_6756	Unknown
OTU_6757	Unknown
OTU_6758	Unknown
OTU_6760	Unknown
OTU_6761	Unknown
OTU_6767	Unknown
OTU_6782	k__Bacteria
OTU_6783	k__Bacteria
OTU_6785	k__Bacteria
OTU_6786	Unknown
OTU_6788	Unknown
OTU_6792	Unknown
OTU_6795	Unknown
OTU_6807	Unknown
OTU_6809	Unknown
OTU_6824	Unknown
OTU_6827	Unknown
OTU_6831	Unknown
OTU_6835	Unknown
OTU_6837	Unknown
OTU_6839	Unknown
OTU_6843	Unknown
OTU_6851	Unknown
OTU_6853	Unknown
OTU_6858	Unknown
OTU_6863	k__Bacteria
OTU_6880	Unknown
OTU_6891	Unknown
OTU_6896	Unknown
OTU_6899	k__Bacteria
OTU_6907	Unknown
OTU_6926	Unknown
OTU_6942	Unknown
OTU_6947	Unknown
OTU_6954	Unknown
OTU_6956	Unknown
OTU_6958	Unknown
OTU_6969	Unknown
OTU_6973	Unknown
OTU_6975	Unknown
OTU_6977	Unknown
OTU_6979	Unknown
OTU_6987	Unknown
OTU_6992	Unknown
OTU_6996	Unknown
OTU_6999	Unknown
OTU_7003	Unknown
OTU_7007	Unknown
OTU_7011	Unknown
OTU_7018	Unknown
OTU_7019	Unknown
OTU_7021	Unknown
OTU_7027	Unknown
OTU_7028	Unknown
OTU_7029	Unknown
OTU_7030	Unknown
OTU_7035	Unknown
OTU_7036	Unknown
OTU_7040	Unknown
OTU_7043	Unknown
OTU_7046	Unknown
OTU_7047	Unknown
OTU_7049	Unknown
OTU_7050	Unknown
OTU_7056	Unknown
OTU_7060	Unknown
OTU_7061	Unknown
OTU_7064	Unknown
OTU_7067	Unknown
OTU_7068	Unknown
OTU_7073	k__Bacteria
OTU_7077	Unknown
OTU_7081	k__Bacteria
OTU_7088	Unknown
OTU_7089	Unknown
OTU_7093	k__Bacteria
OTU_7095	Unknown
OTU_7098	Unknown
OTU_7100	Unknown
OTU_7103	Unknown
OTU_7110	Unknown
OTU_7124	Unknown
OTU_7125	Unknown
OTU_7127	Unknown
OTU_7129	Unknown
OTU_7132	Unknown
OTU_7133	Unknown
OTU_7139	Unknown
OTU_7140	Unknown
OTU_7144	Unknown
OTU_7149	Unknown
OTU_7151	Unknown
OTU_7152	k__Bacteria
OTU_7156	Unknown
OTU_7158	Unknown
OTU_7160	Unknown
OTU_7161	Unknown
OTU_7166	Unknown
OTU_7169	Unknown
OTU_7172	Unknown
OTU_7173	k__Bacteria; p__Firmicutes; c__Clostridia; o__Lachnospirales; f__Lachnospiraceae
OTU_7174	k__Bacteria
OTU_7175	k__Bacteria
OTU_7179	Unknown
OTU_7185	Unknown
OTU_7190	Unknown
OTU_7194	Unknown
OTU_7195	Unknown
OTU_7197	Unknown
OTU_7198	Unknown
OTU_7201	Unknown
OTU_7204	k__Bacteria; p__unidentified_Bacteria; c__Alphaproteobacteria; o__Parvibaculales; f__Parvibaculaceae; g__; s__
OTU_7206	Unknown
OTU_7209	Unknown
OTU_7216	Unknown
OTU_7217	Unknown
OTU_7218	Unknown
OTU_7226	Unknown
OTU_7232	k__Bacteria
OTU_7233	k__Bacteria
OTU_7235	Unknown
OTU_7240	k__Bacteria
OTU_7241	Unknown
OTU_7242	k__Bacteria
OTU_7243	Unknown
OTU_7246	Unknown
OTU_7247	Unknown
OTU_7249	Unknown
OTU_7251	Unknown
OTU_7254	Unknown
OTU_7255	Unknown
OTU_7266	Unknown
OTU_7267	Unknown
OTU_7268	Unknown
OTU_7270	Unknown
OTU_7276	Unknown
OTU_7277	Unknown
OTU_7282	Unknown
OTU_7284	Unknown
OTU_7286	Unknown
OTU_7287	Unknown
OTU_7292	Unknown
OTU_7301	Unknown
OTU_7303	k__Bacteria; p__Actinobacteriota; c__MB-A2-108; o__; f__; g__; s__
OTU_7304	Unknown
OTU_7305	Unknown
OTU_7308	Unknown
OTU_7310	Unknown
OTU_7313	Unknown
OTU_7316	Unknown
OTU_7317	Unknown
OTU_7318	Unknown
OTU_7321	Unknown
OTU_7323	Unknown
OTU_7324	Unknown
OTU_7326	Unknown
OTU_7327	k__Bacteria
OTU_7331	Unknown
OTU_7345	Unknown
OTU_7346	Unknown
OTU_7348	Unknown
OTU_7352	k__Bacteria
OTU_7356	k__Bacteria
OTU_7358	k__Bacteria
OTU_7362	Unknown
OTU_7363	k__Bacteria
OTU_7364	Unknown
OTU_7366	Unknown
OTU_7369	Unknown
OTU_7375	Unknown
OTU_7380	Unknown
OTU_7382	Unknown
OTU_7383	Unknown
OTU_7384	Unknown
OTU_7385	Unknown
OTU_7391	Unknown
OTU_7392	Unknown
OTU_7396	Unknown
OTU_7399	Unknown
OTU_7401	Unknown
OTU_7405	Unknown
OTU_7408	Unknown
OTU_7413	Unknown
OTU_7414	Unknown
OTU_7416	Unknown
OTU_7420	Unknown
OTU_7422	Unknown
OTU_7429	Unknown
OTU_7432	Unknown
OTU_7436	Unknown
OTU_7437	k__Archaea; p__Halobacterota; c__Methanosarcinia; o__Methanosarciniales; f__Methanosaetaceae; g__Methanosaeta; s__
OTU_7441	Unknown
OTU_7443	Unknown
OTU_7444	Unknown
OTU_7448	Unknown
OTU_7453	k__Bacteria
OTU_7456	Unknown
OTU_7461	Unknown
OTU_7462	Unknown
OTU_7467	Unknown
OTU_7474	Unknown
OTU_7480	Unknown
OTU_7482	Unknown
OTU_7490	k__Bacteria
OTU_7495	Unknown
OTU_7501	Unknown
OTU_7509	Unknown
OTU_7514	Unknown
OTU_7522	Unknown
OTU_7544	Unknown
OTU_7545	Unknown
OTU_7547	Unknown
OTU_7548	Unknown
OTU_7549	Unknown
OTU_7551	Unknown
OTU_7553	Unknown
OTU_7556	Unknown
OTU_7557	Unknown
OTU_7562	k__Bacteria
OTU_7570	Unknown
OTU_7571	k__Bacteria; p__Proteobacteria
OTU_7574	Unknown
OTU_7576	Unknown
OTU_7578	Unknown
OTU_7579	Unknown
OTU_7580	k__Bacteria
OTU_7597	Unknown
OTU_7598	Unknown
OTU_7604	Unknown
OTU_7607	k__Bacteria
OTU_7608	Unknown
OTU_7611	Unknown
OTU_7613	Unknown
OTU_7622	Unknown
OTU_7625	Unknown
OTU_7638	Unknown
OTU_7639	Unknown
OTU_7641	Unknown
OTU_7642	Unknown
OTU_7647	Unknown
OTU_7649	Unknown
OTU_7651	Unknown
OTU_7652	Unknown
OTU_7654	k__Bacteria; p__Actinobacteriota; c__Acidimicrobiia; o__IMCC26256; f__; g__; s__
OTU_7659	Unknown
OTU_7668	Unknown
OTU_7676	Unknown
OTU_7681	Unknown
OTU_7682	Unknown
OTU_7684	Unknown
OTU_7687	Unknown
OTU_7691	Unknown
OTU_7693	k__Bacteria; p__Acidobacteriota; c__Acidobacteriae
OTU_7697	k__Bacteria; p__unidentified_Bacteria; c__Babeliae; o__Babeliales
OTU_7698	Unknown
OTU_7701	Unknown
OTU_7705	Unknown
OTU_7709	Unknown
OTU_7710	Unknown
OTU_7712	Unknown
OTU_7717	k__Bacteria
OTU_7727	Unknown
OTU_7730	Unknown
OTU_7733	Unknown
OTU_7737	Unknown
OTU_7750	Unknown
OTU_7752	Unknown
OTU_7756	Unknown
OTU_7757	k__Bacteria
OTU_7763	Unknown
OTU_7766	k__Bacteria
OTU_7770	Unknown
OTU_7773	Unknown
OTU_7781	Unknown
OTU_7784	Unknown
OTU_7788	Unknown
OTU_7797	Unknown
OTU_7798	Unknown
OTU_7803	Unknown
OTU_7805	Unknown
OTU_7807	Unknown
OTU_7811	Unknown
OTU_7812	Unknown
OTU_7816	Unknown
OTU_7817	Unknown
OTU_7825	Unknown
OTU_7826	Unknown
OTU_7828	Unknown
OTU_7829	Unknown
OTU_7830	Unknown
OTU_7831	Unknown
OTU_7834	Unknown
OTU_7836	Unknown
OTU_7839	Unknown
OTU_7841	Unknown
OTU_7848	Unknown
OTU_7851	Unknown
OTU_7853	k__Bacteria
OTU_7859	k__Bacteria; p__Proteobacteria; c__Alphaproteobacteria; o__Rhizobiales; f__Rhizobiaceae; g__Fulvimarina; s__Fulvimarina_manganoxydans
OTU_7860	Unknown
OTU_7863	Unknown
OTU_7873	Unknown
OTU_7878	k__Bacteria
OTU_7882	Unknown
OTU_7886	Unknown
OTU_7889	Unknown
OTU_7890	Unknown
OTU_7894	Unknown
OTU_7895	Unknown
OTU_7900	Unknown
OTU_7910	Unknown
OTU_7914	Unknown
OTU_7919	Unknown
OTU_7920	Unknown
OTU_7926	Unknown
OTU_7928	Unknown
OTU_7940	Unknown
OTU_7947	Unknown
OTU_7949	Unknown
OTU_7951	Unknown
OTU_7956	Unknown
OTU_7958	k__Bacteria
OTU_7962	k__Bacteria
OTU_7968	Unknown
OTU_7973	Unknown
OTU_7975	Unknown
OTU_7976	Unknown
OTU_7977	Unknown
OTU_7978	Unknown
OTU_7983	Unknown
OTU_7984	Unknown
OTU_7987	k__Bacteria
OTU_7990	Unknown
OTU_7992	Unknown
OTU_7996	Unknown
OTU_8007	Unknown
OTU_8018	Unknown
OTU_8021	Unknown
OTU_8024	Unknown
OTU_8025	Unknown
OTU_8026	Unknown
OTU_8027	Unknown
OTU_8030	Unknown
OTU_8034	Unknown
OTU_8036	k__Bacteria; p__unidentified_Bacteria; c__Alphaproteobacteria
OTU_8038	Unknown
OTU_8043	k__Bacteria
OTU_8044	Unknown
OTU_8046	Unknown
OTU_8049	Unknown
OTU_8051	Unknown
OTU_8054	Unknown
OTU_8061	Unknown
OTU_8062	Unknown
OTU_8065	Unknown
OTU_8070	Unknown
OTU_8077	Unknown
OTU_8080	Unknown
OTU_8081	Unknown
OTU_8082	Unknown
OTU_8083	Unknown
OTU_8085	Unknown
OTU_8090	Unknown
OTU_8091	Unknown
OTU_8093	Unknown
OTU_8096	Unknown
OTU_8098	Unknown
OTU_8099	Unknown
OTU_8100	k__Bacteria
OTU_8104	Unknown
OTU_8105	k__Bacteria
OTU_8106	Unknown
OTU_8109	Unknown
OTU_8110	k__Bacteria
OTU_8111	k__Bacteria
OTU_8118	Unknown
OTU_8123	k__Bacteria; p__Proteobacteria; c__Alphaproteobacteria; o__Sphingomonadales; f__Sphingomonadaceae
OTU_8124	k__Bacteria; p__Bacteroidota; c__Bacteroidia; o__Bacteroidales; f__Prevotellaceae; g__Prevotella_7
OTU_8127	Unknown
OTU_8128	Unknown
OTU_8131	Unknown
OTU_8133	Unknown
OTU_8137	Unknown
OTU_8141	Unknown
OTU_8143	Unknown
OTU_8149	Unknown
OTU_8151	k__Bacteria; p__Proteobacteria; c__Alphaproteobacteria
OTU_8154	Unknown
OTU_8157	Unknown
OTU_8159	Unknown
OTU_8164	Unknown
OTU_8173	Unknown
OTU_8175	Unknown
OTU_8176	Unknown
OTU_8180	Unknown
OTU_8184	k__Bacteria
OTU_8185	Unknown
OTU_8186	Unknown
OTU_8187	Unknown
OTU_8188	Unknown
OTU_8192	Unknown
OTU_8194	Unknown
OTU_8195	k__Bacteria
OTU_8196	Unknown
OTU_8197	k__Bacteria
OTU_8201	Unknown
OTU_8203	Unknown
OTU_8204	Unknown
OTU_8205	k__Bacteria; p__unidentified_Bacteria; c__Alphaproteobacteria
OTU_8209	Unknown
OTU_8210	Unknown
OTU_8212	Unknown
OTU_8213	Unknown
OTU_8214	Unknown
OTU_8218	k__Bacteria; p__unidentified_Bacteria; c__Chloroflexia; o__Chloroflexales; f__Roseiflexaceae; g__; s__
OTU_8219	Unknown
OTU_8221	Unknown
OTU_8222	Unknown
OTU_8225	Unknown
OTU_8226	Unknown
OTU_8227	Unknown
OTU_8229	Unknown
OTU_8231	Unknown
OTU_8233	Unknown
OTU_8234	Unknown
OTU_8235	Unknown
OTU_8240	Unknown
OTU_8244	Unknown
OTU_8246	Unknown
OTU_8247	Unknown
OTU_8252	Unknown
OTU_8258	Unknown
OTU_8260	Unknown
OTU_8261	Unknown
OTU_8263	Unknown
OTU_8264	Unknown
OTU_8265	Unknown
OTU_8269	Unknown
OTU_8270	Unknown
OTU_8271	Unknown
OTU_8276	Unknown
OTU_8278	k__Bacteria; p__unidentified_Bacteria; c__Verrucomicrobiae; o__Methylacidiphilales; f__Methylacidiphilaceae; g__; s__
OTU_8280	Unknown
OTU_8281	Unknown
OTU_8282	Unknown
OTU_8287	Unknown
OTU_8288	Unknown
OTU_8290	Unknown
OTU_8301	Unknown
OTU_8303	Unknown
OTU_8304	Unknown
OTU_8305	Unknown
OTU_8308	k__Bacteria
OTU_8309	Unknown
OTU_8314	Unknown
OTU_8320	Unknown
OTU_8325	Unknown
OTU_8326	Unknown
OTU_8327	Unknown
OTU_8328	Unknown
OTU_8329	Unknown
OTU_8331	Unknown
OTU_8332	Unknown
OTU_8333	k__Bacteria
OTU_8334	Unknown
OTU_8335	Unknown
OTU_8336	Unknown
OTU_8338	Unknown
OTU_8340	Unknown
OTU_8344	Unknown
OTU_8346	Unknown
OTU_8348	Unknown
OTU_8349	Unknown
OTU_8350	Unknown
OTU_8362	Unknown
OTU_8364	Unknown
OTU_8365	Unknown
OTU_8369	Unknown
OTU_8370	Unknown
OTU_8371	k__Bacteria
OTU_8374	Unknown
OTU_8376	Unknown
OTU_8380	Unknown
OTU_8383	k__Bacteria
OTU_8389	Unknown
OTU_8390	Unknown
OTU_8394	Unknown
OTU_8397	Unknown
OTU_8400	Unknown
OTU_8406	Unknown
OTU_8409	Unknown
OTU_8418	Unknown
OTU_8420	k__Bacteria; p__Proteobacteria; c__Gammaproteobacteria; o__Burkholderiales
OTU_8423	Unknown
OTU_8424	Unknown
OTU_8425	Unknown
OTU_8430	Unknown
OTU_8437	Unknown
OTU_8438	Unknown
OTU_8441	Unknown
OTU_8448	Unknown
OTU_8452	Unknown
OTU_8453	Unknown
OTU_8454	Unknown
OTU_8459	Unknown
OTU_8463	k__Bacteria
OTU_8467	Unknown
OTU_8469	Unknown
OTU_8470	Unknown
OTU_8479	Unknown
OTU_8480	Unknown
OTU_8481	Unknown
OTU_8483	Unknown
OTU_8489	Unknown
OTU_8498	Unknown
OTU_8501	Unknown
OTU_8503	Unknown
OTU_8510	Unknown
OTU_8511	Unknown
OTU_8512	Unknown
OTU_8515	Unknown
OTU_8523	Unknown
OTU_8531	Unknown
OTU_8533	Unknown
OTU_8540	Unknown
OTU_8543	Unknown
OTU_8546	Unknown
OTU_8549	Unknown
OTU_8550	k__Bacteria
OTU_8558	Unknown
OTU_8560	k__Bacteria
OTU_8561	Unknown
OTU_8564	Unknown
OTU_8568	Unknown
OTU_8574	Unknown
OTU_8588	k__Bacteria
OTU_8591	Unknown
OTU_8602	Unknown
OTU_8607	Unknown
OTU_8608	Unknown
OTU_8611	Unknown
OTU_8613	Unknown
OTU_8618	Unknown
OTU_8619	Unknown
OTU_8620	Unknown
OTU_8621	Unknown
OTU_8627	Unknown
OTU_8630	Unknown
OTU_8631	Unknown
OTU_8633	Unknown
OTU_8638	Unknown
OTU_8641	Unknown
OTU_8643	Unknown
OTU_8644	Unknown
OTU_8651	Unknown
OTU_8653	k__Bacteria
OTU_8655	Unknown
OTU_8656	Unknown
OTU_8659	Unknown
OTU_8662	k__Bacteria
OTU_8663	Unknown
OTU_8669	Unknown
OTU_8670	Unknown
OTU_8672	Unknown
OTU_8678	Unknown
OTU_8681	Unknown
OTU_8683	Unknown
OTU_8686	Unknown
OTU_8689	Unknown
OTU_8690	Unknown
OTU_8691	Unknown
OTU_8696	Unknown
OTU_8697	Unknown
OTU_8702	Unknown
OTU_8705	Unknown
OTU_8706	Unknown
OTU_8707	Unknown
OTU_8715	Unknown
OTU_8718	Unknown
OTU_8719	k__Bacteria; p__Myxococcota; c__Polyangia; o__Polyangiales; f__BIrii41; g__; s__
OTU_8720	Unknown
OTU_8734	Unknown
OTU_8735	k__Bacteria
OTU_8736	k__Bacteria
OTU_8737	Unknown
OTU_8740	Unknown
OTU_8742	k__Bacteria; p__Actinobacteria; c__unidentified_Actinobacteria; o__Propionibacteriales; f__Nocardioidaceae
OTU_8746	Unknown
OTU_8749	Unknown
OTU_8751	Unknown
OTU_8757	Unknown
OTU_8761	Unknown
OTU_8762	k__Bacteria
OTU_8763	Unknown
OTU_8767	Unknown
OTU_8772	Unknown
OTU_8773	k__Bacteria
OTU_8778	Unknown
OTU_8782	Unknown
OTU_8784	Unknown
OTU_8785	k__Bacteria
OTU_8791	Unknown
OTU_8796	Unknown
OTU_8799	Unknown
OTU_8807	Unknown
OTU_8809	Unknown
OTU_8812	Unknown
OTU_8822	Unknown
OTU_8825	k__Bacteria
OTU_8833	Unknown
OTU_8838	Unknown
OTU_8846	Unknown
OTU_8860	Unknown
OTU_8863	k__Bacteria
OTU_8866	Unknown
OTU_8873	Unknown
OTU_8875	Unknown
OTU_8876	k__Bacteria
OTU_8878	Unknown
OTU_8882	k__Bacteria
OTU_8884	Unknown
OTU_8891	Unknown
OTU_8892	Unknown
OTU_8896	Unknown
OTU_8901	Unknown
OTU_8902	Unknown
OTU_8918	k__Bacteria
OTU_8923	Unknown
OTU_8926	Unknown
OTU_8929	Unknown
OTU_8934	Unknown
OTU_8937	Unknown
OTU_8940	Unknown
OTU_8945	Unknown
OTU_8953	k__Bacteria
OTU_8957	Unknown
OTU_8960	Unknown
OTU_8962	k__Bacteria
OTU_8969	Unknown
OTU_8974	Unknown
OTU_8985	Unknown
OTU_8988	k__Bacteria
OTU_9001	Unknown
OTU_9003	Unknown
OTU_9009	Unknown
OTU_9010	Unknown
OTU_9025	Unknown
OTU_9030	Unknown
OTU_9032	Unknown
OTU_9035	Unknown
OTU_9039	Unknown
OTU_9042	Unknown
OTU_9043	Unknown
OTU_9047	Unknown
OTU_9051	Unknown
OTU_9058	Unknown
OTU_9059	Unknown
OTU_9061	Unknown
OTU_9066	k__Bacteria
OTU_9069	Unknown
OTU_9070	Unknown
OTU_9072	Unknown
OTU_9074	Unknown
OTU_9075	Unknown
OTU_9077	Unknown
OTU_9080	k__Bacteria
OTU_9085	Unknown
OTU_9088	Unknown
OTU_9090	Unknown
OTU_9091	Unknown
OTU_9097	Unknown
OTU_9103	Unknown
OTU_9108	Unknown
OTU_9116	k__Bacteria; p__Firmicutes; c__Bacilli; o__Lactobacillales
OTU_9120	Unknown
OTU_9121	Unknown
OTU_9134	Unknown
OTU_9137	Unknown
OTU_9146	Unknown
OTU_9151	Unknown
OTU_9153	Unknown
OTU_9167	Unknown
OTU_9169	Unknown
OTU_9172	k__Bacteria
OTU_9173	Unknown
OTU_9179	k__Bacteria
OTU_9185	Unknown
OTU_9186	Unknown
OTU_9191	Unknown
OTU_9195	Unknown
OTU_9197	Unknown
OTU_9199	Unknown
OTU_9200	k__Bacteria
OTU_9202	Unknown
OTU_9204	Unknown
OTU_9211	Unknown
OTU_9214	Unknown
OTU_9216	Unknown
OTU_9217	Unknown
OTU_9221	Unknown
OTU_9222	Unknown
OTU_9230	Unknown
OTU_9241	k__Bacteria; p__Firmicutes; c__Bacilli; o__Bacillales; f__Bacillaceae; g__Bacillus; s__Bacillus_azotoformans
OTU_9242	Unknown
OTU_9246	k__Bacteria
OTU_9252	Unknown
OTU_9254	Unknown
OTU_9256	Unknown
OTU_9258	Unknown
OTU_9259	Unknown
OTU_9260	Unknown
OTU_9270	k__Bacteria
OTU_9277	Unknown
OTU_9279	Unknown
OTU_9282	Unknown
OTU_9283	Unknown
OTU_9284	Unknown
OTU_9285	Unknown
OTU_9290	k__Bacteria
OTU_9293	Unknown
OTU_9301	Unknown
OTU_9302	Unknown
OTU_9310	Unknown
OTU_9311	Unknown
OTU_9316	Unknown
OTU_9317	Unknown
OTU_9321	Unknown
OTU_9326	Unknown
OTU_9331	Unknown
OTU_9344	Unknown
OTU_9346	Unknown
OTU_9348	Unknown
OTU_9349	Unknown
OTU_9352	Unknown
OTU_9354	Unknown
OTU_9356	k__Bacteria
OTU_9361	Unknown
OTU_9363	Unknown
OTU_9368	Unknown
OTU_9375	Unknown
OTU_9376	k__Bacteria; p__Bacteroidota; c__Bacteroidia; o__Bacteroidales; f__Muribaculaceae; g__; s__
OTU_9383	Unknown
OTU_9385	k__Bacteria; p__Bacteroidota; c__Bacteroidia; o__Bacteroidales; f__Bacteroidaceae; g__Bacteroides
OTU_9389	Unknown
OTU_9391	Unknown
OTU_9394	Unknown
OTU_9395	Unknown
OTU_9399	Unknown
OTU_9402	k__Bacteria
OTU_9407	Unknown
OTU_9415	Unknown
OTU_9420	Unknown
OTU_9428	k__Bacteria
OTU_9429	Unknown
OTU_9431	Unknown
OTU_9433	Unknown
OTU_9434	Unknown
OTU_9443	Unknown
OTU_9446	k__Bacteria
OTU_9447	Unknown
OTU_9450	Unknown
OTU_9452	Unknown
OTU_9454	Unknown
OTU_9457	k__Bacteria
OTU_9458	Unknown
OTU_9459	Unknown
OTU_9460	Unknown
OTU_9464	Unknown
OTU_9472	Unknown
OTU_9473	Unknown
OTU_9474	Unknown
OTU_9476	Unknown
OTU_9478	Unknown
OTU_9479	Unknown
OTU_9480	Unknown
OTU_9481	Unknown
OTU_9482	Unknown
OTU_9491	k__Bacteria
OTU_9494	Unknown
OTU_9496	Unknown
OTU_9504	Unknown
OTU_9505	Unknown
OTU_9506	Unknown
OTU_9507	Unknown
OTU_9509	Unknown
OTU_9512	Unknown
OTU_9513	Unknown
OTU_9514	Unknown
OTU_9515	k__Bacteria; p__Bacteroidota; c__Bacteroidia; o__Bacteroidales; f__Dysgonomonadaceae; g__Dysgonomonas
OTU_9519	Unknown
OTU_9520	Unknown
OTU_9523	Unknown
OTU_9526	Unknown
OTU_9528	Unknown
OTU_9533	Unknown
OTU_9534	Unknown
OTU_9535	Unknown
OTU_9536	Unknown
OTU_9541	Unknown
OTU_9543	Unknown
OTU_9544	Unknown
OTU_9552	Unknown
OTU_9553	Unknown
OTU_9555	Unknown
OTU_9557	Unknown
OTU_9561	Unknown
OTU_9562	Unknown
OTU_9566	Unknown
OTU_9572	Unknown
OTU_9573	Unknown
OTU_9580	Unknown
OTU_9581	Unknown
OTU_9594	Unknown
OTU_9597	Unknown
OTU_9609	Unknown
OTU_9614	Unknown
OTU_9616	k__Bacteria
OTU_9617	Unknown
OTU_9623	k__Bacteria
OTU_9624	Unknown
OTU_9637	Unknown
OTU_9647	Unknown
OTU_9651	Unknown
OTU_9661	Unknown
OTU_9665	Unknown
OTU_9666	Unknown
OTU_9672	Unknown
OTU_9675	Unknown
OTU_9685	Unknown
OTU_9690	Unknown
OTU_9697	Unknown
OTU_9709	Unknown
OTU_9715	Unknown
OTU_9718	Unknown
OTU_9720	Unknown
OTU_9762	Unknown
OTU_9768	Unknown
OTU_9774	Unknown
OTU_9776	Unknown
OTU_9781	Unknown
OTU_9788	Unknown
OTU_9807	Unknown
OTU_9810	k__Bacteria
OTU_9813	Unknown
OTU_9831	Unknown
OTU_9837	Unknown
OTU_9839	k__Bacteria
OTU_9845	Unknown
OTU_9847	Unknown
OTU_9850	Unknown
OTU_9866	Unknown
OTU_9870	k__Bacteria
OTU_9879	Unknown
OTU_9882	Unknown
OTU_9885	Unknown
OTU_9899	Unknown
OTU_9902	Unknown
OTU_9907	Unknown
OTU_9911	Unknown
OTU_9912	k__Bacteria
OTU_9924	Unknown
OTU_9937	Unknown
OTU_9938	Unknown
OTU_9947	Unknown
OTU_9950	Unknown
OTU_9955	Unknown
OTU_9956	Unknown
OTU_9959	Unknown
OTU_9976	k__Bacteria
OTU_9983	Unknown
OTU_9985	Unknown
OTU_10003	Unknown
OTU_10006	Unknown
OTU_10008	Unknown
OTU_10015	Unknown
OTU_10019	Unknown
OTU_10023	Unknown
OTU_10040	Unknown
OTU_10049	Unknown
OTU_10052	k__Bacteria
OTU_10057	Unknown
OTU_10060	Unknown
OTU_10063	Unknown
OTU_10069	Unknown
OTU_10074	Unknown
OTU_10085	Unknown
OTU_10088	Unknown
OTU_10092	Unknown
OTU_10094	Unknown
OTU_10096	Unknown
OTU_10114	k__Bacteria; p__Actinobacteriota; c__Thermoleophilia; o__Gaiellales; f__Gaiellaceae; g__Gaiella; s__
OTU_10119	Unknown
OTU_10120	Unknown
OTU_10124	Unknown
OTU_10128	Unknown
OTU_10142	Unknown
OTU_10165	Unknown
OTU_10169	Unknown
OTU_10171	Unknown
OTU_10204	Unknown
OTU_10205	Unknown
OTU_10216	Unknown
OTU_10249	Unknown
OTU_10253	k__Bacteria
OTU_10278	k__Bacteria
OTU_10280	Unknown
OTU_10283	Unknown
OTU_10289	k__Bacteria; p__Firmicutes; c__Clostridia; o__Oscillospirales; f__Ruminococcaceae; g__Harryflintia; s__
OTU_10296	Unknown
OTU_10297	Unknown
OTU_10300	Unknown
OTU_10305	Unknown
OTU_10313	Unknown
OTU_10321	Unknown
OTU_10339	Unknown
OTU_10349	Unknown
OTU_10353	Unknown
OTU_10361	Unknown
OTU_10364	Unknown
OTU_10366	k__Bacteria
OTU_10387	Unknown
OTU_10398	k__Bacteria
OTU_10402	k__Bacteria
OTU_10411	Unknown
OTU_10416	k__Bacteria
OTU_10418	k__Bacteria
OTU_10424	Unknown
OTU_10436	k__Bacteria
OTU_10452	Unknown
OTU_10456	Unknown
OTU_10485	Unknown
OTU_10494	Unknown
OTU_10510	Unknown
OTU_10511	Unknown
OTU_10527	k__Bacteria; p__Firmicutes; c__Bacilli
OTU_10544	Unknown
OTU_10556	Unknown
OTU_10577	Unknown
OTU_10598	Unknown
OTU_10603	Unknown
OTU_10609	Unknown
OTU_10636	Unknown
OTU_10637	Unknown
OTU_10641	Unknown
OTU_10646	Unknown
OTU_10655	Unknown
OTU_10666	Unknown
OTU_10668	k__Bacteria
OTU_10671	Unknown
OTU_10672	Unknown
OTU_10685	Unknown
OTU_10686	Unknown
OTU_10696	Unknown
OTU_10706	Unknown
OTU_10711	Unknown
OTU_10712	Unknown
OTU_10715	Unknown
OTU_10717	Unknown
OTU_10720	Unknown
OTU_10721	Unknown
OTU_10722	Unknown
OTU_10723	Unknown
OTU_10730	Unknown
OTU_10732	Unknown
OTU_10734	k__Bacteria; p__unidentified_Bacteria; c__Bacteroidia; o__Chitinophagales; f__; g__; s__
OTU_10740	k__Bacteria; p__Proteobacteria; c__Gammaproteobacteria; o__Burkholderiales
OTU_10742	Unknown
OTU_10747	Unknown
OTU_10748	Unknown
OTU_10760	Unknown
OTU_10776	Unknown
OTU_10777	Unknown
OTU_10786	k__Bacteria
OTU_10789	k__Bacteria
OTU_10790	Unknown
OTU_10799	Unknown
OTU_10801	Unknown
OTU_10805	Unknown
OTU_10808	Unknown
OTU_10811	k__Bacteria
OTU_10815	Unknown
OTU_10816	Unknown
OTU_10834	Unknown
OTU_10841	Unknown
OTU_10845	Unknown
OTU_10846	Unknown
OTU_10847	Unknown
OTU_10857	k__Bacteria; p__Deferribacteres; c__unidentified_Deferribacteres; o__Deferribacterales; f__Deferribacteraceae; g__Mucispirillum; s__
OTU_10862	Unknown
OTU_10869	Unknown
OTU_10871	Unknown
OTU_10875	Unknown
OTU_10896	Unknown
OTU_10897	Unknown
OTU_10911	Unknown
OTU_10919	Unknown
OTU_10922	Unknown
OTU_10931	Unknown
OTU_10935	Unknown
OTU_10937	Unknown
OTU_10957	Unknown
OTU_10973	k__Bacteria
OTU_10976	Unknown
OTU_10979	Unknown
OTU_10982	Unknown
OTU_10987	Unknown
OTU_10989	Unknown
OTU_10991	Unknown
OTU_10994	Unknown
OTU_11003	Unknown
OTU_11007	Unknown
OTU_11010	Unknown
OTU_11011	Unknown
OTU_11012	k__Bacteria
OTU_11018	Unknown
OTU_11020	Unknown
OTU_11024	k__Bacteria
OTU_11025	Unknown
OTU_11027	Unknown
OTU_11029	k__Bacteria
OTU_11030	Unknown
OTU_11033	Unknown
OTU_11040	Unknown
OTU_11042	Unknown
OTU_11043	Unknown
OTU_11047	Unknown
OTU_11053	Unknown
OTU_11054	Unknown
OTU_11055	Unknown
OTU_11057	Unknown
OTU_11063	Unknown
OTU_11066	Unknown
OTU_11070	Unknown
OTU_11078	Unknown
OTU_11079	Unknown
OTU_11082	Unknown
OTU_11087	Unknown
OTU_11088	k__Bacteria
OTU_11097	Unknown
OTU_11108	Unknown
OTU_11110	Unknown
OTU_11115	Unknown
OTU_11116	Unknown
OTU_11117	Unknown
OTU_11124	Unknown
OTU_11132	k__Bacteria
OTU_11135	k__Bacteria
OTU_11137	Unknown
OTU_11138	Unknown
OTU_11140	Unknown
OTU_11143	Unknown
OTU_11150	Unknown
OTU_11155	k__Bacteria
OTU_11179	Unknown
OTU_11181	Unknown
OTU_11185	Unknown
OTU_11188	Unknown
OTU_11191	Unknown
OTU_11194	Unknown
OTU_11200	Unknown
OTU_11209	Unknown
OTU_11218	Unknown
OTU_11220	k__Bacteria
OTU_11225	Unknown
OTU_11226	Unknown
OTU_11227	k__Bacteria
OTU_11230	Unknown
OTU_11231	k__Bacteria
OTU_11235	Unknown
OTU_11242	k__Bacteria
OTU_11251	Unknown
OTU_11252	Unknown
OTU_11260	Unknown
OTU_11261	Unknown
OTU_11264	Unknown
OTU_11267	k__Bacteria; p__Chloroflexi; c__Chloroflexia; o__Thermomicrobiales; f__AKYG1722; g__; s__
OTU_11269	Unknown
OTU_11270	Unknown
OTU_11274	Unknown
OTU_11275	Unknown
OTU_11280	Unknown
OTU_11286	Unknown
OTU_11287	Unknown
OTU_11291	Unknown
OTU_11292	Unknown
OTU_11293	Unknown
OTU_11294	Unknown
OTU_11295	Unknown
OTU_11298	Unknown
OTU_11299	k__Bacteria
OTU_11300	Unknown
OTU_11301	Unknown
OTU_11302	Unknown
OTU_11303	Unknown
OTU_11307	Unknown
OTU_11311	Unknown
OTU_11313	Unknown
OTU_11317	Unknown
OTU_11319	Unknown
OTU_11321	Unknown
OTU_11324	Unknown
OTU_11329	Unknown
OTU_11330	Unknown
OTU_11338	Unknown
OTU_11339	Unknown
OTU_11341	Unknown
OTU_11342	Unknown
OTU_11343	Unknown
OTU_11346	Unknown
OTU_11348	Unknown
OTU_11351	k__Bacteria
OTU_11355	k__Bacteria
OTU_11367	Unknown
OTU_11370	Unknown
OTU_11372	Unknown
OTU_11373	k__Bacteria
OTU_11386	Unknown
OTU_11389	k__Bacteria
OTU_11392	Unknown
OTU_11406	Unknown
OTU_11420	Unknown
OTU_11430	Unknown
OTU_11439	Unknown
OTU_11441	Unknown
OTU_11471	Unknown
OTU_11485	Unknown
OTU_11493	Unknown
OTU_11499	Unknown
OTU_11509	Unknown
OTU_11523	Unknown
OTU_11531	Unknown
OTU_11533	Unknown
OTU_11536	k__Bacteria
OTU_11537	Unknown
OTU_11543	Unknown
OTU_11546	Unknown
OTU_11551	Unknown
OTU_11565	Unknown
OTU_11568	Unknown
OTU_11575	Unknown
OTU_11577	Unknown
OTU_11596	Unknown
OTU_11598	Unknown
OTU_11622	Unknown
OTU_11625	Unknown
OTU_11638	Unknown
OTU_11644	Unknown
OTU_11646	k__Bacteria; p__Proteobacteria; c__Gammaproteobacteria; o__Diplorickettsiales; f__Diplorickettsiaceae; g__Aquicella; s__
OTU_11652	Unknown
OTU_11653	Unknown
OTU_11654	Unknown
OTU_11674	Unknown
OTU_11676	Unknown
OTU_11686	Unknown
OTU_11687	Unknown
OTU_11691	Unknown
OTU_11701	k__Bacteria; p__Actinobacteriota; c__Acidimicrobiia; o__Microtrichales; f__Microtrichaceae; g__Sva0996_marine_group; s__
OTU_11702	Unknown
OTU_11705	k__Bacteria; p__Bacteroidota; c__Bacteroidia; o__Bacteroidales; f__Marinifilaceae; g__Odoribacter; s__Bacteroidetes_sp_oral_clone_FX069
OTU_11711	k__Bacteria
OTU_11712	Unknown
OTU_11713	Unknown
OTU_11714	Unknown
OTU_11725	Unknown
OTU_11729	k__Bacteria
OTU_11738	Unknown
OTU_11747	k__Bacteria
OTU_11753	Unknown
OTU_11755	Unknown
OTU_11756	Unknown
OTU_11757	k__Bacteria
OTU_11758	Unknown
OTU_11759	Unknown
OTU_11760	Unknown
OTU_11764	Unknown
OTU_11765	Unknown
OTU_11766	k__Bacteria
OTU_11768	Unknown
OTU_11769	Unknown
OTU_11770	Unknown
OTU_11772	Unknown
OTU_11774	Unknown
OTU_11776	Unknown
OTU_11777	Unknown
OTU_11778	Unknown
OTU_11786	Unknown
OTU_11789	Unknown
OTU_11791	Unknown
OTU_11792	Unknown
OTU_11808	k__Bacteria
OTU_11809	Unknown
OTU_11810	Unknown
OTU_11815	Unknown
OTU_11817	Unknown
OTU_11820	Unknown
OTU_11821	Unknown
OTU_11826	Unknown
OTU_11829	Unknown
OTU_11832	Unknown
OTU_11835	Unknown
OTU_11836	Unknown
OTU_11837	Unknown
OTU_11840	Unknown
OTU_11842	Unknown
OTU_11844	k__Bacteria
OTU_11846	Unknown
OTU_11849	k__Bacteria
OTU_11850	Unknown
OTU_11852	Unknown
OTU_11853	Unknown
OTU_11860	Unknown
OTU_11862	Unknown
OTU_11869	k__Bacteria
OTU_11871	Unknown
OTU_11873	Unknown
OTU_11874	k__Bacteria; p__Firmicutes; c__Clostridia; o__Lachnospirales; f__Lachnospiraceae
OTU_11875	Unknown
OTU_11876	Unknown
OTU_11877	Unknown
OTU_11878	Unknown
OTU_11879	Unknown
OTU_11899	Unknown
OTU_11908	Unknown
OTU_11912	Unknown
OTU_11913	Unknown
OTU_11915	Unknown
OTU_11919	Unknown
OTU_11923	Unknown
OTU_11928	k__Bacteria
OTU_11935	Unknown
OTU_11943	Unknown
OTU_11978	Unknown
OTU_11979	Unknown
OTU_11987	k__Bacteria; p__unidentified_Bacteria; c__Spirochaetia; o__Spirochaetales; f__Spirochaetaceae; g__unidentified_Spirochaetaceae; s__Spirochetales_bacterium_enrichment_culture_clone_D2CL_Bac_16S_Clone1
OTU_11988	Unknown
OTU_11991	Unknown
OTU_11992	Unknown
OTU_12000	Unknown
OTU_12001	Unknown
OTU_12003	Unknown
OTU_12006	Unknown
OTU_12007	Unknown
OTU_12010	Unknown
OTU_12013	Unknown
OTU_12022	k__Bacteria
OTU_12036	Unknown
OTU_12041	Unknown
OTU_12042	Unknown
OTU_12043	Unknown
OTU_12045	Unknown
OTU_12047	k__Bacteria
OTU_12048	Unknown
OTU_12050	Unknown
OTU_12054	Unknown
OTU_12058	Unknown
OTU_12060	Unknown
OTU_12061	Unknown
OTU_12063	k__Bacteria; p__Proteobacteria; c__Gammaproteobacteria; o__Burkholderiales; f__Rhodocyclaceae; g__Zoogloea; s__
OTU_12064	k__Bacteria
OTU_12066	Unknown
OTU_12068	Unknown
OTU_12071	Unknown
OTU_12081	k__Bacteria; p__Firmicutes; c__Bacilli; o__Lactobacillales; f__Lactobacillaceae; g__Limosilactobacillus; s__Lactobacillus_vaginalis
OTU_12086	k__Bacteria
OTU_12092	Unknown
OTU_12094	Unknown
OTU_12097	Unknown
OTU_12098	Unknown
OTU_12099	Unknown
OTU_12103	k__Bacteria
OTU_12104	Unknown
OTU_12107	Unknown
OTU_12109	Unknown
OTU_12111	k__Bacteria
OTU_12116	Unknown
OTU_12118	Unknown
OTU_12128	Unknown
OTU_12129	k__Bacteria
OTU_12134	k__Bacteria
OTU_12138	Unknown
OTU_12142	k__Bacteria
OTU_12144	Unknown
OTU_12147	Unknown
OTU_12152	Unknown
OTU_12166	k__Bacteria
OTU_12170	Unknown
OTU_12171	Unknown
OTU_12172	Unknown
OTU_12175	Unknown
OTU_12176	Unknown
OTU_12178	Unknown
OTU_12181	Unknown
OTU_12184	Unknown
OTU_12185	Unknown
OTU_12207	Unknown
OTU_12212	Unknown
OTU_12215	Unknown
OTU_12216	Unknown
OTU_12223	Unknown
OTU_12227	Unknown
OTU_12228	Unknown
OTU_12230	Unknown
OTU_12236	Unknown
OTU_12237	Unknown
OTU_12238	Unknown
OTU_12239	Unknown
OTU_12240	Unknown
OTU_12241	Unknown
OTU_12242	Unknown
OTU_12245	k__Bacteria
OTU_12246	Unknown
OTU_12247	Unknown
OTU_12248	Unknown
OTU_12249	Unknown
OTU_12251	Unknown
OTU_12252	Unknown
OTU_12253	Unknown
OTU_12254	Unknown
OTU_12258	Unknown
OTU_12260	Unknown
OTU_12267	Unknown
OTU_12275	Unknown
OTU_12277	Unknown
OTU_12278	Unknown
OTU_12281	Unknown
OTU_12282	Unknown
OTU_12284	Unknown
OTU_12287	Unknown
OTU_12290	Unknown
OTU_12293	Unknown
OTU_12294	Unknown
OTU_12297	Unknown
OTU_12298	Unknown
OTU_12300	Unknown
OTU_12302	Unknown
OTU_12305	Unknown
OTU_12308	Unknown
OTU_12309	Unknown
OTU_12310	Unknown
OTU_12311	Unknown
OTU_12316	k__Bacteria
OTU_12324	Unknown
OTU_12326	Unknown
OTU_12328	Unknown
OTU_12332	Unknown
OTU_12335	Unknown
OTU_12337	k__Bacteria
OTU_12339	Unknown
OTU_12340	Unknown
OTU_12341	k__Bacteria; p__Kapabacteria; c__unidentified_Kapabacteria; o__Kapabacteriales
OTU_12343	Unknown
OTU_12345	Unknown
OTU_12347	k__Bacteria
OTU_12352	Unknown
OTU_12354	Unknown
OTU_12355	Unknown
OTU_12358	Unknown
OTU_12361	Unknown
OTU_12362	k__Bacteria; p__Nitrospirota
OTU_12367	Unknown
OTU_12370	k__Bacteria
OTU_12372	Unknown
OTU_12373	k__Bacteria; p__Planctomycetota; c__OM190; o__; f__; g__; s__
OTU_12374	Unknown
OTU_12378	Unknown
OTU_12382	Unknown
OTU_12386	Unknown
OTU_12389	Unknown
OTU_12390	Unknown
OTU_12394	Unknown
OTU_12398	Unknown
OTU_12399	Unknown
OTU_12400	Unknown
OTU_12401	Unknown
OTU_12402	Unknown
OTU_12403	Unknown
OTU_12407	Unknown
OTU_12417	Unknown
OTU_12418	Unknown
OTU_12420	Unknown
OTU_12421	Unknown
OTU_12422	Unknown
OTU_12424	Unknown
OTU_12426	Unknown
OTU_12428	k__Bacteria
OTU_12430	Unknown
OTU_12431	k__Bacteria
OTU_12434	Unknown
OTU_12435	Unknown
OTU_12439	Unknown
OTU_12444	Unknown
OTU_12447	Unknown
OTU_12451	k__Bacteria
OTU_12452	Unknown
OTU_12454	Unknown
OTU_12460	Unknown
OTU_12461	Unknown
OTU_12465	Unknown
OTU_12470	Unknown
OTU_12472	Unknown
OTU_12473	Unknown
OTU_12475	Unknown
OTU_12477	Unknown
OTU_12482	k__Bacteria
OTU_12483	Unknown
OTU_12485	Unknown
OTU_12487	k__Bacteria; p__Bacteroidota; c__Bacteroidia; o__Cytophagales; f__Cytophagaceae
OTU_12488	Unknown
OTU_12489	Unknown
OTU_12492	Unknown
OTU_12498	Unknown
OTU_12499	Unknown
OTU_12500	Unknown
OTU_12502	Unknown
OTU_12503	Unknown
OTU_12508	Unknown
OTU_12510	Unknown
OTU_12512	Unknown
OTU_12513	Unknown
OTU_12515	Unknown
OTU_12516	Unknown
OTU_12520	Unknown
OTU_12523	Unknown
OTU_12524	Unknown
OTU_12526	Unknown
OTU_12527	k__Bacteria
OTU_12529	Unknown
OTU_12533	Unknown
OTU_12538	k__Bacteria
OTU_12543	Unknown
OTU_12544	k__Bacteria
OTU_12546	Unknown
OTU_12548	Unknown
OTU_12549	k__Bacteria
OTU_12550	Unknown
OTU_12552	Unknown
OTU_12553	k__Bacteria; p__Firmicutes; c__Clostridia; o__Clostridia_UCG-014; f__; g__; s__
OTU_12554	Unknown
OTU_12556	Unknown
OTU_12557	Unknown
OTU_12559	Unknown
OTU_12560	Unknown
OTU_12567	Unknown
OTU_12570	Unknown
OTU_12571	Unknown
OTU_12572	Unknown
OTU_12578	Unknown
OTU_12584	Unknown
OTU_12587	Unknown
OTU_12589	Unknown
OTU_12590	Unknown
OTU_12596	Unknown
OTU_12597	Unknown
OTU_12601	Unknown
OTU_12605	Unknown
OTU_12609	Unknown
OTU_12611	k__Bacteria
OTU_12613	Unknown
OTU_12614	k__Bacteria
OTU_12615	Unknown
OTU_12616	Unknown
OTU_12618	Unknown
OTU_12619	Unknown
OTU_12620	Unknown
OTU_12621	Unknown
OTU_12624	Unknown
OTU_12626	Unknown
OTU_12627	Unknown
OTU_12628	Unknown
OTU_12632	Unknown
OTU_12636	Unknown
OTU_12638	Unknown
OTU_12640	Unknown
OTU_12643	Unknown
OTU_12644	k__Bacteria; p__Bacteroidota; c__Bacteroidia; o__Bacteroidales; f__Rikenellaceae; g__Rikenellaceae_RC9_gut_group; s__
OTU_12645	k__Bacteria
OTU_12651	Unknown
OTU_12661	Unknown
OTU_12666	k__Bacteria
OTU_12668	Unknown
OTU_12670	k__Bacteria
OTU_12671	Unknown
OTU_12672	Unknown
OTU_12673	Unknown
OTU_12677	Unknown
OTU_12686	Unknown
OTU_12692	Unknown
OTU_12696	Unknown
OTU_12698	Unknown
OTU_12699	Unknown
OTU_12703	Unknown
OTU_12708	Unknown
OTU_12709	Unknown
OTU_12716	Unknown
OTU_12717	Unknown
OTU_12718	Unknown
OTU_12721	Unknown
OTU_12725	Unknown
OTU_12726	k__Bacteria
OTU_12732	Unknown
OTU_12733	Unknown
OTU_12737	Unknown
OTU_12738	Unknown
OTU_12743	Unknown
OTU_12746	Unknown
OTU_12748	Unknown
OTU_12749	Unknown
OTU_12753	Unknown
OTU_12754	Unknown
OTU_12757	Unknown
OTU_12762	Unknown
OTU_12767	Unknown
OTU_12771	Unknown
OTU_12774	k__Bacteria
OTU_12791	Unknown
OTU_12797	Unknown
OTU_12801	Unknown
OTU_12803	k__Bacteria
OTU_12806	Unknown
OTU_12807	Unknown
OTU_12809	Unknown
OTU_12810	k__Bacteria
OTU_12821	Unknown
OTU_12824	Unknown
OTU_12826	Unknown
OTU_12831	Unknown
OTU_12838	Unknown
OTU_12847	Unknown
OTU_12850	Unknown
OTU_12857	Unknown
OTU_12864	Unknown
OTU_12868	Unknown
OTU_12871	Unknown
OTU_12959	k__Bacteria
[truncated: 6,165 more rows]

## Sheet: MSVec-1.uniq.otu
OTU_108	k__Bacteria; p__Proteobacteria; c__Alphaproteobacteria; o__Sphingomonadales; f__Sphingomonadaceae; g__Zymomonas; s__Zymomonas_mobilis
OTU_122	k__Bacteria
OTU_142	k__Bacteria
OTU_177	Unknown
OTU_254	k__Bacteria; p__Firmicutes; c__Negativicutes; o__Veillonellales-Selenomonadales; f__Selenomonadaceae; g__Selenomonas; s__Selenomonas_lacticifex
OTU_437	k__Bacteria
OTU_543	k__Bacteria; p__Fusobacteriota; c__Fusobacteriia; o__Fusobacteriales; f__Leptotrichiaceae; g__Hypnocyclicus; s__
OTU_653	k__Bacteria; p__Verrucomicrobiota; c__Verrucomicrobiae; o__Pedosphaerales; f__Pedosphaeraceae; g__SCGC_AAA164-E04; s__
OTU_709	k__Bacteria
OTU_729	k__Bacteria; p__unidentified_Bacteria; c__Babeliae; o__Babeliales; f__; g__; s__
OTU_780	k__Bacteria
OTU_818	k__Bacteria; p__Gracilibacteria; c__Candidatus_Peribacteria; o__; f__; g__; s__
OTU_836	k__Bacteria; p__Bacteroidota; c__Bacteroidia; o__Bacteroidales
OTU_874	k__Bacteria; p__Cyanobacteria; c__Vampirivibrionia; o__Obscuribacterales; f__Obscuribacteraceae; g__; s__
OTU_896	k__Bacteria; p__Bacteroidota; c__Bacteroidia; o__Bacteroidales
OTU_922	k__Bacteria; p__Candidatus_Adlerbacteria; c__; o__; f__; g__; s__
OTU_923	k__Bacteria; p__unidentified_Bacteria; c__unidentified_Bacteria; o__Gemmatimonadales; f__Gemmatimonadaceae; g__unidentified_Gemmatimonadaceae; s__Gemmatimonadetes_bacterium_LX87
OTU_945	k__Bacteria; p__Firmicutes; c__Bacilli; o__Entomoplasmatales; f__type_III; g__; s__
OTU_947	k__Bacteria; p__unidentified_Bacteria; c__Verrucomicrobiae; o__Pedosphaerales; f__Pedosphaeraceae; g__; s__
OTU_958	k__Bacteria; p__Firmicutes; c__Bacilli; o__Lactobacillales; f__Streptococcaceae; g__Lactococcus
OTU_960	k__Bacteria; p__Proteobacteria; c__Gammaproteobacteria; o__Burkholderiales; f__SC-I-84; g__; s__
OTU_1011	k__Bacteria; p__unidentified_Bacteria; c__Saccharimonadia; o__Saccharimonadales
OTU_1044	k__Bacteria
OTU_1049	k__Bacteria; p__Elusimicrobia; c__unidentified_Elusimicrobia; o__Lineage_IV; f__; g__; s__
OTU_1067	k__Bacteria; p__Firmicutes; c__Clostridia; o__Clostridiales; f__Clostridiaceae
OTU_1086	k__Bacteria; p__Bacteroidota; c__Bacteroidia; o__Chitinophagales; f__Chitinophagaceae; g__Ferruginibacter; s__
OTU_1113	k__Bacteria; p__Firmicutes; c__Clostridia; o__Lachnospirales; f__Lachnospiraceae; g__Tuzzerella; s__
OTU_1115	k__Bacteria; p__Proteobacteria; c__Gammaproteobacteria; o__Salinisphaerales; f__Solimonadaceae
OTU_1125	k__Bacteria; p__Bacteroidota; c__Ignavibacteria; o__SJA-28; f__; g__; s__
OTU_1159	k__Bacteria
OTU_1166	k__Bacteria; p__Cyanobacteria; c__Cyanobacteriia; o__Chloroplast; f__unidentified_Chloroplast; g__unidentified_Chloroplast
OTU_1172	k__Bacteria; p__Planctomycetota; c__vadinHA49; o__; f__; g__; s__
OTU_1187	Unknown
OTU_1201	k__Bacteria; p__Myxococcota; c__Polyangia; o__Polyangiales; f__Eel-36e1D6; g__; s__
OTU_1221	k__Bacteria; p__Chloroflexi; c__Chloroflexia; o__Kallotenuales; f__AKIW781; g__; s__
OTU_1229	k__Bacteria; p__Bacteroidota; c__Bacteroidia; o__Bacteroidales; f__Prevotellaceae
OTU_1237	k__Bacteria
OTU_1239	k__Bacteria
OTU_1243	k__Bacteria; p__Candidatus_Jorgensenbacteria; c__unidentified_Candidatus_Jorgensenbacteria; o__unidentified_Candidatus_Jorgensenbacteria; f__unidentified_Candidatus_Jorgensenbacteria; g__unidentified_Candidatus_Jorgensenbacteria; s__Candidatus_Adlerbacteria_bacterium_GW2011_GWC1_50_9
OTU_1302	k__Bacteria; p__unidentified_Bacteria; c__Clostridia; o__Lachnospirales; f__Lachnospiraceae; g__; s__
OTU_1319	k__Bacteria; p__unidentified_Bacteria; c__Gammaproteobacteria; o__unidentified_Gammaproteobacteria; f__unidentified_Gammaproteobacteria; g__; s__
OTU_1326	k__Bacteria; p__Bacteroidota; c__Bacteroidia; o__Bacteroidales; f__Bacteroidaceae; g__Bacteroides
OTU_1333	k__Bacteria; p__Bdellovibrionota; c__Bdellovibrionia; o__Bdellovibrionales; f__Bdellovibrionaceae; g__Bdellovibrio; s__
OTU_1352	k__Bacteria; p__Bacteroidota; c__Bacteroidia; o__Bacteroidales; f__Prevotellaceae; g__Prevotellaceae_UCG-001; s__
OTU_1408	k__Bacteria
OTU_1426	k__Bacteria; p__Actinobacteriota; c__Thermoleophilia; o__Solirubrobacterales; f__Solirubrobacteraceae; g__Solirubrobacter; s__
OTU_1459	k__Bacteria; p__unidentified_Bacteria; c__Alphaproteobacteria; o__Micavibrionales; f__Micavibrionaceae; g__; s__
OTU_1466	k__Bacteria; p__Latescibacterota; c__; o__; f__; g__; s__
OTU_1476	k__Bacteria; p__Proteobacteria; c__Alphaproteobacteria; o__Sphingomonadales; f__Sphingomonadaceae; g__DSSF69; s__Hankyongella_aquatica
OTU_1506	k__Bacteria; p__Proteobacteria; c__Gammaproteobacteria; o__Pseudomonadales; f__Halieaceae
OTU_1527	k__Bacteria; p__Cyanobacteria; c__Cyanobacteriia; o__Cyanobacteriales; f__Nostocaceae; g__Tolypothrix
OTU_1542	Unknown
OTU_1553	k__Bacteria; p__Bacteroidota; c__Bacteroidia; o__Flavobacteriales; f__Flavobacteriaceae; g__Eudoraea; s__
OTU_1555	k__Bacteria; p__Actinobacteriota; c__Acidimicrobiia; o__Microtrichales; f__Microtrichaceae; g__Sva0996_marine_group; s__
OTU_1558	k__Bacteria
OTU_1563	k__Bacteria
OTU_1585	k__Bacteria
OTU_1587	k__Bacteria; p__unidentified_Bacteria; c__Gammaproteobacteria; o__Diplorickettsiales; f__Diplorickettsiaceae
OTU_1599	k__Bacteria
OTU_1609	k__Bacteria
OTU_1611	k__Bacteria; p__Chloroflexi; c__Ktedonobacteria; o__Ktedonobacterales; f__Ktedonobacteraceae
OTU_1617	k__Bacteria
OTU_1630	k__Bacteria
OTU_1632	k__Bacteria
OTU_1652	k__Bacteria; p__Gemmatimonadota; c__BD2-11_terrestrial_group; o__; f__; g__; s__
OTU_1653	k__Bacteria; p__unidentified_Bacteria; c__Chloroflexia; o__Chloroflexales; f__Roseiflexaceae; g__; s__
OTU_1656	k__Bacteria; p__Elusimicrobiota; c__Lineage_IIb; o__; f__; g__; s__
OTU_1671	k__Bacteria; p__unidentified_Bacteria; c__Saccharimonadia; o__Saccharimonadales
OTU_1676	k__Bacteria; p__Proteobacteria; c__Alphaproteobacteria; o__Rickettsiales; f__SM2D12; g__; s__
OTU_1683	k__Bacteria
OTU_1694	k__Bacteria; p__Bacteroidota; c__Bacteroidia
OTU_1696	k__Bacteria; p__Firmicutes; c__Clostridia; o__Lachnospirales; f__Lachnospiraceae; g__Roseburia; s__
OTU_1709	k__Bacteria; p__Proteobacteria; c__Gammaproteobacteria; o__Burkholderiales; f__Nitrosomonadaceae; g__DSSD61; s__
OTU_1733	k__Bacteria; p__Bdellovibrionota; c__Oligoflexia; o__Oligoflexales; f__Oligoflexaceae; g__Oligoflexus; s__Oligoflexus_tunisiensis
OTU_1745	k__Bacteria
OTU_1751	k__Bacteria; p__Bacteroidota; c__Bacteroidia; o__Sphingobacteriales
OTU_1804	k__Bacteria
OTU_1824	k__Bacteria; p__Bdellovibrionota; c__Oligoflexia; o__0319-6G20; f__; g__; s__
OTU_1833	k__Bacteria
OTU_1848	k__Bacteria; p__Myxococcota; c__Polyangia; o__Polyangiales; f__Sandaracinaceae; g__Sandaracinus; s__
OTU_1860	k__Bacteria; p__Myxococcota; c__Polyangia; o__mle1-27; f__unidentified_mle1-27; g__unidentified_mle1-27; s__Myxococcales_bacterium_Gsoil_473
OTU_1870	k__Bacteria
OTU_1906	k__Bacteria; p__Firmicutes; c__Clostridia; o__Christensenellales; f__Christensenellaceae; g__Christensenellaceae_R-7_group; s__
OTU_1909	k__Bacteria
OTU_1919	k__Bacteria
OTU_1952	k__Bacteria; p__Proteobacteria; c__Gammaproteobacteria; o__Enterobacterales; f__Orbaceae; g__Frischella; s__Frischella_perrara
OTU_1955	k__Bacteria; p__Firmicutes; c__Bacilli; o__Mycoplasmatales; f__Mycoplasmataceae; g__Candidatus_Bacilloplasma; s__
OTU_1966	k__Bacteria; p__Candidatus_Jorgensenbacteria; c__unidentified_Candidatus_Jorgensenbacteria; o__unidentified_Candidatus_Jorgensenbacteria; f__unidentified_Candidatus_Jorgensenbacteria; g__unidentified_Candidatus_Jorgensenbacteria; s__Candidatus_Adlerbacteria_bacterium_GW2011_GWC1_50_9
OTU_1968	k__Bacteria; p__Planctomycetes; c__unidentified_Planctomycetes; o__Isosphaerales; f__Isosphaeraceae; g__Singulisphaera
OTU_1981	k__Bacteria
OTU_1986	k__Bacteria; p__Firmicutes; c__Bacilli; o__Lactobacillales; f__Lactobacillaceae; g__Liquorilactobacillus; s__Lactobacillus_nagelii
OTU_1987	k__Bacteria
OTU_2044	k__Bacteria; p__Firmicutes; c__Clostridia; o__Oscillospirales; f__UCG-010; g__; s__
OTU_2048	k__Bacteria; p__Firmicutes; c__Clostridia; o__Clostridiales; f__Caloramatoraceae; g__Fonticella; s__
OTU_2070	k__Bacteria; p__Proteobacteria; c__Gammaproteobacteria; o__Coxiellales; f__Coxiellaceae; g__Coxiella; s__
OTU_2076	k__Bacteria; p__Proteobacteria; c__Alphaproteobacteria; o__Acetobacterales; f__Acetobacteraceae
OTU_2089	k__Bacteria; p__unidentified_Bacteria; c__Anaerolineae; o__Anaerolineales; f__Anaerolineaceae; g__; s__
OTU_2091	k__Bacteria
OTU_2092	k__Bacteria; p__Firmicutes; c__unidentified_Firmicutes; o__Oscillospirales; f__Ethanoligenenaceae; g__; s__
OTU_2116	k__Bacteria; p__Firmicutes; c__Bacilli; o__Paenibacillales; f__Paenibacillaceae; g__Paenibacillus
OTU_2130	k__Bacteria
OTU_2140	k__Bacteria
OTU_2146	k__Bacteria; p__Proteobacteria; c__Gammaproteobacteria; o__Diplorickettsiales; f__Diplorickettsiaceae; g__Aquicella
OTU_2150	k__Bacteria; p__Bacteroidota; c__Bacteroidia; o__Chitinophagales; f__Chitinophagaceae; g__Ferruginibacter; s__
OTU_2162	k__Bacteria; p__unidentified_Bacteria; c__Verrucomicrobiae; o__Methylacidiphilales; f__Methylacidiphilaceae
OTU_2168	k__Bacteria
OTU_2198	k__Bacteria; p__Bacteroidota; c__Bacteroidia; o__Bacteroidales; f__Prevotellaceae; g__Prevotellaceae_UCG-001; s__
OTU_2202	Unknown
OTU_2203	k__Bacteria; p__Proteobacteria; c__Gammaproteobacteria; o__Diplorickettsiales; f__Diplorickettsiaceae; g__Aquicella; s__
OTU_2208	k__Bacteria; p__Bacteroidota; c__Bacteroidia; o__Chitinophagales; f__Chitinophagaceae; g__Aurantisolimonas; s__
OTU_2213	Unknown
OTU_2216	Unknown
OTU_2219	k__Bacteria; p__Bdellovibrionota; c__Bdellovibrionia; o__Bdellovibrionales; f__Bdellovibrionaceae; g__Bdellovibrio; s__
OTU_2220	k__Bacteria; p__unidentified_Bacteria; c__Anaerolineae; o__Ardenticatenales; f__Ardenticatenaceae; g__; s__
OTU_2222	k__Bacteria; p__Acidobacteriota; c__Vicinamibacteria; o__Subgroup_17; f__; g__; s__
OTU_2224	k__Bacteria; p__Proteobacteria; c__Gammaproteobacteria; o__Enterobacterales; f__Pasteurellaceae
OTU_2244	k__Bacteria; p__unidentified_Bacteria; c__Cyanobacteriia; o__Cyanobacteriales
OTU_2250	k__Bacteria; p__Bacteroidota; c__Bacteroidia; o__Flavobacteriales; f__Crocinitomicaceae; g__Fluviicola; s__
OTU_2257	k__Bacteria; p__Gemmatimonadetes; c__unidentified_Gemmatimonadetes; o__Gemmatimonadales; f__Gemmatimonadaceae; g__Gemmatimonas; s__
OTU_2270	Unknown
OTU_2285	k__Bacteria; p__Gemmatimonadetes; c__unidentified_Gemmatimonadetes; o__Gemmatimonadales; f__Gemmatimonadaceae; g__Gemmatimonas
OTU_2312	k__Bacteria
OTU_2334	k__Bacteria; p__Bacteroidota; c__Bacteroidia; o__Bacteroidales; f__Prevotellaceae; g__Prevotella_9
OTU_2344	k__Bacteria
OTU_2375	k__Bacteria; p__Chloroflexi; c__Ktedonobacteria; o__Ktedonobacterales; f__JG30-KF-AS9; g__; s__
OTU_2378	k__Bacteria; p__Gemmatimonadetes; c__unidentified_Gemmatimonadetes; o__Gemmatimonadales; f__Gemmatimonadaceae; g__Gemmatimonas; s__
OTU_2385	k__Bacteria; p__Proteobacteria; c__Gammaproteobacteria; o__Burkholderiales; f__Rhodocyclaceae; g__Niveibacterium; s__beta_proteobacterium_IMCC1729
OTU_2404	k__Bacteria; p__Methylomirabilota; c__Methylomirabilia; o__Rokubacteriales; f__; g__; s__
OTU_2409	k__Bacteria; p__Sumerlaeota; c__Sumerlaeia; o__Sumerlaeales; f__Sumerlaeaceae; g__Sumerlaea
OTU_2410	k__Bacteria; p__Gemmatimonadetes; c__unidentified_Gemmatimonadetes; o__Gemmatimonadales; f__Gemmatimonadaceae; g__Gemmatimonas; s__bacterium_enrichment_culture_clone_auto9_4W
OTU_2443	k__Bacteria
OTU_2449	k__Bacteria; p__Elusimicrobia; c__unidentified_Elusimicrobia; o__MVP-88; f__; g__; s__
OTU_2453	k__Bacteria; p__unidentified_Bacteria; c__Alphaproteobacteria; o__Rhizobiales; f__Pleomorphomonadaceae; g__; s__
OTU_2462	k__Bacteria; p__Chloroflexi; c__Anaerolineae; o__SBR1031; f__A4b; g__; s__
OTU_2467	k__Bacteria; p__unidentified_Bacteria; c__Gammaproteobacteria; o__unidentified_Gammaproteobacteria; f__unidentified_Gammaproteobacteria; g__; s__
OTU_2482	k__Bacteria; p__Myxococcota; c__Polyangia; o__Polyangiales
OTU_2488	k__Bacteria; p__Bacteroidota; c__Bacteroidia; o__Bacteroidales; f__Muribaculaceae; g__; s__
OTU_2498	k__Bacteria
OTU_2500	k__Bacteria; p__Bacteroidota; c__Bacteroidia; o__Bacteroidales
OTU_2505	k__Bacteria
OTU_2545	k__Bacteria; p__Proteobacteria; c__Gammaproteobacteria; o__unidentified_Gammaproteobacteria; f__unidentified_Gammaproteobacteria; g__Candidatus_Ovatusbacter; s__
OTU_2554	k__Bacteria; p__Firmicutes; c__Negativicutes; o__Acidaminococcales; f__Acidaminococcaceae; g__Acidaminococcus; s__
OTU_2576	k__Bacteria
OTU_2578	k__Bacteria; p__Bacteroidota; c__Bacteroidia; o__Bacteroidales; f__Bacteroidaceae; g__Bacteroides
OTU_2581	k__Bacteria; p__Bacteroidota; c__Bacteroidia; o__Bacteroidales; f__Prevotellaceae
OTU_2589	k__Bacteria; p__Chloroflexi; c__Chloroflexia; o__Thermomicrobiales; f__JG30-KF-CM45
OTU_2592	k__Bacteria
OTU_2597	k__Bacteria; p__Proteobacteria; c__Alphaproteobacteria
OTU_2608	k__Bacteria; p__Bacteroidota; c__Bacteroidia; o__Bacteroidales; f__Bacteroidaceae; g__Bacteroides; s__
OTU_2611	k__Bacteria; p__Bacteroidota; c__Bacteroidia; o__Chitinophagales; f__Saprospiraceae; g__Phaeodactylibacter; s__
OTU_2620	k__Bacteria
OTU_2630	k__Bacteria
OTU_2644	k__Bacteria; p__unidentified_Bacteria; c__WWE3; o__unidentified_WWE3; f__unidentified_WWE3; g__unidentified_WWE3; s__bacterium_enrichment_culture_clone_EBa3
OTU_2658	k__Bacteria
OTU_2671	k__Bacteria; p__Cyanobacteria; c__Cyanobacteriia; o__Chloroplast; f__unidentified_Chloroplast; g__unidentified_Chloroplast; s__Klebsormidium_nitens
OTU_2682	k__Archaea; p__Crenarchaeota; c__Nitrososphaeria; o__Nitrosopumilales; f__Nitrosopumilaceae
OTU_2695	k__Bacteria; p__Proteobacteria; c__Alphaproteobacteria; o__Rickettsiales; f__Mitochondria
OTU_2706	k__Bacteria; p__Actinobacteria; c__unidentified_Actinobacteria; o__Pseudonocardiales; f__Pseudonocardiaceae; g__Saccharopolyspora; s__Saccharopolyspora_sp
OTU_2717	k__Bacteria; p__Myxococcota; c__Myxococcia; o__Myxococcales; f__Myxococcaceae; g__P3OB-42; s__
OTU_2771	k__Bacteria; p__Bacteroidota; c__Bacteroidia; o__Bacteroidales; f__Muribaculaceae; g__; s__
OTU_2781	k__Bacteria; p__Actinobacteria; c__unidentified_Actinobacteria; o__Nitriliruptorales; f__Nitriliruptoraceae; g__; s__
OTU_2790	Unknown
OTU_2808	k__Bacteria; p__Proteobacteria; c__Gammaproteobacteria; o__PLTA13; f__; g__; s__
OTU_2810	k__Bacteria; p__unidentified_Bacteria; c__Saccharimonadia; o__Saccharimonadales
OTU_2813	k__Bacteria; p__Chlamydiae; c__unidentified_Chlamydiae; o__Chlamydiales
OTU_2814	k__Bacteria; p__unidentified_Bacteria; c__Gammaproteobacteria; o__Diplorickettsiales; f__Diplorickettsiaceae; g__; s__
OTU_2817	k__Bacteria; p__Acidobacteriota; c__Blastocatellia; o__Pyrinomonadales; f__Pyrinomonadaceae; g__RB41
OTU_2820	k__Bacteria
OTU_2831	k__Bacteria; p__Firmicutes; c__Clostridia; o__Oscillospirales; f__Ruminococcaceae; g__Caproiciproducens; s__bacterium_NLAE-zl-C146
OTU_2841	k__Bacteria; p__Candidatus_Adlerbacteria; c__; o__; f__; g__; s__
OTU_2866	Unknown
OTU_2874	k__Bacteria
OTU_2893	k__Bacteria; p__Acidobacteriota; c__Acidobacteriae; o__Subgroup_13; f__; g__; s__
OTU_2951	k__Bacteria; p__Chloroflexi; c__Dehalococcoidia; o__MSBL5; f__; g__; s__
OTU_2960	k__Bacteria; p__Verrucomicrobiota; c__Verrucomicrobiae; o__Opitutales; f__Opitutaceae; g__Diplosphaera; s__
OTU_2986	k__Bacteria; p__Actinobacteriota; c__Thermoleophilia; o__Solirubrobacterales; f__67-14; g__; s__
OTU_3020	k__Bacteria; p__Myxococcota; c__Polyangia; o__Haliangiales; f__Haliangiaceae; g__Haliangium; s__
OTU_3045	k__Bacteria
OTU_3048	k__Bacteria; p__Actinobacteria; c__unidentified_Actinobacteria; o__Propionibacteriales; f__Propionibacteriaceae
OTU_3063	k__Bacteria; p__unidentified_Bacteria; c__Saccharimonadia; o__Saccharimonadales; f__; g__; s__
OTU_3074	k__Bacteria; p__Hydrogenedentes; c__Hydrogenedentia; o__Hydrogenedentiales; f__Hydrogenedensaceae; g__; s__
OTU_3081	k__Bacteria; p__Bdellovibrionota; c__Bdellovibrionia; o__Bdellovibrionales; f__Bdellovibrionaceae; g__Bdellovibrio; s__
OTU_3083	k__Bacteria; p__unidentified_Bacteria; c__Saccharimonadia; o__Saccharimonadales; f__WWH38; g__; s__
OTU_3090	k__Bacteria; p__Bacteroidota; c__Bacteroidia; o__Bacteroidales; f__F082; g__; s__
OTU_3098	k__Bacteria
OTU_3099	k__Bacteria
OTU_3101	k__Bacteria; p__Firmicutes; c__Clostridia; o__Lachnospirales; f__Lachnospiraceae; g__Butyrivibrio; s__
OTU_3109	k__Bacteria
OTU_3110	k__Bacteria
OTU_3119	k__Bacteria; p__Gemmatimonadetes; c__unidentified_Gemmatimonadetes; o__Gemmatimonadales; f__Gemmatimonadaceae; g__Gemmatimonas; s__
OTU_3123	Unknown
OTU_3130	k__Bacteria; p__Elusimicrobiota; c__Lineage_IIa; o__; f__; g__; s__
OTU_3141	k__Bacteria; p__Proteobacteria; c__Gammaproteobacteria
OTU_3146	k__Bacteria; p__Bacteroidota; c__Bacteroidia; o__Flavobacteriales; f__Flavobacteriaceae; g__Flavobacterium
OTU_3179	k__Bacteria; p__Chloroflexi; c__Chloroflexia; o__Thermomicrobiales; f__AKYG1722; g__; s__
OTU_3197	k__Bacteria
OTU_3200	k__Bacteria; p__Proteobacteria; c__Alphaproteobacteria; o__Rickettsiales; f__SM2D12; g__; s__
OTU_3203	k__Bacteria; p__Proteobacteria; c__Gammaproteobacteria; o__Pseudomonadales; f__Halieaceae
OTU_3211	k__Bacteria; p__unidentified_Bacteria; c__Gammaproteobacteria; o__Burkholderiales; f__Oxalobacteraceae; g__; s__
OTU_3213	k__Bacteria; p__Proteobacteria; c__Gammaproteobacteria; o__Burkholderiales; f__B1-7BS; g__; s__
OTU_3231	k__Bacteria
OTU_3232	k__Bacteria
OTU_3234	k__Bacteria; p__Bacteroidota; c__Bacteroidia; o__Bacteroidales; f__Rikenellaceae; g__Rikenellaceae_RC9_gut_group; s__
OTU_3240	k__Bacteria; p__MBNT15; c__; o__; f__; g__; s__
OTU_3247	k__Bacteria
OTU_3252	Unknown
OTU_3257	k__Bacteria; p__Candidatus_Moranbacteria
OTU_3258	k__Bacteria
OTU_3264	Unknown
OTU_3267	k__Bacteria; p__Proteobacteria; c__Alphaproteobacteria; o__Defluviicoccales; f__Defluviicoccaceae; g__Defluviicoccus; s__
OTU_3269	k__Bacteria; p__Firmicutes
OTU_3304	k__Bacteria
OTU_3306	k__Bacteria; p__Bacteroidota; c__Bacteroidia; o__Bacteroidales; f__Prevotellaceae; g__Prevotella_7; s__
OTU_3317	k__Bacteria; p__Myxococcota; c__Polyangia; o__Haliangiales; f__Haliangiaceae; g__Haliangium; s__
OTU_3320	k__Bacteria; p__unidentified_Bacteria; c__Saccharimonadia; o__Saccharimonadales; f__LWQ8; g__; s__
OTU_3322	k__Bacteria; p__Bacteroidota; c__Bacteroidia; o__Cytophagales; f__Hymenobacteraceae; g__Hymenobacter
OTU_3330	k__Bacteria; p__Firmicutes; c__Clostridia; o__Lachnospirales; f__Lachnospiraceae; g__Tyzzerella; s__Clostridium_sp
OTU_3341	k__Bacteria
OTU_3346	k__Bacteria
OTU_3364	k__Bacteria
OTU_3371	k__Bacteria; p__Proteobacteria; c__Gammaproteobacteria; o__Competibacterales; f__Competibacteraceae; g__Candidatus_Contendobacter; s__
OTU_3374	k__Bacteria; p__unidentified_Bacteria; c__Kazania; o__; f__; g__; s__
OTU_3378	Unknown
OTU_3384	k__Bacteria; p__Cyanobacteria; c__Cyanobacteriia; o__Cyanobacteriales; f__Nostocaceae; g__Mastigocladopsis_PCC-10914
OTU_3385	k__Bacteria; p__Firmicutes; c__Clostridia; o__Lachnospirales; f__Lachnospiraceae; g__Oribacterium; s__
OTU_3386	k__Bacteria
OTU_3389	Unknown
OTU_3392	k__Bacteria
OTU_3395	k__Bacteria
OTU_3397	k__Bacteria
OTU_3417	k__Bacteria; p__Thermotogae; c__unidentified_Thermotogae; o__Thermotogales; f__Fervidobacteriaceae; g__Thermosipho; s__Thermosipho_geolei
OTU_3427	k__Bacteria; p__Firmicutes; c__Negativicutes; o__Acidaminococcales; f__Acidaminococcaceae; g__Succiniclasticum; s__
OTU_3452	k__Bacteria; p__Elusimicrobia; c__unidentified_Elusimicrobia; o__Lineage_IV; f__; g__; s__
OTU_3465	k__Bacteria; p__Bacteroidota; c__Bacteroidia; o__Bacteroidales; f__Prevotellaceae; g__Prevotella; s__
OTU_3468	k__Bacteria; p__Proteobacteria; c__Gammaproteobacteria; o__Nitrosococcales; f__Methylophagaceae; g__Methylophaga; s__
OTU_3491	k__Bacteria
OTU_3493	Unknown
OTU_3496	k__Bacteria
OTU_3501	Unknown
OTU_3502	k__Bacteria; p__Candidatus_Staskawiczbacteria; c__; o__; f__; g__; s__
OTU_3503	k__Bacteria; p__Proteobacteria; c__Alphaproteobacteria; o__Rickettsiales; f__SM2D12; g__; s__
OTU_3506	k__Bacteria
OTU_3541	k__Bacteria
OTU_3548	k__Bacteria; p__Bacteroidota; c__Bacteroidia; o__Sphingobacteriales; f__envOPS_17; g__; s__
OTU_3549	Unknown
OTU_3558	k__Bacteria; p__Firmicutes; c__Negativicutes; o__Veillonellales-Selenomonadales; f__Selenomonadaceae; g__Veillonellaceae_UCG-001; s__
OTU_3584	k__Bacteria
OTU_3591	k__Bacteria; p__Proteobacteria; c__Gammaproteobacteria; o__Burkholderiales; f__Nitrosomonadaceae; g__oc32; s__
OTU_3606	k__Bacteria
OTU_3615	k__Bacteria; p__unidentified_Bacteria; c__Alphaproteobacteria; o__Rhodospirillales; f__; g__; s__
OTU_3656	k__Bacteria; p__Fibrobacterota; c__Fibrobacteria; o__Fibrobacterales; f__Fibrobacteraceae; g__possible_genus_04; s__
OTU_3658	k__Bacteria; p__Verrucomicrobiota; c__Verrucomicrobiae; o__Pedosphaerales; f__Pedosphaeraceae
OTU_3669	k__Bacteria; p__Verrucomicrobiota; c__Verrucomicrobiae; o__Pedosphaerales; f__Pedosphaeraceae
OTU_3671	Unknown
OTU_3680	k__Bacteria
OTU_3684	k__Bacteria; p__Bacteroidota; c__Bacteroidia; o__Flavobacteriales; f__Cryomorphaceae; g__Phaeocystidibacter; s__
OTU_3694	k__Bacteria
OTU_3697	k__Archaea; p__Crenarchaeota; c__Nitrososphaeria; o__Nitrosopumilales; f__Nitrosopumilaceae; g__Candidatus_Nitrosopumilus; s__
OTU_3699	k__Bacteria; p__Chloroflexi; c__Ktedonobacteria; o__C0119; f__; g__; s__
OTU_3701	k__Bacteria; p__Firmicutes; c__Clostridia; o__Oscillospirales; f__UCG-010; g__; s__
OTU_3704	Unknown
OTU_3712	k__Bacteria
OTU_3713	k__Bacteria; p__Actinobacteriota; c__Thermoleophilia; o__Solirubrobacterales; f__67-14; g__; s__
OTU_3714	k__Bacteria
OTU_3715	k__Bacteria
OTU_3722	Unknown
OTU_3723	k__Bacteria
OTU_3729	k__Bacteria
OTU_3730	k__Bacteria; p__Actinobacteria; c__unidentified_Actinobacteria; o__0319-7L14; f__; g__; s__
OTU_3735	k__Bacteria; p__Chloroflexi; c__Anaerolineae; o__SBR1031; f__A4b; g__; s__
OTU_3746	k__Bacteria
OTU_3752	k__Bacteria; p__Bacteroidota; c__Bacteroidia; o__Bacteroidales; f__Prevotellaceae; g__Alloprevotella; s__
OTU_3754	k__Bacteria; p__unidentified_Bacteria; c__Bacteroidia; o__Chitinophagales; f__Chitinophagaceae; g__; s__
OTU_3762	Unknown
OTU_3763	k__Bacteria; p__Proteobacteria; c__Gammaproteobacteria; o__Salinisphaerales; f__Solimonadaceae; g__Nevskia; s__Persicaria_minor
OTU_3766	k__Bacteria
OTU_3771	k__Bacteria; p__Candidatus_Kaiserbacteria; c__; o__; f__; g__; s__
OTU_3777	k__Bacteria
OTU_3787	k__Bacteria
OTU_3794	k__Bacteria
OTU_3798	k__Bacteria
OTU_3800	k__Bacteria; p__Planctomycetota; c__Phycisphaerae; o__Tepidisphaerales; f__WD2101_soil_group; g__unidentified_WD2101_soil_group; s__Planctomycetales_bacterium_Ellin7244
OTU_3803	k__Bacteria
OTU_3820	k__Bacteria; p__unidentified_Bacteria; c__Alphaproteobacteria
OTU_3822	k__Bacteria; p__Firmicutes; c__Bacilli; o__Paenibacillales; f__Paenibacillaceae; g__Paenibacillus
OTU_3823	Unknown
OTU_3837	k__Bacteria; p__Sumerlaeota; c__Sumerlaeia; o__Sumerlaeales; f__Sumerlaeaceae; g__Sumerlaea; s__
OTU_3847	Unknown
OTU_3854	k__Bacteria; p__unidentified_Bacteria; c__Alphaproteobacteria; o__Elsterales; f__; g__; s__
OTU_3875	k__Bacteria; p__unidentified_Bacteria; c__Alphaproteobacteria; o__Elsterales
OTU_3880	k__Bacteria; p__unidentified_Bacteria; c__Verrucomicrobiae; o__Pedosphaerales; f__Pedosphaeraceae; g__; s__
OTU_3885	k__Bacteria
OTU_3894	k__Bacteria; p__Zixibacteria; c__unidentified_Zixibacteria; o__unidentified_Zixibacteria; f__unidentified_Zixibacteria; g__unidentified_Zixibacteria
OTU_3912	k__Bacteria; p__unidentified_Bacteria; c__Verrucomicrobiae; o__Pedosphaerales; f__Pedosphaeraceae; g__; s__
OTU_3928	k__Bacteria
OTU_3935	k__Bacteria
OTU_3939	k__Bacteria; p__Firmicutes; c__Clostridia; o__Lachnospirales; f__Lachnospiraceae
OTU_3942	k__Bacteria; p__Bacteroidota; c__Bacteroidia; o__Bacteroidales
OTU_3945	k__Bacteria; p__Bacteroidota; c__Bacteroidia; o__Bacteroidales; f__Prevotellaceae; g__Prevotella; s__
OTU_3951	k__Bacteria; p__Actinobacteriota; c__Coriobacteriia; o__Coriobacteriales
OTU_3952	k__Bacteria; p__unidentified_Bacteria; c__unidentified_Bacteria; o__Gemmatales; f__Gemmataceae; g__; s__
OTU_3971	k__Bacteria; p__Bacteroidota; c__Bacteroidia; o__Bacteroidales; f__Muribaculaceae; g__; s__
OTU_3980	k__Bacteria; p__Actinobacteria; c__unidentified_Actinobacteria; o__Bifidobacteriales; f__Bifidobacteriaceae; g__Bifidobacterium
OTU_3998	k__Bacteria; p__unidentified_Bacteria; c__Oligoflexia; o__Oligoflexales; f__Oligoflexaceae; g__; s__
OTU_4015	k__Bacteria; p__Proteobacteria; c__Gammaproteobacteria; o__unidentified_Gammaproteobacteria; f__unidentified_Gammaproteobacteria; g__Marinicella
OTU_4036	k__Bacteria
OTU_4037	k__Bacteria; p__Actinobacteria; c__unidentified_Actinobacteria
OTU_4052	k__Bacteria; p__Chloroflexi; c__Anaerolineae; o__SBR1031; f__A4b; g__; s__
OTU_4061	k__Bacteria; p__Bacteroidota; c__Bacteroidia; o__Bacteroidales; f__Rikenellaceae; g__Rikenellaceae_RC9_gut_group; s__
OTU_4071	k__Bacteria
OTU_4081	k__Bacteria; p__Myxococcota; c__Polyangia; o__Haliangiales; f__Haliangiaceae; g__Haliangium
OTU_4097	k__Bacteria; p__Acidobacteriota; c__Thermoanaerobaculia; o__Thermoanaerobaculales; f__Thermoanaerobaculaceae; g__Subgroup_10; s__
OTU_4098	k__Bacteria; p__Bacteroidota; c__Bacteroidia; o__Flavobacteriales; f__Flavobacteriaceae
OTU_4122	k__Bacteria; p__Chloroflexi; c__Ktedonobacteria; o__Ktedonobacterales; f__JG30-KF-AS9; g__; s__
OTU_4135	k__Bacteria; p__Firmicutes; c__Clostridia; o__Clostridia_vadinBB60_group; f__; g__; s__
OTU_4147	k__Bacteria
OTU_4148	k__Bacteria; p__Proteobacteria; c__Gammaproteobacteria; o__Diplorickettsiales; f__Diplorickettsiaceae; g__Aquicella; s__
OTU_4157	Unknown
OTU_4160	k__Bacteria; p__Bacteroidota; c__Bacteroidia; o__Cytophagales; f__Hymenobacteraceae; g__Hymenobacter; s__
OTU_4166	Unknown
OTU_4170	Unknown
OTU_4172	k__Bacteria
OTU_4174	k__Bacteria
OTU_4177	k__Bacteria; p__Bacteroidota; c__Bacteroidia; o__Bacteroidales; f__Prolixibacteraceae; g__WCHB1-32; s__
OTU_4179	k__Bacteria
OTU_4180	k__Bacteria; p__Chloroflexi; c__Ktedonobacteria; o__Ktedonobacterales; f__Ktedonobacteraceae; g__JG30a-KF-32; s__
OTU_4184	k__Bacteria; p__Desulfobacterota; c__Desulfuromonadia; o__Geobacterales; f__Geobacteraceae
OTU_4193	k__Bacteria; p__Cyanobacteria; c__Cyanobacteriia; o__Cyanobacteriales; f__Xenococcaceae; g__Pleurocapsa_PCC-7319; s__Stanieria_sp_MBIC10004
OTU_4198	k__Bacteria
OTU_4201	k__Bacteria; p__Firmicutes; c__Bacilli; o__Bacillales; f__Bacillaceae; g__Oceanobacillus; s__Oceanobacillus_caeni
OTU_4203	Unknown
OTU_4213	k__Bacteria; p__Abditibacteriota; c__Abditibacteria; o__Abditibacteriales; f__Abditibacteriaceae; g__Abditibacterium; s__
OTU_4220	k__Bacteria; p__Bacteroidota; c__Bacteroidia; o__Bacteroidales; f__Rikenellaceae; g__Alistipes
OTU_4225	k__Bacteria; p__Bacteroidota; c__Bacteroidia; o__Flavobacteriales; f__Weeksellaceae; g__Bergeyella; s__
OTU_4226	k__Bacteria
OTU_4228	k__Bacteria; p__Actinobacteriota; c__Acidimicrobiia; o__Microtrichales; f__Microtrichaceae; g__Sva0996_marine_group; s__
OTU_4231	k__Archaea; p__Thermoplasmatota; c__Thermoplasmata; o__Marine_Group_II; f__; g__; s__
OTU_4235	k__Archaea; p__Nanoarchaeota; c__Nanoarchaeia; o__Woesearchaeales; f__GW2011_GWC1_47_15; g__; s__
OTU_4237	k__Bacteria
OTU_4245	k__Bacteria; p__Firmicutes; c__Clostridia; o__Lachnospirales; f__Lachnospiraceae; g__Oribacterium; s__Lachnospiraceae_oral_clone_MCE9_31
OTU_4251	k__Bacteria; p__Proteobacteria; c__Gammaproteobacteria; o__Enterobacterales; f__Orbaceae; g__Gilliamella
OTU_4257	k__Bacteria; p__Actinobacteriota; c__Coriobacteriia; o__Coriobacteriales; f__Eggerthellaceae; g__Slackia
OTU_4262	k__Bacteria; p__Myxococcota; c__Polyangia; o__Haliangiales; f__Haliangiaceae; g__Haliangium; s__
OTU_4267	Unknown
OTU_4272	k__Bacteria
OTU_4285	k__Archaea; p__Crenarchaeota; c__Methanomethylicia; o__Methanomethyliales; f__Methanomethyliaceae; g__Candidatus_Methanomethylicus; s__
OTU_4286	k__Bacteria
OTU_4288	k__Bacteria; p__Proteobacteria; c__Gammaproteobacteria; o__Enterobacterales; f__Succinivibrionaceae; g__Anaerobiospirillum
OTU_4319	k__Bacteria
OTU_4327	k__Bacteria; p__unidentified_Bacteria; c__Oligoflexia; o__Oligoflexales; f__Oligoflexaceae; g__; s__
OTU_4330	k__Bacteria
OTU_4334	k__Bacteria; p__Proteobacteria; c__Gammaproteobacteria
OTU_4343	k__Bacteria; p__Proteobacteria; c__Gammaproteobacteria; o__unidentified_Gammaproteobacteria; f__unidentified_Gammaproteobacteria; g__; s__
OTU_4349	Unknown
OTU_4352	Unknown
OTU_4358	k__Bacteria; p__Firmicutes; c__Bacilli; o__Erysipelotrichales; f__Erysipelotrichaceae; g__Dielma; s__Dielma_fastidiosa
OTU_4359	k__Bacteria
OTU_4361	k__Bacteria
OTU_4364	k__Bacteria
OTU_4367	k__Bacteria; p__Desulfobacterota; c__Desulfuromonadia; o__Bradymonadales; f__; g__; s__
OTU_4392	k__Bacteria; p__Firmicutes; c__Clostridia; o__Oscillospirales; f__Oscillospiraceae; g__NK4A214_group; s__
OTU_4424	Unknown
OTU_4444	k__Bacteria; p__Bacteroidota; c__Bacteroidia; o__Bacteroidales; f__Muribaculaceae; g__; s__
OTU_4445	k__Bacteria
OTU_4449	k__Bacteria; p__Bacteroidota; c__Bacteroidia; o__Chitinophagales; f__Chitinophagaceae; g__Edaphobaculum; s__
OTU_4450	k__Bacteria; p__Bacteroidota; c__Bacteroidia; o__Bacteroidales; f__Rikenellaceae; g__Rikenellaceae_RC9_gut_group; s__
OTU_4457	Unknown
OTU_4461	k__Bacteria; p__Verrucomicrobiota; c__Verrucomicrobiae; o__Verrucomicrobiales; f__Akkermansiaceae; g__Akkermansia; s__
OTU_4463	k__Bacteria
OTU_4468	k__Bacteria; p__Bacteroidota; c__Bacteroidia; o__Cytophagales; f__Spirosomaceae; g__Spirosoma; s__Spirosoma_lacussanchae
OTU_4488	k__Bacteria; p__Firmicutes; c__Clostridia; o__Oscillospirales; f__Hungateiclostridiaceae; g__Ruminiclostridium; s__
OTU_4493	k__Bacteria; p__Proteobacteria; c__Gammaproteobacteria; o__Diplorickettsiales; f__Diplorickettsiaceae; g__Aquicella; s__
OTU_4495	Unknown
OTU_4501	Unknown
OTU_4504	Unknown
OTU_4506	k__Bacteria; p__Chloroflexi; c__TK10; o__; f__; g__; s__
OTU_4523	k__Bacteria; p__Proteobacteria; c__Alphaproteobacteria; o__Rhizobiales; f__A0839; g__; s__
OTU_4529	k__Bacteria; p__Bacteroidota; c__Bacteroidia; o__Bacteroidales; f__F082; g__; s__
OTU_4530	k__Bacteria; p__unidentified_Bacteria; c__Chloroflexia; o__Chloroflexales; f__Roseiflexaceae; g__; s__
OTU_4536	Unknown
OTU_4562	Unknown
OTU_4566	k__Bacteria; p__Bacteroidota; c__Bacteroidia; o__Flavobacteriales; f__Flavobacteriaceae; g__Olleya
OTU_4568	k__Bacteria; p__Proteobacteria; c__Gammaproteobacteria; o__Diplorickettsiales; f__Diplorickettsiaceae; g__Aquicella
OTU_4569	k__Bacteria; p__Bacteroidota; c__Bacteroidia; o__Sphingobacteriales; f__AKYH767; g__; s__
OTU_4573	k__Bacteria
OTU_4575	k__Bacteria
OTU_4578	k__Bacteria; p__Acidobacteriota; c__Vicinamibacteria; o__Vicinamibacterales; f__Vicinamibacteraceae; g__; s__
OTU_4579	k__Bacteria
OTU_4580	k__Bacteria; p__Bacteroidota; c__Bacteroidia; o__Cytophagales; f__Hymenobacteraceae; g__Hymenobacter
OTU_4591	k__Bacteria; p__Chloroflexi; c__Ktedonobacteria; o__Ktedonobacterales; f__JG30-KF-AS9; g__; s__
OTU_4599	k__Bacteria; p__Firmicutes; c__Clostridia; o__Clostridia_vadinBB60_group; f__; g__; s__
OTU_4607	k__Bacteria; p__Bacteroidota; c__Bacteroidia; o__Bacteroidales; f__Williamwhitmaniaceae; g__Blvii28_wastewater-sludge_group; s__
OTU_4616	k__Bacteria; p__Firmicutes; c__Negativicutes; o__Veillonellales-Selenomonadales; f__Selenomonadaceae; g__Propionispira; s__
OTU_4632	Unknown
OTU_4642	k__Bacteria; p__Firmicutes; c__Clostridia; o__Oscillospirales; f__Butyricicoccaceae; g__UCG-008; s__
OTU_4644	Unknown
OTU_4657	k__Bacteria
OTU_4661	k__Bacteria; p__Bacteroidota; c__Bacteroidia; o__Bacteroidales; f__Prevotellaceae; g__Prevotellaceae_UCG-003; s__
OTU_4665	k__Bacteria; p__Firmicutes; c__Clostridia; o__Oscillospirales; f__Ruminococcaceae
OTU_4673	k__Bacteria; p__Bdellovibrionota; c__Bdellovibrionia; o__Bdellovibrionales; f__Bdellovibrionaceae; g__Bdellovibrio; s__
OTU_4684	k__Bacteria
OTU_4690	k__Bacteria; p__Bdellovibrionota; c__Bdellovibrionia; o__Bdellovibrionales; f__Bdellovibrionaceae; g__Bdellovibrio; s__
OTU_4695	k__Bacteria; p__unidentified_Bacteria; c__Bacteroidia; o__Chitinophagales; f__Saprospiraceae; g__unidentified_Saprospiraceae; s__bacterium_enrichment_culture_clone_SRAO_34
OTU_4697	k__Bacteria; p__Cyanobacteria; c__Sericytochromatia; o__; f__; g__; s__
OTU_4698	Unknown
OTU_4709	Unknown
OTU_4714	Unknown
OTU_4723	k__Bacteria; p__Firmicutes; c__Limnochordia; o__unidentified_Limnochordia; f__unidentified_Limnochordia; g__Hydrogenispora; s__
OTU_4773	k__Bacteria; p__Bdellovibrionota; c__Bdellovibrionia; o__Bacteriovoracales; f__Bacteriovoracaceae; g__Peredibacter
OTU_4776	Unknown
OTU_4780	k__Bacteria; p__Proteobacteria; c__Alphaproteobacteria; o__Rickettsiales; f__unidentified_Rickettsiales; g__Candidatus_Jidaibacter; s__
OTU_4783	k__Bacteria
OTU_4799	k__Bacteria; p__Bacteroidota; c__Bacteroidia; o__Bacteroidales; f__Rikenellaceae; g__Alistipes; s__
OTU_4806	Unknown
OTU_4817	k__Bacteria; p__Bacteroidota; c__Bacteroidia; o__Sphingobacteriales; f__AKYH767; g__; s__
OTU_4829	k__Bacteria; p__Firmicutes; c__Thermaerobacteria; o__Thermaerobacterales; f__Thermaerobacteraceae; g__Thermaerobacter; s__
OTU_4853	k__Bacteria; p__Firmicutes; c__Clostridia; o__Oscillospirales; f__Ruminococcaceae; g__Ruminococcus
OTU_4857	k__Bacteria
OTU_4861	k__Bacteria; p__Acidobacteriota; c__Vicinamibacteria; o__Vicinamibacterales; f__Vicinamibacteraceae; g__; s__
OTU_4863	k__Bacteria; p__Elusimicrobiota; c__Endomicrobia; o__Endomicrobiales; f__Endomicrobiaceae; g__Endomicrobium; s__
OTU_4866	k__Bacteria; p__unidentified_Bacteria; c__Alphaproteobacteria; o__Micavibrionales; f__Micavibrionaceae; g__; s__
OTU_4868	k__Bacteria
OTU_4870	k__Bacteria; p__Cyanobacteria; c__Sericytochromatia; o__; f__; g__; s__
OTU_4891	k__Bacteria; p__Myxococcota; c__Polyangia; o__Haliangiales; f__Haliangiaceae; g__Haliangium; s__
OTU_4932	Unknown
OTU_4971	k__Bacteria; p__Bacteroidota; c__Bacteroidia; o__Bacteroidales; f__Muribaculaceae; g__; s__
OTU_4973	k__Bacteria
OTU_4979	Unknown
OTU_4980	k__Bacteria; p__unidentified_Bacteria; c__Bacteroidia; o__Bacteroidales; f__Barnesiellaceae; g__; s__
OTU_4984	k__Bacteria; p__unidentified_Bacteria; c__Babeliae; o__Babeliales
OTU_4989	k__Bacteria; p__Proteobacteria; c__Gammaproteobacteria; o__B2M28; f__; g__; s__
OTU_4992	k__Bacteria; p__Bacteroidota; c__Bacteroidia; o__Bacteroidales; f__Prevotellaceae; g__Prevotella
OTU_4996	Unknown
OTU_5003	k__Bacteria
OTU_5004	Unknown
OTU_5013	k__Bacteria; p__Actinobacteria; c__unidentified_Actinobacteria; o__Micrococcales; f__Micrococcaceae; g__Yaniella; s__
OTU_5017	k__Bacteria; p__unidentified_Bacteria; c__Gammaproteobacteria; o__Pseudomonadales; f__Cellvibrionaceae; g__; s__
OTU_5038	k__Bacteria; p__unidentified_Bacteria; c__Verrucomicrobiae; o__Pedosphaerales; f__Pedosphaeraceae; g__; s__
OTU_5054	Unknown
OTU_5069	k__Bacteria
OTU_5083	k__Bacteria; p__Chloroflexi; c__JG30-KF-CM66; o__; f__; g__; s__
OTU_5090	Unknown
OTU_5095	Unknown
OTU_5097	k__Bacteria; p__Firmicutes
OTU_5099	k__Bacteria; p__unidentified_Bacteria; c__Vicinamibacteria; o__Vicinamibacterales; f__; g__; s__
OTU_5120	k__Bacteria
OTU_5123	Unknown
OTU_5152	k__Bacteria; p__Bdellovibrionota; c__Oligoflexia; o__053A03-B-DI-P58; f__; g__; s__
OTU_5159	Unknown
OTU_5161	k__Bacteria; p__Nitrospirota; c__Nitrospira; o__Nitrospirales; f__Nitrospiraceae
OTU_5162	k__Bacteria; p__Gracilibacteria; c__Candidatus_Peribacteria; o__; f__; g__; s__
OTU_5165	k__Bacteria; p__unidentified_Bacteria; c__Saccharimonadia; o__Saccharimonadales; f__Saccharimonadaceae; g__; s__
OTU_5189	k__Bacteria; p__Myxococcota; c__Polyangia; o__mle1-27
OTU_5193	k__Bacteria
OTU_5211	k__Bacteria; p__Proteobacteria; c__Gammaproteobacteria; o__Diplorickettsiales; f__Diplorickettsiaceae; g__Aquicella; s__
OTU_5215	Unknown
OTU_5218	Unknown
OTU_5219	k__Bacteria
OTU_5220	k__Bacteria; p__Gemmatimonadetes; c__unidentified_Gemmatimonadetes; o__Gemmatimonadales; f__Gemmatimonadaceae; g__Gemmatimonas; s__
OTU_5241	k__Bacteria
OTU_5249	k__Bacteria; p__Proteobacteria; c__Gammaproteobacteria; o__Diplorickettsiales; f__Diplorickettsiaceae; g__Aquicella; s__
OTU_5294	Unknown
OTU_5300	k__Bacteria; p__Verrucomicrobiota; c__Verrucomicrobiae; o__Pedosphaerales; f__Pedosphaeraceae
OTU_5328	k__Bacteria
OTU_5333	k__Bacteria; p__Desulfobacterota; c__Syntrophorhabdia; o__Syntrophorhabdales; f__Syntrophorhabdaceae; g__Syntrophorhabdus; s__
OTU_5335	Unknown
OTU_5339	k__Bacteria; p__Kryptonia; c__unidentified_Kryptonia; o__Kryptoniales; f__BSV26; g__; s__
OTU_5345	k__Bacteria
OTU_5346	k__Bacteria; p__Verrucomicrobiota; c__Verrucomicrobiae; o__Verrucomicrobiales; f__Akkermansiaceae; g__Akkermansia; s__
OTU_5351	Unknown
OTU_5364	k__Bacteria; p__Firmicutes; c__Bacilli; o__Erysipelotrichales; f__Erysipelatoclostridiaceae
OTU_5386	Unknown
OTU_5389	k__Bacteria; p__Acidobacteriota; c__Subgroup_22; o__; f__; g__; s__
OTU_5395	k__Bacteria; p__Chloroflexi; c__Anaerolineae; o__Anaerolineales; f__Anaerolineaceae; g__Anaerolinea; s__
OTU_5405	k__Bacteria; p__unidentified_Bacteria; c__Acidimicrobiia; o__Actinomarinales
OTU_5447	k__Bacteria; p__unidentified_Bacteria; c__Saccharimonadia; o__Saccharimonadales; f__; g__; s__
OTU_5449	k__Bacteria; p__Candidatus_Levybacteria; c__Microgenomatia
OTU_5468	k__Bacteria; p__unidentified_Bacteria; c__Verrucomicrobiae; o__Methylacidiphilales; f__Methylacidiphilaceae
OTU_5520	k__Bacteria
OTU_5521	k__Bacteria
OTU_5534	Unknown
OTU_5543	k__Bacteria; p__Armatimonadota; c__Fimbriimonadia; o__Fimbriimonadales; f__Fimbriimonadaceae; g__; s__
OTU_5565	k__Bacteria; p__Bacteroidota; c__Bacteroidia; o__Bacteroidales; f__Muribaculaceae; g__; s__
OTU_5576	k__Bacteria; p__Sumerlaeota; c__Sumerlaeia; o__Sumerlaeales; f__Sumerlaeaceae; g__Sumerlaea; s__
OTU_5589	k__Bacteria; p__Firmicutes; c__Clostridia; o__Lachnospirales; f__Lachnospiraceae; g__Lachnospiraceae_AC2044_group; s__
OTU_5611	k__Bacteria; p__Firmicutes; c__Clostridia; o__Oscillospirales; f__UCG-010; g__; s__
OTU_5666	Unknown
OTU_5690	k__Bacteria
OTU_5702	k__Archaea; p__Nanoarchaeota; c__Nanoarchaeia; o__Woesearchaeales; f__; g__; s__
OTU_5722	Unknown
OTU_5744	k__Bacteria
OTU_5754	k__Bacteria; p__Firmicutes; c__Clostridia; o__Clostridia_vadinBB60_group; f__; g__; s__
OTU_5781	Unknown
OTU_5792	k__Bacteria
OTU_5798	k__Bacteria; p__unidentified_Bacteria; c__Bacteroidia; o__Chitinophagales; f__Saprospiraceae; g__; s__
OTU_5836	k__Bacteria; p__Firmicutes; c__Clostridia; o__Oscillospirales; f__Ruminococcaceae; g__Anaerotruncus; s__
OTU_5845	k__Bacteria
OTU_5881	k__Bacteria; p__Proteobacteria; c__Gammaproteobacteria; o__Xanthomonadales; f__Rhodanobacteraceae; g__Luteibacter; s__
OTU_5887	Unknown
OTU_5898	Unknown
OTU_5900	Unknown
OTU_5903	Unknown
OTU_5918	Unknown
OTU_5926	k__Bacteria; p__Chlamydiae; c__unidentified_Chlamydiae; o__Chlamydiales; f__Waddliaceae; g__Waddlia; s__
OTU_5932	k__Bacteria; p__Proteobacteria; c__Gammaproteobacteria; o__unidentified_Gammaproteobacteria; f__unidentified_Gammaproteobacteria; g__; s__
OTU_5939	k__Bacteria; p__Bacteroidota; c__Bacteroidia; o__Bacteroidales; f__Tannerellaceae
OTU_5954	Unknown
OTU_5955	k__Bacteria; p__Acidobacteriota; c__Thermoanaerobaculia; o__Thermoanaerobaculales; f__Thermoanaerobaculaceae; g__Subgroup_10
OTU_5959	k__Bacteria
OTU_5962	k__Bacteria
OTU_5967	k__Bacteria
OTU_5979	Unknown
OTU_5984	Unknown
OTU_5995	k__Bacteria; p__Cyanobacteria; c__Cyanobacteriia; o__Leptolyngbyales; f__Leptolyngbyaceae; g__EcFYyy-200; s__
OTU_6013	k__Bacteria
OTU_6021	k__Bacteria; p__Firmicutes; c__Bacilli; o__Erysipelotrichales; f__Erysipelatoclostridiaceae; g__Sharpea; s__
OTU_6034	k__Bacteria; p__Hydrogenedentes; c__Hydrogenedentia; o__Hydrogenedentiales; f__Hydrogenedensaceae; g__; s__
OTU_6040	k__Bacteria
OTU_6045	k__Bacteria
OTU_6046	k__Bacteria; p__TA06; c__; o__; f__; g__; s__
OTU_6061	k__Bacteria; p__unidentified_Bacteria; c__Clostridia; o__Eubacteriales; f__Eubacteriaceae; g__; s__
OTU_6069	Unknown
OTU_6099	k__Bacteria
OTU_6114	k__Bacteria
OTU_6126	Unknown
OTU_6133	k__Bacteria; p__Firmicutes; c__Clostridia; o__Oscillospirales; f__Ethanoligenenaceae; g__Ethanoligenens; s__Ethanoligenens_harbinense
OTU_6143	k__Bacteria; p__Myxococcota; c__Myxococcia; o__Myxococcales; f__Myxococcaceae; g__P3OB-42
OTU_6149	k__Bacteria; p__Cyanobacteria; c__Vampirivibrionia; o__Vampirovibrionales
OTU_6161	Unknown
OTU_6183	k__Bacteria
OTU_6213	k__Bacteria; p__Firmicutes; c__Negativicutes; o__Acidaminococcales; f__Acidaminococcaceae; g__Phascolarctobacterium; s__Phascolarctobacterium_sp_canine_oral_taxon_212
OTU_6219	Unknown
OTU_6221	k__Bacteria; p__unidentified_Bacteria; c__Verrucomicrobiae; o__Pedosphaerales; f__Pedosphaeraceae; g__; s__
OTU_6225	Unknown
OTU_6251	k__Bacteria; p__Proteobacteria; c__Gammaproteobacteria; o__Enterobacterales; f__Psychromonadaceae; g__Psychromonas; s__
OTU_6268	Unknown
OTU_6282	Unknown
OTU_6305	k__Bacteria; p__Verrucomicrobiota; c__Verrucomicrobiae; o__Pedosphaerales; f__Pedosphaeraceae
OTU_6307	Unknown
OTU_6314	Unknown
OTU_6340	Unknown
OTU_6344	k__Bacteria
OTU_6384	Unknown
OTU_6392	k__Bacteria
OTU_6403	Unknown
OTU_6407	k__Bacteria; p__Chloroflexi; c__Anaerolineae; o__Anaerolineales; f__Anaerolineaceae
OTU_6412	Unknown
OTU_6416	k__Bacteria; p__Firmicutes; c__Bacilli; o__Erysipelotrichales; f__Erysipelatoclostridiaceae; g__Candidatus_Stoquefichus; s__
OTU_6421	Unknown
OTU_6432	k__Bacteria
OTU_6434	k__Bacteria; p__unidentified_Bacteria; c__Alphaproteobacteria; o__Micavibrionales; f__Micavibrionaceae; g__; s__
OTU_6442	k__Bacteria
OTU_6484	Unknown
OTU_6506	k__Bacteria
OTU_6515	Unknown
OTU_6529	Unknown
OTU_6538	k__Bacteria; p__Firmicutes; c__Clostridia; o__Peptostreptococcales-Tissierellales; f__Anaerovoracaceae
OTU_6585	Unknown
OTU_6588	k__Bacteria; p__Bacteroidota; c__Bacteroidia; o__Sphingobacteriales
OTU_6600	Unknown
OTU_6620	k__Bacteria; p__Bacteroidota; c__Bacteroidia; o__Cytophagales; f__Microscillaceae; g__Ohtaekwangia; s__
OTU_6640	Unknown
OTU_6666	k__Bacteria
OTU_6670	Unknown
OTU_6696	Unknown
OTU_6699	k__Bacteria; p__Bacteroidota; c__Bacteroidia; o__Bacteroidales; f__Muribaculaceae; g__; s__
OTU_6720	Unknown
OTU_6730	k__Bacteria; p__Acidobacteriota; c__Acidobacteriae; o__unidentified_Acidobacteriae; f__unidentified_Acidobacteriae; g__Paludibaculum; s__
OTU_6732	k__Bacteria; p__Bacteroidota; c__Bacteroidia; o__Bacteroidales; f__Bacteroidetes_vadinHA17; g__; s__
OTU_6734	Unknown
OTU_6755	Unknown
OTU_6793	k__Bacteria; p__Firmicutes; c__Clostridia; o__Clostridia_vadinBB60_group; f__; g__; s__
OTU_6821	Unknown
OTU_6836	k__Bacteria; p__Actinobacteria; c__unidentified_Actinobacteria
OTU_6856	Unknown
OTU_6859	Unknown
OTU_6862	k__Bacteria; p__Planctomycetes; c__unidentified_Planctomycetes; o__Gemmatales; f__Gemmataceae; g__Gemmata; s__
OTU_6875	Unknown
OTU_6892	k__Bacteria
OTU_6893	k__Bacteria
OTU_6904	k__Bacteria; p__WS2; c__; o__; f__; g__; s__
OTU_6906	k__Bacteria
OTU_6908	k__Bacteria; p__Bdellovibrionota; c__Oligoflexia; o__0319-6G20
OTU_6925	Unknown
OTU_6927	k__Bacteria
OTU_6934	Unknown
OTU_6949	Unknown
OTU_6962	Unknown
OTU_6964	Unknown
OTU_6982	k__Bacteria; p__Desulfobacterota; c__Desulfuromonadia; o__unidentified_Desulfuromonadia; f__unidentified_Desulfuromonadia; g__unidentified_Desulfuromonadia; s__Deltaproteobacteria_bacterium_SMP-3
OTU_6984	k__Bacteria; p__unidentified_Bacteria; c__Clostridia; o__Peptococcales; f__Peptococcaceae; g__; s__
OTU_7024	Unknown
OTU_7034	k__Bacteria
OTU_7055	k__Bacteria; p__Bacteroidota; c__Bacteroidia; o__Cytophagales; f__Cyclobacteriaceae; g__Reichenbachiella
OTU_7082	k__Bacteria; p__Acidobacteriota; c__Subgroup_11; o__; f__; g__; s__
OTU_7083	k__Bacteria; p__Chloroflexi; c__Anaerolineae; o__Anaerolineales; f__Anaerolineaceae
OTU_7084	k__Bacteria; p__Proteobacteria; c__Gammaproteobacteria; o__Diplorickettsiales; f__Diplorickettsiaceae; g__Aquicella; s__
OTU_7090	k__Bacteria
OTU_7108	Unknown
OTU_7122	k__Bacteria
OTU_7138	k__Bacteria
OTU_7178	Unknown
OTU_7280	Unknown
OTU_7281	k__Bacteria; p__Chloroflexi; c__Chloroflexia; o__Thermomicrobiales; f__JG30-KF-CM45; g__; s__
OTU_7288	k__Bacteria; p__Desulfobacterota; c__Syntrophorhabdia; o__Syntrophorhabdales; f__Syntrophorhabdaceae; g__Syntrophorhabdus; s__
OTU_7315	k__Bacteria; p__Parcubacteria; c__; o__; f__; g__; s__
OTU_7339	Unknown
OTU_7355	Unknown
OTU_7357	k__Bacteria
OTU_7398	k__Bacteria; p__Proteobacteria; c__Gammaproteobacteria; o__Xanthomonadales; f__Rhodanobacteraceae; g__Ahniella; s__
OTU_7402	k__Bacteria; p__Firmicutes
OTU_7455	k__Bacteria; p__Bdellovibrionota; c__Oligoflexia; o__0319-6G20; f__; g__; s__
OTU_7510	k__Bacteria
OTU_7526	k__Bacteria; p__Chloroflexi; c__Ktedonobacteria; o__Ktedonobacterales; f__JG30-KF-AS9; g__; s__
OTU_7541	k__Bacteria
OTU_7591	Unknown
OTU_7600	k__Bacteria; p__Planctomycetota; c__Phycisphaerae; o__Tepidisphaerales; f__WD2101_soil_group; g__; s__
OTU_7609	k__Bacteria
OTU_7618	k__Bacteria
OTU_7637	k__Bacteria
OTU_7656	k__Bacteria
OTU_7670	k__Bacteria; p__unidentified_Bacteria; c__Clostridia; o__Lachnospirales; f__Lachnospiraceae; g__; s__
OTU_7671	Unknown
OTU_7689	k__Bacteria
OTU_7695	k__Bacteria; p__Myxococcota; c__Polyangia; o__Haliangiales; f__Haliangiaceae; g__Haliangium; s__
OTU_7699	k__Bacteria; p__unidentified_Bacteria; c__Babeliae; o__Babeliales; f__; g__; s__
OTU_7702	k__Bacteria; p__Cyanobacteria; c__Vampirivibrionia; o__Obscuribacterales; f__Obscuribacteraceae
OTU_7708	k__Bacteria
OTU_7713	k__Bacteria
OTU_7715	Unknown
OTU_7731	Unknown
OTU_7738	k__Bacteria; p__unidentified_Bacteria; c__Saccharimonadia; o__Saccharimonadales; f__Saccharimonadaceae; g__Candidatus_Saccharimonas; s__
OTU_7742	Unknown
OTU_7779	Unknown
OTU_7789	k__Bacteria; p__Proteobacteria; c__Gammaproteobacteria; o__Xanthomonadales; f__Rhodanobacteraceae; g__Luteibacter; s__
OTU_7810	k__Bacteria
OTU_7818	Unknown
OTU_7902	k__Archaea; p__unidentified_Archaea; c__Thermoplasmata; o__Methanomassiliicoccales; f__Methanomassiliicoccaceae; g__; s__
OTU_7915	k__Bacteria
OTU_7941	k__Bacteria; p__Chloroflexi; c__Dehalococcoidia; o__Sh765B-AG-111; f__; g__; s__
OTU_7960	k__Bacteria
OTU_7971	k__Bacteria
OTU_8006	Unknown
OTU_8019	k__Bacteria
OTU_8042	Unknown
OTU_8045	Unknown
OTU_8072	k__Bacteria; p__Sva0485; c__; o__; f__; g__; s__
OTU_8074	k__Bacteria
OTU_8075	Unknown
OTU_8097	k__Bacteria; p__Firmicutes
OTU_8114	Unknown
OTU_8171	k__Bacteria; p__Bacteroidota; c__Bacteroidia; o__Cytophagales; f__Spirosomaceae; g__Leadbetterella; s__
OTU_8237	k__Bacteria
OTU_8242	k__Bacteria; p__Chloroflexi; c__Ktedonobacteria; o__Ktedonobacterales; f__Ktedonobacteraceae; g__G12-WMSP1; s__
OTU_8245	k__Bacteria; p__unidentified_Bacteria; c__Alphaproteobacteria; o__Rhodospirillales; f__; g__; s__
OTU_8306	k__Bacteria
OTU_8312	k__Bacteria; p__Verrucomicrobiota; c__Verrucomicrobiae; o__Pedosphaerales; f__Pedosphaeraceae; g__; s__
OTU_8342	k__Bacteria; p__Bacteroidota; c__Bacteroidia; o__Bacteroidales; f__Muribaculaceae; g__; s__
OTU_8351	k__Bacteria; p__WOR-1
OTU_8419	Unknown
OTU_8450	k__Bacteria
OTU_8486	Unknown
OTU_8495	Unknown
OTU_8500	Unknown
OTU_8532	k__Bacteria; p__unidentified_Bacteria; c__unidentified_Bacteria; o__unidentified_Bacteria; f__unidentified_Bacteria; g__unidentified_Bacteria
OTU_8542	Unknown
OTU_8557	Unknown
OTU_8571	k__Bacteria
OTU_8577	k__Bacteria; p__Spirochaetota; c__Spirochaetia; o__Spirochaetales; f__Spirochaetaceae; g__Spirochaeta; s__
OTU_8600	k__Bacteria
OTU_8624	k__Bacteria; p__Kapabacteria; c__unidentified_Kapabacteria; o__Kapabacteriales; f__unidentified_Kapabacteriales; g__unidentified_Kapabacteriales; s__Chlorobi_bacterium_OLB6
OTU_8668	Unknown
OTU_8704	Unknown
OTU_8741	k__Bacteria
OTU_8747	Unknown
OTU_8754	k__Bacteria; p__Firmicutes; c__Clostridia; o__Clostridia_UCG-014; f__; g__; s__
OTU_8758	k__Bacteria
OTU_8768	k__Bacteria; p__unidentified_Bacteria; c__Clostridia; o__Eubacteriales; f__Eubacteriaceae; g__; s__
OTU_8797	k__Bacteria; p__Firmicutes; c__Clostridia; o__Monoglobales; f__Monoglobaceae; g__Monoglobus; s__
OTU_8808	k__Bacteria; p__unidentified_Bacteria; c__Anaerolineae; o__Anaerolineales; f__Anaerolineaceae; g__; s__
OTU_8817	k__Bacteria; p__Proteobacteria; c__Alphaproteobacteria; o__Rhizobiales
OTU_8821	Unknown
OTU_8835	Unknown
OTU_8851	k__Bacteria
OTU_8870	k__Bacteria; p__Proteobacteria; c__Gammaproteobacteria; o__Burkholderiales; f__MWH-UniP1_aquatic_group; g__; s__
OTU_8894	Unknown
OTU_8905	k__Bacteria; p__Firmicutes; c__Bacilli; o__RF39; f__unidentified_RF39; g__unidentified_RF39; s__Firmicutes_bacterium_CAG:822
OTU_8914	Unknown
OTU_8925	Unknown
OTU_8964	Unknown
OTU_8970	k__Bacteria; p__Bacteroidota; c__Ignavibacteria; o__SJA-28; f__; g__; s__
OTU_8976	Unknown
OTU_8981	k__Bacteria; p__Bdellovibrionota; c__Oligoflexia; o__0319-6G20; f__; g__; s__
OTU_8998	k__Bacteria; p__Bacteroidota; c__Ignavibacteria; o__SJA-28; f__; g__; s__
OTU_9019	k__Bacteria
OTU_9027	k__Bacteria
OTU_9041	k__Bacteria; p__Proteobacteria; c__Gammaproteobacteria; o__Diplorickettsiales; f__Diplorickettsiaceae; g__Diplorickettsia; s__
OTU_9060	Unknown
OTU_9095	Unknown
OTU_9096	Unknown
OTU_9098	Unknown
OTU_9101	k__Bacteria
OTU_9113	Unknown
OTU_9124	Unknown
OTU_9127	k__Bacteria
OTU_9133	Unknown
OTU_9136	k__Bacteria
OTU_9138	Unknown
OTU_9159	Unknown
OTU_9164	k__Bacteria; p__Bdellovibrionota; c__Oligoflexia; o__0319-6G20
OTU_9165	Unknown
OTU_9168	k__Bacteria; p__unidentified_Bacteria; c__Saccharimonadia; o__Saccharimonadales; f__; g__; s__
OTU_9212	k__Bacteria
OTU_9215	k__Bacteria; p__Firmicutes; c__Clostridia; o__Oscillospirales; f__Oscillospiraceae; g__Oscillibacter; s__
OTU_9229	Unknown
OTU_9281	k__Bacteria; p__Firmicutes; c__Clostridia; o__Monoglobales; f__Monoglobaceae; g__Monoglobus; s__
OTU_9300	k__Bacteria
OTU_9312	k__Bacteria; p__Proteobacteria; c__Gammaproteobacteria; o__B2M28; f__; g__; s__
OTU_9327	k__Bacteria
OTU_9329	Unknown
OTU_9347	Unknown
OTU_9350	Unknown
OTU_9370	Unknown
OTU_9382	k__Bacteria; p__Chloroflexi; c__Ktedonobacteria; o__C0119; f__; g__; s__
OTU_9384	Unknown
OTU_9408	k__Bacteria; p__unidentified_Bacteria; c__Clostridia; o__Lachnospirales; f__Lachnospiraceae; g__; s__
OTU_9417	k__Bacteria; p__Elusimicrobiota; c__Lineage_IIa; o__; f__; g__; s__
OTU_9430	k__Bacteria; p__unidentified_Bacteria; c__Clostridia; o__Eubacteriales; f__Eubacteriaceae; g__; s__
OTU_9435	Unknown
OTU_9442	Unknown
OTU_9453	Unknown
OTU_9486	k__Bacteria
OTU_9493	k__Bacteria; p__Actinobacteria; c__unidentified_Actinobacteria; o__Bifidobacteriales; f__Bifidobacteriaceae; g__Bombiscardovia; s__
OTU_9501	k__Bacteria; p__unidentified_Bacteria; c__Anaerolineae; o__Anaerolineales; f__Anaerolineaceae; g__; s__
OTU_9510	Unknown
OTU_9517	k__Bacteria; p__unidentified_Bacteria; c__unidentified_Bacteria; o__Micromonosporales; f__Micromonosporaceae; g__; s__
OTU_9551	Unknown
OTU_9565	k__Bacteria; p__Acidobacteriota; c__Vicinamibacteria; o__Subgroup_9; f__; g__; s__
OTU_9567	k__Bacteria
OTU_9592	Unknown
OTU_9625	k__Bacteria; p__Acidobacteriota; c__Acidobacteriae; o__Bryobacterales; f__Bryobacteraceae; g__Bryobacter; s__Bryobacter_aggregatus
OTU_9642	Unknown
OTU_9643	k__Bacteria; p__unidentified_Bacteria; c__Saccharimonadia; o__Saccharimonadales; f__; g__; s__
OTU_9653	Unknown
OTU_9674	k__Bacteria; p__Desulfobacterota; c__Desulfobacteria; o__Desulfatiglandales; f__Desulfatiglandaceae; g__Desulfatiglans; s__sulfate-reducing_bacterium_mXyS1
OTU_9676	Unknown
OTU_9683	Unknown
OTU_9694	k__Bacteria
OTU_9725	k__Bacteria; p__Bacteroidota; c__Bacteroidia; o__Bacteroidales; f__Muribaculaceae; g__; s__
OTU_9741	Unknown
OTU_9744	k__Bacteria
OTU_9747	k__Bacteria
OTU_9751	k__Bacteria; p__Bacteroidota; c__Bacteroidia; o__Flavobacteriales; f__NS9_marine_group; g__; s__
OTU_9756	Unknown
OTU_9767	k__Bacteria; p__Bacteroidota; c__Bacteroidia; o__Chitinophagales; f__Chitinophagaceae; g__Terrimonas; s__
OTU_9777	Unknown
OTU_9798	k__Bacteria; p__Proteobacteria; c__Alphaproteobacteria; o__Rhizobiales; f__Hyphomicrobiaceae
OTU_9812	Unknown
OTU_9828	k__Bacteria
OTU_9844	Unknown
OTU_9876	k__Bacteria; p__Planctomycetes; c__unidentified_Planctomycetes; o__Gemmatales; f__Gemmataceae; g__Gemmata; s__
OTU_9897	Unknown
OTU_9918	Unknown
OTU_9926	Unknown
OTU_9933	k__Bacteria; p__Verrucomicrobiota; c__Verrucomicrobiae; o__Verrucomicrobiales; f__Rubritaleaceae; g__Luteolibacter; s__
OTU_9934	Unknown
OTU_9940	Unknown
OTU_9954	Unknown
OTU_9963	k__Bacteria
OTU_9965	k__Bacteria; p__Bacteroidota; c__Bacteroidia; o__Chitinophagales; f__Chitinophagaceae; g__Taibaiella; s__
OTU_9969	k__Bacteria; p__Firmicutes; c__Clostridia; o__Oscillospirales; f__Ruminococcaceae; g__Candidatus_Soleaferrea; s__
OTU_9977	Unknown
OTU_10000	Unknown
OTU_10004	k__Bacteria
OTU_10014	Unknown
OTU_10029	Unknown
OTU_10048	k__Bacteria; p__Firmicutes; c__Clostridia; o__Oscillospirales
OTU_10053	Unknown
OTU_10056	k__Bacteria; p__Actinobacteria; c__unidentified_Actinobacteria; o__Micromonosporales; f__Micromonosporaceae; g__Longispora; s__
OTU_10058	k__Bacteria; p__unidentified_Bacteria; c__Anaerolineae; o__; f__; g__; s__
OTU_10064	Unknown
OTU_10076	Unknown
OTU_10081	k__Bacteria; p__unidentified_Bacteria; c__Saccharimonadia; o__Saccharimonadales; f__; g__; s__
OTU_10104	k__Bacteria; p__Chloroflexi; c__Ktedonobacteria; o__Ktedonobacterales; f__JG30-KF-AS9
OTU_10117	k__Bacteria
OTU_10118	k__Bacteria; p__Bacteroidota; c__Bacteroidia; o__Bacteroidales; f__Prolixibacteraceae; g__BSV13; s__
OTU_10122	Unknown
OTU_10134	k__Bacteria
OTU_10135	Unknown
OTU_10138	k__Bacteria; p__Bdellovibrionota; c__Oligoflexia; o__0319-6G20; f__; g__; s__
OTU_10143	k__Archaea; p__unidentified_Archaea; c__Thermoplasmata; o__Methanomassiliicoccales; f__Methanomethylophilaceae; g__; s__
OTU_10155	k__Bacteria; p__Actinobacteria; c__unidentified_Actinobacteria
OTU_10158	Unknown
OTU_10162	Unknown
OTU_10166	Unknown
OTU_10167	Unknown
OTU_10168	Unknown
OTU_10170	k__Bacteria
OTU_10175	k__Bacteria; p__Methylomirabilota; c__Methylomirabilia; o__Rokubacteriales; f__WX65; g__; s__
OTU_10185	k__Bacteria
OTU_10211	k__Bacteria
OTU_10229	k__Bacteria; p__Firmicutes; c__Bacilli; o__Paenibacillales; f__Paenibacillaceae; g__Cohnella
OTU_10239	k__Bacteria; p__unidentified_Bacteria; c__unidentified_Bacteria; o__Gemmatimonadales; f__Gemmatimonadaceae; g__; s__
OTU_10244	Unknown
OTU_10259	Unknown
OTU_10261	Unknown
OTU_10276	k__Bacteria
OTU_10285	k__Bacteria; p__Myxococcota; c__Polyangia; o__Blfdi19; f__; g__; s__
OTU_10293	k__Bacteria; p__Chloroflexi; c__Anaerolineae; o__; f__; g__; s__
OTU_10312	k__Bacteria
OTU_10314	Unknown
OTU_10315	k__Bacteria; p__Chloroflexi; c__Dehalococcoidia; o__GIF9; f__; g__; s__
OTU_10337	k__Bacteria; p__Firmicutes; c__Bacilli; o__Alicyclobacillales; f__Alicyclobacillaceae; g__Tumebacillus; s__
OTU_10355	k__Bacteria
OTU_10365	Unknown
OTU_10376	Unknown
OTU_10380	k__Bacteria; p__Gemmatimonadota; c__AKAU4049; o__; f__; g__; s__
OTU_10390	k__Bacteria; p__Proteobacteria; c__Gammaproteobacteria; o__Burkholderiales; f__Comamonadaceae
OTU_10391	Unknown
OTU_10405	k__Bacteria
OTU_10409	k__Bacteria; p__Acidobacteriota; c__Blastocatellia; o__Blastocatellales; f__Blastocatellaceae
OTU_10415	k__Bacteria; p__Firmicutes; c__Clostridia; o__Lachnospirales; f__Lachnospiraceae; g__Tyzzerella; s__
OTU_10446	Unknown
OTU_10447	k__Bacteria; p__unidentified_Bacteria; c__Anaerolineae; o__Anaerolineales; f__Anaerolineaceae; g__; s__
OTU_10455	k__Bacteria; p__Chloroflexi; c__Anaerolineae; o__Anaerolineales; f__Anaerolineaceae; g__Pelolinea; s__
OTU_10460	k__Bacteria; p__Spirochaetota; c__Leptospirae; o__Leptospirales; f__Leptospiraceae; g__Turneriella; s__
OTU_10461	k__Bacteria; p__Verrucomicrobiota; c__Verrucomicrobiae; o__Pedosphaerales; f__Pedosphaeraceae
OTU_10481	k__Bacteria; p__Actinobacteriota; c__MB-A2-108; o__; f__; g__; s__
OTU_10482	k__Bacteria; p__Desulfobacterota; c__Syntrophobacteria; o__Syntrophobacterales; f__Syntrophobacteraceae; g__Syntrophobacter; s__
OTU_10483	k__Bacteria; p__Gemmatimonadetes; c__unidentified_Gemmatimonadetes; o__Gemmatimonadales; f__Gemmatimonadaceae; g__Gemmatimonas; s__
OTU_10489	k__Bacteria; p__Bacteroidota; c__Bacteroidia; o__Bacteroidales; f__Muribaculaceae; g__CAG-873; s__
OTU_10495	k__Bacteria; p__Candidatus_Kaiserbacteria; c__; o__; f__; g__; s__
OTU_10500	k__Bacteria; p__Actinobacteria; c__unidentified_Actinobacteria
OTU_10501	Unknown
OTU_10515	Unknown
OTU_10516	k__Bacteria; p__unidentified_Bacteria; c__Oligoflexia; o__Oligoflexales; f__Oligoflexaceae; g__; s__
OTU_10528	Unknown
OTU_10529	Unknown
OTU_10531	k__Bacteria; p__Chloroflexi; c__Ktedonobacteria; o__Ktedonobacterales; f__Ktedonobacteraceae; g__JG30a-KF-32; s__
OTU_10534	k__Bacteria
OTU_10536	k__Bacteria
OTU_10537	Unknown
OTU_10539	k__Bacteria
OTU_10540	Unknown
OTU_10558	Unknown
OTU_10561	Unknown
OTU_10564	k__Bacteria; p__unidentified_Bacteria; c__Bacteroidia; o__Cytophagales; f__Microscillaceae; g__; s__
OTU_10565	k__Bacteria; p__Bdellovibrionota; c__Oligoflexia; o__0319-6G20; f__; g__; s__
OTU_10569	k__Bacteria; p__Firmicutes; c__Bacilli
OTU_10570	k__Bacteria
OTU_10571	k__Bacteria; p__SAR324_clade(Marine_group_B); c__; o__; f__; g__; s__
OTU_10575	k__Bacteria
OTU_10576	Unknown
OTU_10582	k__Bacteria; p__Proteobacteria; c__Gammaproteobacteria; o__Burkholderiales; f__Nitrosomonadaceae; g__Nitrosomonas
OTU_10584	k__Bacteria; p__Bdellovibrionota; c__Oligoflexia; o__0319-6G20
OTU_10586	Unknown
OTU_10587	Unknown
OTU_10589	k__Bacteria; p__Firmicutes; c__Clostridia; o__Lachnospirales; f__Lachnospiraceae
OTU_10591	k__Bacteria
OTU_10593	Unknown
OTU_10601	k__Bacteria
OTU_10617	Unknown
OTU_10619	Unknown
OTU_10621	k__Bacteria; p__Desulfobacterota; c__Desulfobulbia; o__Desulfobulbales; f__Desulfocapsaceae; g__[Desulfobacterium]_catecholicum_group; s__
OTU_10633	k__Bacteria; p__Bacteroidota; c__Bacteroidia; o__Cytophagales; f__Hymenobacteraceae; g__Adhaeribacter; s__
OTU_10638	Unknown
OTU_10645	k__Bacteria; p__Firmicutes; c__Clostridia; o__Clostridiales; f__Clostridiaceae; g__Clostridium_sensu_stricto_11
OTU_10648	k__Bacteria; p__Myxococcota; c__Polyangia; o__Haliangiales; f__Haliangiaceae; g__Haliangium; s__
OTU_10657	k__Bacteria
OTU_10661	k__Bacteria; p__Firmicutes
OTU_10665	k__Bacteria; p__Chloroflexi; c__TK10; o__; f__; g__; s__
OTU_10670	k__Bacteria
OTU_10679	Unknown
OTU_10681	k__Bacteria
OTU_10695	Unknown
OTU_10708	Unknown
OTU_10743	k__Bacteria; p__Chloroflexi; c__Dehalococcoidia
OTU_10746	Unknown
OTU_10753	k__Bacteria; p__unidentified_Bacteria; c__Anaerolineae; o__Anaerolineales; f__Anaerolineaceae; g__; s__
OTU_10757	Unknown
OTU_10764	k__Bacteria
OTU_10768	k__Bacteria
OTU_10778	Unknown
OTU_10783	k__Bacteria
OTU_10785	Unknown
OTU_10819	k__Bacteria; p__Actinobacteriota; c__Thermoleophilia; o__Solirubrobacterales; f__67-14; g__; s__
OTU_10824	k__Bacteria; p__unidentified_Bacteria; c__Saccharimonadia; o__Saccharimonadales
OTU_10840	k__Bacteria; p__Proteobacteria; c__Gammaproteobacteria; o__Xanthomonadales; f__Xanthomonadaceae; g__Lysobacter
OTU_10844	k__Bacteria; p__Actinobacteria; c__unidentified_Actinobacteria; o__Streptosporangiales; f__Thermomonosporaceae; g__Thermostaphylospora; s__Thermostaphylospora_chromogena
OTU_10851	Unknown
OTU_10853	k__Bacteria; p__Proteobacteria; c__Gammaproteobacteria; o__CCD24; f__; g__; s__
OTU_10864	k__Bacteria; p__Bacteroidota; c__Bacteroidia; o__Sphingobacteriales; f__envOPS_17; g__; s__
OTU_10866	k__Bacteria; p__unidentified_Bacteria; c__Verrucomicrobiae; o__Pedosphaerales; f__Pedosphaeraceae; g__; s__
OTU_10868	k__Bacteria; p__Desulfobacterota; c__Desulfuromonadia; o__; f__; g__; s__
OTU_10880	k__Bacteria; p__Firmicutes; c__Clostridia
OTU_10881	k__Bacteria; p__Candidatus_Woykebacteria; c__Microgenomatia; o__; f__; g__; s__
OTU_10901	k__Bacteria
OTU_10904	Unknown
OTU_10905	k__Bacteria; p__Bacteroidota; c__Bacteroidia; o__Bacteroidales
OTU_10915	Unknown
OTU_10921	k__Bacteria; p__Candidatus_Levybacteria; c__Microgenomatia; o__; f__; g__; s__
OTU_10923	Unknown
OTU_10941	Unknown
OTU_10951	Unknown
OTU_10953	Unknown
OTU_10961	Unknown
OTU_10972	k__Bacteria; p__Firmicutes; c__Clostridia; o__Oscillospirales; f__Ruminococcaceae; g__Pygmaiobacter; s__
OTU_11032	Unknown
OTU_11067	k__Archaea; p__Nanoarchaeota; c__Nanoarchaeia; o__Woesearchaeales
OTU_11090	Unknown
OTU_11123	k__Bacteria; p__Verrucomicrobiota; c__Verrucomicrobiae; o__Verrucomicrobiales; f__Akkermansiaceae; g__Akkermansia; s__
OTU_11186	k__Bacteria
OTU_11187	Unknown
OTU_11201	k__Bacteria; p__Chloroflexi; c__Anaerolineae; o__SBR1031
OTU_11211	k__Bacteria; p__unidentified_Bacteria; c__Chloroflexia; o__Chloroflexales; f__Roseiflexaceae; g__; s__
OTU_11216	k__Bacteria; p__Planctomycetes; c__unidentified_Planctomycetes; o__Pirellulales; f__Pirellulaceae; g__Pir4_lineage; s__planctomycete_DDSe3016
OTU_11217	k__Bacteria
OTU_11243	Unknown
OTU_11247	k__Bacteria
OTU_11281	k__Bacteria
OTU_11308	k__Bacteria; p__Chloroflexi; c__Anaerolineae; o__Anaerolineales; f__Anaerolineaceae; g__Anaerolinea; s__
OTU_11314	k__Bacteria; p__unidentified_Bacteria; c__Bacteroidia; o__Bacteroidales; f__Prevotellaceae; g__; s__
OTU_11347	k__Bacteria
OTU_11349	Unknown
OTU_11369	k__Bacteria; p__Desulfobacterota; c__Desulfobacteria; o__Desulfobacterales; f__Desulfosarcinaceae; g__LCP-80; s__
OTU_11378	Unknown
OTU_11379	k__Bacteria
OTU_11388	Unknown
OTU_11401	Unknown
OTU_11404	k__Bacteria
OTU_11416	k__Bacteria; p__Firmicutes; c__Clostridia; o__Peptostreptococcales-Tissierellales; f__Family_XI; g__Tissierella; s__
OTU_11419	k__Bacteria; p__unidentified_Bacteria; c__unidentified_Bacteria; o__Gemmatimonadales; f__Gemmatimonadaceae; g__; s__
OTU_11424	k__Bacteria; p__Firmicutes; c__Clostridia; o__Thermincolales; f__Thermincolaceae; g__Thermincola
OTU_11434	k__Bacteria; p__Firmicutes; c__Bacilli; o__Erysipelotrichales; f__Erysipelatoclostridiaceae; g__Erysipelatoclostridium; s__Clostridiales_bacterium_CHKCI006
OTU_11448	k__Bacteria; p__Actinobacteriota; c__Rubrobacteria; o__Rubrobacterales; f__Rubrobacteriaceae; g__Rubrobacter; s__
OTU_11458	k__Bacteria
OTU_11464	Unknown
OTU_11469	k__Bacteria; p__SAR324_clade(Marine_group_B); c__; o__; f__; g__; s__
OTU_11477	k__Bacteria
OTU_11481	Unknown
OTU_11504	k__Bacteria
OTU_11508	k__Bacteria; p__unidentified_Bacteria; c__Polyangia; o__Polyangiales; f__Sandaracinaceae
OTU_11521	k__Bacteria; p__Bdellovibrionota; c__Oligoflexia; o__0319-6G20; f__; g__; s__
OTU_11548	k__Bacteria; p__Fibrobacterota; c__Fibrobacteria; o__Fibrobacterales; f__Fibrobacteraceae; g__possible_genus_04; s__
OTU_11557	k__Bacteria; p__unidentified_Bacteria; c__Gammaproteobacteria; o__Diplorickettsiales; f__Diplorickettsiaceae
OTU_11592	Unknown
OTU_11606	k__Bacteria; p__Bacteroidota; c__Bacteroidia; o__Bacteroidales; f__Prevotellaceae; g__Prevotellaceae_UCG-003; s__
OTU_11609	k__Bacteria; p__Bacteroidota; c__Bacteroidia; o__Bacteroidales; f__Marinilabiliaceae; g__[Cytophaga]_xylanolytica_group; s__
OTU_11610	k__Bacteria; p__Myxococcota; c__Polyangia; o__Polyangiales; f__BIrii41; g__; s__
OTU_11612	Unknown
OTU_11623	k__Bacteria; p__Acidobacteriota; c__Subgroup_22; o__; f__; g__; s__
OTU_11642	k__Bacteria; p__unidentified_Bacteria; c__Gammaproteobacteria; o__Burkholderiales; f__Neisseriaceae; g__unidentified_Neisseriaceae; s__Neisseriaceae_bacterium_DSM_100970
OTU_11651	Unknown
OTU_11681	k__Bacteria; p__Parcubacteria; c__unidentified_Parcubacteria; o__GWA2-38-13b; f__; g__; s__
OTU_11718	k__Bacteria; p__Chloroflexi; c__Chloroflexia; o__Elev-1554; f__; g__; s__
OTU_11737	k__Bacteria
OTU_11784	k__Bacteria; p__unidentified_Bacteria; c__Bacteroidia; o__Chitinophagales; f__Saprospiraceae; g__; s__
OTU_11797	k__Bacteria; p__Acidobacteriota; c__AT-s3-28; o__; f__; g__; s__
OTU_11798	Unknown
OTU_11848	k__Bacteria; p__Firmicutes; c__Clostridia; o__Clostridia_vadinBB60_group; f__; g__; s__
OTU_11863	Unknown
OTU_11887	k__Bacteria; p__Bacteroidota; c__Bacteroidia; o__Bacteroidales; f__Rikenellaceae; g__Alistipes; s__
OTU_11898	k__Bacteria
OTU_11900	k__Bacteria; p__Myxococcota; c__Polyangia; o__Nannocystales; f__Nannocystaceae
OTU_11903	Unknown
OTU_11917	k__Bacteria; p__unidentified_Bacteria; c__WWE3; o__unidentified_WWE3; f__unidentified_WWE3; g__unidentified_WWE3; s__bacterium_enrichment_culture_clone_EBa3
OTU_11927	Unknown
OTU_11930	k__Bacteria; p__Bacteroidota; c__Bacteroidia; o__Chitinophagales; f__Chitinophagaceae; g__Chitinophaga
OTU_11951	Unknown
OTU_11963	Unknown
OTU_11965	Unknown
OTU_11980	k__Bacteria
OTU_11984	Unknown
OTU_11999	k__Bacteria; p__Actinobacteriota; c__Thermoleophilia; o__Solirubrobacterales; f__67-14; g__; s__
OTU_12016	k__Bacteria; p__unidentified_Bacteria; c__Anaerolineae; o__Caldilineales; f__Caldilineaceae; g__; s__
OTU_12025	k__Bacteria; p__Firmicutes; c__Clostridia; o__Clostridia_vadinBB60_group; f__; g__; s__
OTU_12035	k__Bacteria; p__Bacteroidota; c__Bacteroidia; o__Flavobacteriales; f__Crocinitomicaceae; g__Crocinitomix; s__
OTU_12046	k__Bacteria
OTU_12062	Unknown
OTU_12065	k__Bacteria; p__unidentified_Bacteria; c__Gammaproteobacteria; o__Pseudomonadales; f__Cellvibrionaceae; g__; s__
OTU_12077	k__Bacteria; p__Firmicutes; c__Clostridia
OTU_12082	Unknown
OTU_12090	k__Bacteria
OTU_12093	k__Bacteria
OTU_12112	k__Bacteria; p__Gracilibacteria; c__unidentified_Gracilibacteria; o__Absconditabacteriales_(SR1); f__; g__; s__
OTU_12133	k__Bacteria; p__Firmicutes; c__Bacilli; o__Paenibacillales; f__Paenibacillaceae; g__Paenibacillus
OTU_12146	Unknown
OTU_12167	k__Bacteria; p__WOR-1
OTU_12174	Unknown
OTU_12179	k__Bacteria
OTU_12180	Unknown
OTU_12186	k__Bacteria; p__unidentified_Bacteria; c__Clostridia; o__Eubacteriales; f__Eubacteriaceae; g__; s__
OTU_12188	Unknown
OTU_12196	Unknown
OTU_12197	k__Bacteria; p__unidentified_Bacteria; c__Anaerolineae; o__Ardenticatenales; f__Ardenticatenaceae; g__; s__
OTU_12201	k__Bacteria; p__Acidobacteriota; c__Subgroup_18; o__; f__; g__; s__
OTU_12205	Unknown
OTU_12209	k__Bacteria
OTU_12222	Unknown
OTU_12224	k__Bacteria; p__Proteobacteria; c__Alphaproteobacteria
OTU_12306	k__Bacteria
OTU_12317	Unknown
OTU_12336	Unknown
OTU_12346	k__Bacteria
OTU_12363	k__Bacteria
OTU_12366	k__Bacteria; p__Bacteroidota; c__Bacteroidia; o__Sphingobacteriales; f__AKYH767; g__; s__
OTU_12392	k__Bacteria
OTU_12412	k__Bacteria
OTU_12419	k__Bacteria; p__Chloroflexi; c__Anaerolineae; o__ADurbBin180; f__; g__; s__
OTU_12459	k__Bacteria
OTU_12466	k__Bacteria; p__Bacteroidota; c__Bacteroidia; o__Bacteroidales; f__Bacteroidetes_BD2-2; g__; s__
OTU_12467	k__Bacteria; p__Kryptonia; c__unidentified_Kryptonia; o__Kryptoniales; f__BSV26; g__; s__
OTU_12495	k__Bacteria
OTU_12511	k__Bacteria; p__Proteobacteria; c__Gammaproteobacteria; o__Pseudomonadales; f__KI89A_clade; g__; s__
OTU_12531	Unknown
OTU_12539	Unknown
OTU_12542	Unknown
OTU_12577	Unknown
OTU_12581	Unknown
OTU_12604	k__Bacteria; p__unidentified_Bacteria; c__Polyangia; o__Polyangiales; f__Sandaracinaceae; g__; s__
OTU_12606	Unknown
OTU_12612	Unknown
OTU_12633	Unknown
OTU_12637	Unknown
OTU_12647	k__Bacteria; p__Bacteroidota; c__Bacteroidia; o__Bacteroidales; f__Muribaculaceae; g__; s__
OTU_12649	Unknown
OTU_12654	Unknown
OTU_12656	Unknown
OTU_12660	k__Bacteria; p__Firmicutes
OTU_12669	k__Bacteria; p__Firmicutes; c__Clostridia; o__Oscillospirales; f__Ruminococcaceae; g__Pygmaiobacter; s__
OTU_12676	Unknown
OTU_12683	Unknown
OTU_12694	Unknown
OTU_12705	Unknown
OTU_12710	Unknown
OTU_12711	k__Bacteria
OTU_12744	k__Bacteria
OTU_12747	Unknown
OTU_12751	k__Bacteria
OTU_12763	k__Bacteria; p__unidentified_Bacteria; c__unidentified_Bacteria; o__Gemmatimonadales; f__Gemmatimonadaceae
OTU_12820	k__Bacteria
OTU_12822	Unknown
OTU_12832	k__Bacteria; p__unidentified_Bacteria; c__CPR2; o__; f__; g__; s__
OTU_12834	Unknown
OTU_12853	k__Bacteria; p__Actinobacteria; c__unidentified_Actinobacteria; o__Actinomycetales; f__Actinomycetaceae; g__Actinomyces; s__Actinomyces_sp_Chiba101
OTU_12860	k__Bacteria; p__Actinobacteria; c__unidentified_Actinobacteria; o__Bifidobacteriales; f__Bifidobacteriaceae; g__Bifidobacterium; s__Bifidobacterium_commune
OTU_12898	k__Bacteria
OTU_12903	k__Bacteria
OTU_12911	Unknown
OTU_12916	k__Bacteria
OTU_12935	Unknown
OTU_12948	Unknown
OTU_12956	k__Bacteria; p__Desulfobacterota; c__Desulfobacteria; o__Desulfatiglandales; f__Desulfatiglandaceae; g__Desulfatiglans; s__
OTU_12957	Unknown
OTU_12958	Unknown
OTU_12976	Unknown
OTU_12978	Unknown
OTU_12980	k__Bacteria
OTU_12993	k__Bacteria; p__Proteobacteria; c__Gammaproteobacteria; o__Xanthomonadales; f__Rhodanobacteraceae; g__unidentified_Rhodanobacteraceae; s__gamma_proteobacterium_OR-113
OTU_12996	k__Bacteria; p__unidentified_Bacteria; c__Oligoflexia; o__Oligoflexales; f__Oligoflexaceae; g__; s__
OTU_13001	Unknown
OTU_13004	Unknown
OTU_13005	Unknown
OTU_13007	Unknown
OTU_13010	k__Bacteria; p__Cyanobacteria; c__Vampirivibrionia; o__Vampirovibrionales
OTU_13037	Unknown
OTU_13052	k__Bacteria
OTU_13079	k__Bacteria
OTU_13086	k__Bacteria
OTU_13098	Unknown
OTU_13121	Unknown
OTU_13125	Unknown
OTU_13128	Unknown
OTU_13145	Unknown
OTU_13158	Unknown
OTU_13171	k__Bacteria
OTU_13198	Unknown
OTU_13213	Unknown
OTU_13214	k__Bacteria
OTU_13218	Unknown
OTU_13260	Unknown
OTU_13302	Unknown
OTU_13525	Unknown
OTU_13545	Unknown
OTU_13564	Unknown
OTU_13571	k__Bacteria
OTU_13582	Unknown
OTU_13613	Unknown
OTU_13631	k__Bacteria
OTU_13647	Unknown
OTU_13649	k__Bacteria; p__Chloroflexi; c__Ktedonobacteria; o__C0119; f__; g__; s__
OTU_13661	Unknown
OTU_13703	Unknown
OTU_13719	k__Bacteria
OTU_13728	k__Bacteria
OTU_13732	Unknown
OTU_13735	Unknown
OTU_13741	Unknown
OTU_13745	Unknown
OTU_13748	k__Bacteria
OTU_13753	k__Bacteria
OTU_13772	k__Bacteria; p__Elusimicrobiota; c__Lineage_IIb; o__; f__; g__; s__
OTU_13784	k__Bacteria
OTU_13786	k__Bacteria
OTU_13803	k__Bacteria; p__Bacteroidota; c__Bacteroidia; o__Bacteroidales; f__Prevotellaceae; g__Prevotella; s__
OTU_13868	k__Bacteria
OTU_13891	Unknown
OTU_13895	k__Bacteria
OTU_13919	k__Bacteria; p__Cyanobacteria; c__Sericytochromatia
OTU_13920	Unknown
OTU_13931	Unknown
OTU_13948	Unknown
OTU_13950	k__Bacteria
OTU_13953	Unknown
OTU_13954	Unknown
OTU_13956	k__Bacteria; p__Chlamydiae; c__unidentified_Chlamydiae; o__Chlamydiales
OTU_13958	k__Bacteria
OTU_13992	Unknown
OTU_14012	Unknown
OTU_14031	Unknown
OTU_14044	k__Bacteria; p__unidentified_Bacteria; c__Saccharimonadia; o__Saccharimonadales; f__LWQ8; g__; s__
OTU_14064	k__Bacteria
OTU_14065	k__Bacteria; p__Spirochaetota; c__Spirochaetia; o__Spirochaetales; f__Spirochaetaceae; g__Treponema
OTU_14082	Unknown
OTU_14089	k__Bacteria
OTU_14114	k__Bacteria
OTU_14115	k__Bacteria; p__Bdellovibrionota; c__Bdellovibrionia; o__Bacteriovoracales; f__Bacteriovoracaceae; g__Peredibacter
OTU_14118	k__Bacteria
OTU_14135	Unknown
OTU_14137	Unknown
OTU_14152	Unknown
OTU_14156	k__Bacteria; p__Kapabacteria; c__unidentified_Kapabacteria; o__Kapabacteriales; f__; g__; s__
OTU_14160	Unknown
OTU_14165	Unknown
OTU_14168	Unknown
OTU_14174	Unknown
OTU_14179	Unknown
OTU_14184	k__Bacteria; p__Proteobacteria; c__Gammaproteobacteria; o__Burkholderiales; f__SC-I-84
OTU_14203	k__Bacteria; p__Proteobacteria; c__Gammaproteobacteria; o__Burkholderiales; f__MWH-UniP1_aquatic_group
OTU_14206	k__Bacteria; p__Verrucomicrobiota; c__Verrucomicrobiae; o__Pedosphaerales; f__Pedosphaeraceae; g__ADurbBin063-1; s__
OTU_14218	k__Bacteria
OTU_14224	Unknown
OTU_14248	Unknown
OTU_14254	k__Bacteria
OTU_14263	Unknown
OTU_14273	k__Bacteria; p__Myxococcota; c__Polyangia
OTU_14279	k__Bacteria; p__Planctomycetota; c__Phycisphaerae; o__Phycisphaerales; f__Phycisphaeraceae; g__SM1A02; s__
OTU_14300	Unknown
OTU_14305	k__Bacteria; p__Proteobacteria; c__Gammaproteobacteria; o__Legionellales; f__Legionellaceae; g__Legionella
OTU_14307	k__Bacteria
OTU_14312	k__Bacteria; p__Acidobacteriota; c__Subgroup_18; o__; f__; g__; s__
OTU_14316	k__Bacteria; p__unidentified_Bacteria; c__Thermoleophilia; o__Gaiellales; f__; g__; s__
OTU_14317	k__Bacteria; p__Firmicutes; c__Negativicutes; o__Veillonellales-Selenomonadales; f__Sporomusaceae; g__Anaerosporomusa; s__
OTU_14318	k__Bacteria
OTU_14331	Unknown
OTU_14341	k__Bacteria; p__Acidobacteriota; c__Subgroup_22; o__; f__; g__; s__
OTU_14347	Unknown
OTU_14352	Unknown
OTU_14360	k__Bacteria; p__Bacteroidota; c__Bacteroidia; o__Cytophagales; f__Spirosomaceae; g__Fibrisoma; s__
OTU_14362	k__Bacteria
OTU_14372	Unknown
OTU_14376	k__Bacteria; p__Actinobacteria; c__unidentified_Actinobacteria; o__Streptosporangiales; f__Thermomonosporaceae
OTU_14377	k__Bacteria
OTU_14398	k__Bacteria; p__unidentified_Bacteria; c__Bacteroidia; o__Chitinophagales; f__Saprospiraceae
OTU_14402	k__Bacteria; p__Firmicutes; c__Bacilli; o__Thermoactinomycetales; f__Thermoactinomycetaceae; g__Shimazuella; s__
OTU_14414	k__Bacteria; p__GAL15; c__; o__; f__; g__; s__
OTU_14429	Unknown
OTU_14450	k__Bacteria
OTU_14454	k__Bacteria
OTU_14457	Unknown
OTU_14481	k__Bacteria; p__unidentified_Bacteria; c__Bacteroidia; o__Chitinophagales; f__Saprospiraceae; g__; s__
OTU_14507	k__Bacteria; p__Proteobacteria; c__Alphaproteobacteria; o__Rickettsiales; f__Mitochondria
OTU_14532	Unknown
OTU_14550	Unknown
OTU_14559	Unknown
OTU_14571	Unknown
OTU_14575	k__Bacteria; p__unidentified_Bacteria; c__Oligoflexia; o__Silvanigrellales; f__Silvanigrellaceae; g__; s__
OTU_14596	k__Bacteria
OTU_14612	Unknown
OTU_14618	Unknown
OTU_14621	Unknown
OTU_14675	k__Bacteria; p__Bacteroidota; c__Bacteroidia; o__Bacteroidales; f__Muribaculaceae; g__; s__
OTU_14708	Unknown
OTU_14726	k__Bacteria
OTU_14731	Unknown
OTU_14732	k__Bacteria; p__Bacteroidota; c__Bacteroidia; o__Bacteroidales; f__Rikenellaceae; g__Rikenellaceae_RC9_gut_group; s__
OTU_14736	k__Bacteria
OTU_14741	k__Bacteria; p__Chloroflexi; c__Dehalococcoidia
OTU_14858	k__Bacteria
OTU_14899	Unknown
OTU_14912	Unknown
OTU_14913	Unknown
OTU_14936	k__Bacteria; p__Chloroflexi; c__Chloroflexia; o__Kallotenuales; f__AKIW781; g__; s__
OTU_14947	k__Bacteria
OTU_14981	Unknown
OTU_14983	Unknown
OTU_15026	Unknown
OTU_15028	Unknown
OTU_15029	Unknown
OTU_15044	Unknown
OTU_15045	Unknown
OTU_15048	k__Bacteria; p__unidentified_Bacteria; c__Bacteroidia; o__Bacteroidales; f__; g__; s__
OTU_15050	k__Bacteria
OTU_15062	k__Bacteria; p__Zixibacteria; c__; o__; f__; g__; s__
OTU_15066	Unknown
OTU_15083	Unknown
OTU_15084	Unknown
OTU_15123	k__Bacteria; p__Myxococcota; c__Polyangia
OTU_15153	k__Bacteria; p__Proteobacteria; c__Gammaproteobacteria; o__Enterobacterales; f__Succinivibrionaceae; g__Succinivibrio; s__
OTU_15167	k__Bacteria
OTU_15178	k__Bacteria; p__Candidatus_Adlerbacteria; c__; o__; f__; g__; s__
OTU_15184	k__Bacteria
OTU_15189	k__Bacteria; p__Proteobacteria; c__Gammaproteobacteria; o__Xanthomonadales; f__Rhodanobacteraceae; g__Ahniella; s__
OTU_15192	k__Bacteria; p__Planctomycetota; c__Pla3_lineage; o__; f__; g__; s__
OTU_15196	k__Bacteria
OTU_15206	k__Bacteria
OTU_15208	Unknown
OTU_15229	Unknown
OTU_15230	k__Bacteria; p__Chloroflexi; c__Anaerolineae; o__SBR1031
OTU_15246	Unknown
OTU_15250	Unknown
OTU_15251	Unknown
OTU_15253	k__Bacteria; p__Planctomycetes; c__unidentified_Planctomycetes; o__Isosphaerales; f__Isosphaeraceae; g__Tundrisphaera; s__
OTU_15255	Unknown
OTU_15262	k__Bacteria
OTU_15264	k__Bacteria; p__WS2; c__; o__; f__; g__; s__
OTU_15265	Unknown
OTU_15268	k__Bacteria; p__LCP-89; c__; o__; f__; g__; s__
OTU_15282	k__Bacteria
OTU_15284	k__Bacteria
OTU_15287	Unknown
OTU_15301	Unknown
OTU_15305	k__Bacteria; p__unidentified_Bacteria; c__Anaerolineae; o__Anaerolineales; f__Anaerolineaceae; g__; s__
OTU_15307	k__Bacteria; p__Firmicutes; c__Bacilli; o__Erysipelotrichales; f__Erysipelatoclostridiaceae; g__UCG-004; s__
OTU_15313	k__Bacteria; p__Verrucomicrobiota; c__Verrucomicrobiae; o__Pedosphaerales; f__Pedosphaeraceae
OTU_15314	k__Bacteria; p__Entotheonellaeota; c__Entotheonellia; o__Entotheonellales; f__Entotheonellaceae; g__; s__
OTU_15320	k__Bacteria; p__Elusimicrobiota; c__Rs-M47; o__; f__; g__; s__
OTU_15336	Unknown
OTU_15345	Unknown
OTU_15346	k__Bacteria; p__Planctomycetota; c__Phycisphaerae; o__Tepidisphaerales; f__WD2101_soil_group; g__; s__
OTU_15360	k__Bacteria
OTU_15364	Unknown
OTU_15368	Unknown
OTU_15398	k__Bacteria; p__Actinobacteriota; c__Thermoleophilia; o__Solirubrobacterales; f__67-14; g__; s__
OTU_15405	Unknown
OTU_15424	Unknown
OTU_15432	Unknown
OTU_15479	Unknown
OTU_15489	Unknown
OTU_15490	Unknown
OTU_15498	Unknown
OTU_15508	k__Bacteria; p__Verrucomicrobiota; c__Verrucomicrobiae; o__Verrucomicrobiales; f__DEV007; g__; s__
OTU_15513	Unknown
OTU_15517	Unknown
OTU_15533	Unknown
OTU_15534	Unknown
OTU_15543	k__Bacteria; p__Firmicutes; c__Limnochordia; o__Limnochordales; f__Limnochordaceae; g__; s__
OTU_15549	k__Bacteria; p__unidentified_Bacteria; c__unidentified_Bacteria; o__Gemmatales; f__Gemmataceae; g__; s__
OTU_15561	Unknown
OTU_15573	Unknown
OTU_15621	Unknown
OTU_15629	Unknown
OTU_15630	Unknown
OTU_15632	k__Bacteria
OTU_15639	k__Bacteria
OTU_15654	Unknown
OTU_15671	Unknown
OTU_15682	Unknown
OTU_15683	Unknown
OTU_15702	k__Bacteria
OTU_15703	k__Bacteria; p__Calditrichota; c__Calditrichia; o__Calditrichales; f__Calditrichaceae; g__; s__
OTU_15704	k__Bacteria; p__unidentified_Bacteria; c__Anaerolineae; o__Anaerolineales; f__Anaerolineaceae; g__; s__
OTU_15710	Unknown
OTU_15728	Unknown
OTU_15738	Unknown
OTU_15739	Unknown
OTU_15745	Unknown
OTU_15768	k__Bacteria; p__unidentified_Bacteria; c__Bacteroidia; o__Cytophagales; f__Microscillaceae; g__; s__
OTU_15777	k__Bacteria; p__Firmicutes; c__Negativicutes; o__Veillonellales-Selenomonadales; f__Selenomonadaceae; g__Anaerovibrio; s__
OTU_15785	Unknown
OTU_15810	Unknown
OTU_15828	Unknown
OTU_15838	Unknown
OTU_15846	Unknown
OTU_15852	k__Bacteria; p__Firmicutes; c__Bacilli; o__Paenibacillales; f__Paenibacillaceae; g__Paenibacillus; s__Paenibacillus_panacisoli
OTU_15854	k__Bacteria; p__Firmicutes; c__Negativicutes; o__Veillonellales-Selenomonadales; f__Selenomonadaceae; g__Megamonas; s__Megamonas_hypermegale
OTU_15858	Unknown
OTU_15873	k__Bacteria; p__Bacteroidota; c__Bacteroidia; o__Bacteroidales; f__Muribaculaceae; g__; s__
OTU_15889	k__Bacteria
OTU_15894	k__Bacteria; p__Proteobacteria; c__Gammaproteobacteria; o__Diplorickettsiales; f__Diplorickettsiaceae; g__Aquicella; s__
OTU_15901	k__Bacteria; p__Bacteroidota; c__Bacteroidia; o__Bacteroidales; f__Muribaculaceae; g__; s__
OTU_15905	k__Bacteria; p__Firmicutes; c__Clostridia; o__Clostridia_UCG-014; f__; g__; s__
OTU_15910	Unknown
OTU_15930	k__Bacteria
OTU_15933	k__Bacteria
OTU_15935	Unknown
OTU_15960	k__Bacteria; p__Bacteroidota; c__Ignavibacteria; o__SJA-28; f__; g__; s__
OTU_15963	k__Bacteria
OTU_15971	k__Bacteria; p__Desulfobacterota; c__Syntrophorhabdia; o__Syntrophorhabdales; f__Syntrophorhabdaceae; g__Syntrophorhabdus
OTU_15989	k__Bacteria; p__Actinobacteriota; c__Thermoleophilia; o__Gaiellales; f__Gaiellaceae; g__Gaiella; s__
OTU_15994	Unknown
OTU_15996	Unknown
OTU_15997	Unknown
OTU_15999	Unknown
OTU_16004	k__Bacteria; p__Chloroflexi; c__Chloroflexia; o__Kallotenuales; f__AKIW781; g__; s__
OTU_16005	k__Bacteria
OTU_16010	k__Bacteria; p__Spirochaetota; c__Leptospirae; o__Leptospirales; f__Leptospiraceae; g__RBG-16-49-21; s__bacterium_enrichment_culture_clone_E24
OTU_16022	Unknown
OTU_16026	k__Bacteria; p__Bacteroidota; c__Bacteroidia; o__Chitinophagales; f__Chitinophagaceae; g__Filimonas; s__eubacterium_sp_11-14
OTU_16038	Unknown
OTU_16046	Unknown
OTU_16056	Unknown
OTU_16057	k__Bacteria
OTU_16059	k__Archaea; p__Nanoarchaeota; c__Nanoarchaeia; o__Woesearchaeales; f__CG1-02-57-44; g__; s__
OTU_16060	Unknown
OTU_16063	Unknown
OTU_16071	k__Bacteria; p__Firmicutes; c__Clostridia; o__Lachnospirales; f__Lachnospiraceae
OTU_16082	k__Bacteria
OTU_16083	k__Bacteria
OTU_16096	Unknown
OTU_16097	Unknown
OTU_16103	k__Bacteria
OTU_16108	k__Bacteria
OTU_16111	Unknown
OTU_16114	Unknown
OTU_16115	Unknown
OTU_16136	Unknown
OTU_16138	Unknown
OTU_16147	k__Bacteria
OTU_16149	k__Bacteria
OTU_16160	k__Bacteria
OTU_16168	k__Bacteria
OTU_16206	k__Bacteria; p__Bacteroidota; c__Bacteroidia; o__Flavobacteriales; f__Flavobacteriaceae; g__NS4_marine_group; s__
OTU_16281	Unknown
OTU_16288	k__Bacteria; p__Elusimicrobiota; c__Endomicrobia; o__Endomicrobiales; f__Endomicrobiaceae; g__Endomicrobium
OTU_16296	k__Bacteria
OTU_16297	k__Bacteria; p__unidentified_Bacteria; c__Anaerolineae; o__Caldilineales; f__Caldilineaceae; g__; s__
OTU_16307	k__Bacteria; p__Bacteroidota; c__Bacteroidia; o__Bacteroidales
OTU_16309	k__Bacteria; p__Chloroflexi; c__Ktedonobacteria; o__Ktedonobacterales; f__Ktedonobacteraceae; g__Ktedonobacter; s__
OTU_16319	k__Bacteria; p__unidentified_Bacteria; c__Bacteroidia; o__Cytophagales; f__Microscillaceae; g__unidentified_Microscillaceae; s__Cytophagales_bacterium
OTU_16321	k__Bacteria; p__Bacteroidota; c__Bacteroidia; o__Bacteroidales; f__Muribaculaceae; g__; s__
OTU_16322	k__Bacteria; p__Verrucomicrobiota; c__Verrucomicrobiae; o__Pedosphaerales; f__Pedosphaeraceae; g__DEV008; s__
OTU_16383	Unknown
OTU_16388	Unknown
OTU_16392	k__Bacteria
OTU_16393	k__Bacteria; p__Chloroflexi; c__Anaerolineae; o__SBR1031; f__A4b; g__; s__
OTU_16401	k__Bacteria; p__unidentified_Bacteria; c__Babeliae; o__Babeliales
OTU_16402	Unknown
OTU_16411	Unknown
OTU_16414	k__Bacteria; p__Chloroflexi; c__Chloroflexia; o__Kallotenuales; f__AKIW781; g__; s__
OTU_16415	k__Bacteria; p__Bacteroidota; c__Bacteroidia; o__Bacteroidales; f__Muribaculaceae; g__; s__
OTU_16427	k__Bacteria
OTU_16433	k__Bacteria
OTU_16436	Unknown
OTU_16443	Unknown
OTU_16444	k__Bacteria; p__Proteobacteria; c__Gammaproteobacteria; o__Burkholderiales; f__Rhodocyclaceae; g__Candidatus_Accumulibacter; s__
OTU_16445	k__Bacteria; p__Actinobacteria; c__unidentified_Actinobacteria; o__Corynebacteriales; f__Dietziaceae; g__Dietzia
OTU_16446	Unknown
OTU_16452	Unknown
OTU_16458	Unknown
OTU_16461	k__Bacteria
OTU_16465	k__Bacteria
OTU_16547	k__Bacteria; p__unidentified_Bacteria; c__Anaerolineae; o__Ardenticatenales; f__; g__; s__
OTU_16576	Unknown
OTU_16581	Unknown
OTU_16582	Unknown
OTU_16583	Unknown
OTU_16587	k__Bacteria
OTU_16590	Unknown
OTU_16591	Unknown
OTU_16595	Unknown
OTU_16596	Unknown
OTU_16599	Unknown
OTU_16605	Unknown
OTU_16606	Unknown
OTU_16607	k__Bacteria
OTU_16608	k__Bacteria
OTU_16613	Unknown
OTU_16614	Unknown
OTU_16615	Unknown
OTU_16616	Unknown
OTU_16619	Unknown
OTU_16628	Unknown
OTU_16646	Unknown
OTU_16653	Unknown
OTU_16664	Unknown
OTU_16667	k__Bacteria
OTU_16681	Unknown
OTU_16684	k__Bacteria; p__Myxococcota; c__Polyangia; o__Haliangiales; f__Haliangiaceae; g__Haliangium; s__
OTU_16701	Unknown
OTU_16715	Unknown
OTU_16720	Unknown
OTU_16725	k__Bacteria
OTU_16727	k__Bacteria; p__Gemmatimonadota; c__BD2-11_terrestrial_group; o__; f__; g__; s__
OTU_16730	k__Bacteria; p__Abditibacteriota; c__Abditibacteria; o__Abditibacteriales; f__Abditibacteriaceae; g__Abditibacterium; s__
OTU_16734	Unknown
OTU_16737	k__Bacteria; p__Bacteroidota; c__Bacteroidia; o__Cytophagales; f__Spirosomaceae; g__Spirosoma
OTU_16748	Unknown
OTU_16749	k__Bacteria; p__Armatimonadota; c__Fimbriimonadia; o__Fimbriimonadales
OTU_16756	Unknown
OTU_16767	k__Bacteria; p__unidentified_Bacteria; c__CPR2; o__; f__; g__; s__
OTU_16818	k__Bacteria
OTU_16831	Unknown
OTU_16835	Unknown
OTU_16879	Unknown
OTU_17008	k__Bacteria; p__Firmicutes; c__Clostridia; o__Clostridiales; f__Clostridiaceae
OTU_17017	Unknown
OTU_17037	Unknown
OTU_17077	k__Bacteria
OTU_17081	Unknown
OTU_17085	Unknown
OTU_17090	k__Bacteria
OTU_17093	Unknown
OTU_17095	k__Bacteria; p__Proteobacteria; c__Gammaproteobacteria; o__Burkholderiales; f__Alcaligenaceae; g__Advenella
OTU_17278	k__Bacteria
OTU_17280	Unknown
OTU_17447	k__Bacteria; p__Acidobacteriota; c__Blastocatellia; o__11-24; f__; g__; s__
OTU_17475	k__Bacteria; p__Kapabacteria; c__unidentified_Kapabacteria; o__Kapabacteriales; f__; g__; s__
OTU_17545	k__Bacteria
OTU_17546	k__Bacteria; p__Kryptonia; c__unidentified_Kryptonia; o__Kryptoniales; f__MSB-3C8; g__; s__
OTU_17550	Unknown
OTU_17552	Unknown
OTU_17569	Unknown
OTU_17577	Unknown
OTU_17613	Unknown
OTU_18155	k__Bacteria; p__Bacteroidota; c__Bacteroidia; o__Bacteroidales; f__Muribaculaceae; g__; s__
OTU_18173	k__Bacteria
OTU_18182	k__Bacteria
OTU_18195	k__Bacteria; p__Proteobacteria; c__Alphaproteobacteria; o__Paracaedibacterales; f__Paracaedibacteraceae; g__Candidatus_Paracaedibacter; s__
OTU_18200	k__Bacteria; p__unidentified_Bacteria; c__WWE3; o__unidentified_WWE3; f__unidentified_WWE3; g__unidentified_WWE3; s__bacterium_enrichment_culture_clone_EBa3
OTU_18202	k__Bacteria
OTU_18253	Unknown
OTU_18264	Unknown
OTU_18274	Unknown
OTU_18391	k__Bacteria; p__unidentified_Bacteria; c__Babeliae; o__Babeliales
OTU_18442	k__Bacteria
OTU_18485	k__Bacteria; p__Bacteroidota; c__Bacteroidia; o__Sphingobacteriales; f__AKYH767; g__; s__
OTU_19270	k__Bacteria; p__unidentified_Bacteria; c__unidentified_Bacteria; o__Actinomycetales; f__Actinomycetaceae; g__; s__
OTU_19852	Unknown
OTU_19857	Unknown
OTU_19881	Unknown
OTU_20036	k__Bacteria; p__Deinococcota; c__Deinococci; o__Deinococcales; f__Deinococcaceae; g__Deinococcus; s__Deinococcus_antarcticus
OTU_20052	k__Bacteria; p__Sva0485; c__; o__; f__; g__; s__
OTU_20059	Unknown
OTU_20093	Unknown
OTU_20114	k__Bacteria
OTU_20152	Unknown
OTU_20182	k__Bacteria
OTU_20231	k__Bacteria; p__Proteobacteria; c__Gammaproteobacteria; o__Burkholderiales; f__Nitrosomonadaceae; g__Nitrosomonas; s__
OTU_20248	Unknown
OTU_20283	k__Bacteria; p__Bacteroidota; c__Bacteroidia; o__Sphingobacteriales; f__Sphingobacteriaceae; g__Mucilaginibacter
OTU_20293	Unknown
OTU_20315	Unknown
OTU_20344	k__Bacteria; p__Actinobacteriota; c__Thermoleophilia; o__Solirubrobacterales; f__Solirubrobacteraceae; g__Parviterribacter; s__
OTU_20370	Unknown
OTU_20375	Unknown
OTU_20398	k__Bacteria; p__Verrucomicrobiota; c__Verrucomicrobiae; o__Pedosphaerales; f__Pedosphaeraceae
OTU_20405	k__Bacteria
OTU_20416	k__Bacteria; p__unidentified_Bacteria; c__Babeliae; o__Babeliales; f__unidentified_Babeliales; g__unidentified_Babeliales; s__candidate_division_TM6_bacterium_GW2011_GWF2_37_49
OTU_20435	Unknown
OTU_20449	Unknown
OTU_21146	Unknown
OTU_21295	Unknown
OTU_21394	k__Bacteria
OTU_21501	Unknown
OTU_21536	Unknown
OTU_21552	Unknown
OTU_21573	k__Bacteria; p__Campylobacterota; c__Campylobacteria; o__Campylobacterales; f__Campylobacteraceae; g__Campylobacter
OTU_21702	Unknown
OTU_21758	Unknown
OTU_21780	Unknown
OTU_21804	k__Bacteria; p__Firmicutes; c__Clostridia; o__Oscillospirales; f__Ruminococcaceae
OTU_21806	Unknown
OTU_21854	Unknown
OTU_21860	Unknown
OTU_21876	Unknown
OTU_21924	k__Bacteria; p__Firmicutes; c__Clostridia; o__Clostridiales; f__Clostridiaceae
OTU_21930	Unknown
OTU_21955	Unknown
OTU_22001	k__Bacteria; p__Kryptonia; c__unidentified_Kryptonia; o__Kryptoniales; f__MSB-3C8; g__; s__
OTU_22018	k__Bacteria; p__Chloroflexi; c__Ktedonobacteria; o__Ktedonobacterales; f__Ktedonobacteraceae
OTU_22028	Unknown
OTU_22124	k__Bacteria; p__Firmicutes; c__Clostridia; o__Oscillospirales; f__Ruminococcaceae
OTU_22125	Unknown
OTU_22128	Unknown
OTU_22177	k__Bacteria; p__Verrucomicrobiota; c__Verrucomicrobiae; o__Opitutales; f__Puniceicoccaceae; g__Cerasicoccus; s__Coraliomargarita_sp
OTU_22180	k__Bacteria
OTU_22190	Unknown
OTU_22199	k__Bacteria; p__Acidobacteriota; c__Thermoanaerobaculia; o__Thermoanaerobaculales; f__Thermoanaerobaculaceae; g__Subgroup_10; s__
OTU_22269	Unknown
OTU_22302	k__Bacteria
OTU_22308	k__Bacteria; p__Myxococcota; c__Polyangia; o__Polyangiales
OTU_22317	k__Bacteria
OTU_22347	Unknown
OTU_22353	k__Bacteria; p__Firmicutes; c__Bacilli; o__Erysipelotrichales; f__Erysipelotrichaceae; g__Catenisphaera; s__
OTU_22384	k__Bacteria
OTU_22445	k__Bacteria; p__Firmicutes; c__Clostridia; o__Lachnospirales; f__Lachnospiraceae
OTU_22447	Unknown
OTU_22450	Unknown
OTU_22500	Unknown
OTU_22519	Unknown
OTU_22628	k__Bacteria; p__Firmicutes; c__Bacilli; o__Paenibacillales; f__Paenibacillaceae; g__Paenibacillus
OTU_22683	k__Bacteria
OTU_22694	Unknown
OTU_22739	Unknown
OTU_22771	k__Bacteria
OTU_22815	k__Bacteria
OTU_22826	k__Bacteria; p__Bacteroidota; c__Bacteroidia; o__Bacteroidales; f__Muribaculaceae; g__; s__
OTU_22847	Unknown
OTU_22854	Unknown
OTU_22858	k__Bacteria; p__Actinobacteriota; c__MB-A2-108; o__; f__; g__; s__
OTU_22861	Unknown
OTU_22882	k__Bacteria; p__Cyanobacteria; c__Sericytochromatia; o__; f__; g__; s__
OTU_22893	Unknown
OTU_22933	k__Bacteria; p__Sumerlaeota; c__Sumerlaeia; o__Sumerlaeales; f__Sumerlaeaceae; g__Sumerlaea; s__
OTU_22934	Unknown
OTU_22940	k__Bacteria
OTU_22965	k__Bacteria; p__unidentified_Bacteria; c__unidentified_Bacteria; o__Gemmatimonadales; f__Gemmatimonadaceae; g__; s__
OTU_22978	Unknown
OTU_22997	k__Bacteria
OTU_22999	Unknown
OTU_23005	k__Bacteria; p__Acidobacteriota; c__Acidobacteriae; o__Subgroup_2
OTU_23006	k__Bacteria; p__Firmicutes; c__Clostridia; o__Lachnospirales; f__Lachnospiraceae; g__CHKCI001; s__
OTU_23048	k__Bacteria; p__unidentified_Bacteria; c__Clostridia; o__Lachnospirales; f__Lachnospiraceae; g__; s__
OTU_23050	Unknown
OTU_23074	Unknown
OTU_23080	Unknown
OTU_23083	k__Bacteria
OTU_23121	Unknown
OTU_23127	Unknown
OTU_23229	k__Bacteria
OTU_23236	k__Bacteria
OTU_23244	Unknown
OTU_23299	Unknown
OTU_23311	Unknown
OTU_23312	k__Bacteria
OTU_23316	Unknown
OTU_23318	Unknown
OTU_23320	Unknown
OTU_23321	k__Bacteria; p__Kryptonia; c__unidentified_Kryptonia; o__Kryptoniales; f__MSB-3C8; g__; s__
OTU_23325	k__Bacteria; p__Proteobacteria; c__Gammaproteobacteria; o__Salinisphaerales; f__Solimonadaceae; g__Alkanibacter
OTU_23340	k__Bacteria; p__Actinobacteriota; c__Acidimicrobiia; o__Microtrichales; f__Microtrichaceae; g__Candidatus_Microthrix; s__
OTU_23342	Unknown
OTU_23343	Unknown
OTU_23353	Unknown
OTU_23359	k__Bacteria
OTU_23360	Unknown
OTU_23362	k__Bacteria; p__Proteobacteria; c__Alphaproteobacteria; o__SAR11_clade; f__Clade_III; g__; s__
OTU_23363	Unknown
OTU_23383	k__Bacteria
OTU_23395	Unknown
OTU_23396	k__Bacteria
OTU_23399	Unknown
OTU_23400	Unknown
OTU_23401	Unknown
OTU_23402	k__Bacteria; p__Acidobacteriota; c__Blastocatellia; o__11-24
OTU_23414	Unknown
OTU_23424	Unknown
OTU_23430	k__Bacteria
OTU_23432	k__Bacteria; p__Myxococcota; c__Polyangia
OTU_23435	k__Bacteria; p__Acidobacteriota; c__Blastocatellia; o__DS-100; f__; g__; s__
OTU_23460	k__Bacteria
OTU_23467	Unknown
OTU_23472	k__Bacteria
OTU_23481	k__Bacteria
OTU_23482	k__Bacteria; p__unidentified_Bacteria; c__unidentified_Bacteria; o__Pirellulales; f__Pirellulaceae; g__; s__
OTU_23484	Unknown
OTU_23486	Unknown
OTU_23487	k__Bacteria
OTU_23488	Unknown
OTU_23493	Unknown
OTU_23519	k__Bacteria
OTU_23549	k__Bacteria; p__Chloroflexi; c__Chloroflexia; o__Chloroflexales; f__Chloroflexaceae; g__Candidatus_Chloroploca
OTU_23551	k__Bacteria; p__Spirochaetota; c__Brevinematia; o__Brevinematales; f__Brevinemataceae; g__Brevinema; s__
OTU_23555	Unknown
OTU_23574	Unknown
OTU_23577	Unknown
OTU_23580	k__Bacteria; p__Bdellovibrionota; c__Bdellovibrionia; o__Bdellovibrionales; f__Bdellovibrionaceae; g__Bdellovibrio; s__
OTU_23582	k__Bacteria; p__Firmicutes; c__Bacilli; o__Paenibacillales; f__Paenibacillaceae; g__Paenibacillus
OTU_23583	Unknown
OTU_23586	k__Bacteria
OTU_23592	Unknown
OTU_23596	k__Bacteria
OTU_23599	k__Bacteria
OTU_23600	Unknown
OTU_23602	Unknown
OTU_23604	Unknown
OTU_23607	k__Bacteria
OTU_23615	Unknown
OTU_23617	Unknown
OTU_23619	Unknown
OTU_23620	k__Bacteria
OTU_23624	k__Bacteria
OTU_23630	Unknown
OTU_23631	Unknown
OTU_23681	k__Bacteria; p__Firmicutes; c__Bacilli; o__Paenibacillales; f__Paenibacillaceae; g__Paenibacillus; s__Paenibacillus_daejeonensis
OTU_23704	k__Bacteria; p__Actinobacteria; c__unidentified_Actinobacteria; o__Micrococcales; f__Microbacteriaceae; g__Aurantimicrobium; s__
OTU_23719	k__Bacteria
OTU_23723	Unknown
OTU_23724	k__Bacteria
OTU_23725	k__Bacteria; p__Firmicutes; c__Clostridia
OTU_23726	Unknown
OTU_23736	k__Bacteria; p__unidentified_Bacteria
OTU_23738	Unknown
OTU_23750	k__Bacteria; p__Bacteroidota; c__Bacteroidia; o__Bacteroidales; f__Rikenellaceae; g__Rikenellaceae_RC9_gut_group; s__
OTU_23758	k__Bacteria; p__Actinobacteria; c__unidentified_Actinobacteria; o__Micrococcales; f__Microbacteriaceae; g__Gryllotalpicola
OTU_23763	Unknown
OTU_23765	k__Bacteria; p__Armatimonadota; c__Fimbriimonadia; o__Fimbriimonadales; f__Fimbriimonadaceae; g__; s__
OTU_23779	k__Bacteria; p__Acidobacteriota; c__Acidobacteriae; o__unidentified_Acidobacteriae; f__unidentified_Acidobacteriae; g__Paludibaculum; s__
OTU_23780	Unknown
OTU_23790	k__Bacteria; p__Kapabacteria; c__unidentified_Kapabacteria; o__Kapabacteriales; f__unidentified_Kapabacteriales; g__unidentified_Kapabacteriales
OTU_23791	Unknown
OTU_23795	Unknown
OTU_23796	Unknown
OTU_23801	Unknown
OTU_23802	Unknown
OTU_23804	Unknown
OTU_23814	k__Bacteria; p__Actinobacteria; c__unidentified_Actinobacteria; o__Actinomycetales; f__Actinomycetaceae; g__Actinomyces; s__Actinomyces_dentalis
OTU_23815	Unknown
OTU_23816	Unknown
OTU_23827	k__Bacteria; p__Desulfobacterota; c__Desulfovibrionia; o__Desulfovibrionales; f__Desulfovibrionaceae; g__Desulfovibrio
OTU_23837	k__Bacteria; p__Verrucomicrobiota; c__Verrucomicrobiae; o__Chthoniobacterales; f__Chthoniobacteraceae; g__Chthoniobacter
OTU_23838	Unknown
OTU_23840	Unknown
OTU_23843	Unknown
OTU_23845	k__Bacteria
OTU_23847	k__Bacteria
OTU_23849	Unknown
OTU_23859	k__Bacteria
OTU_23862	Unknown
OTU_23863	k__Bacteria; p__Chloroflexi; c__Ktedonobacteria; o__MVP-21; f__; g__; s__
OTU_23867	Unknown
OTU_23871	k__Bacteria; p__Chloroflexi; c__P2-11E; o__; f__; g__; s__
OTU_23873	Unknown
OTU_23876	k__Bacteria; p__Proteobacteria; c__Gammaproteobacteria; o__Burkholderiales; f__Nitrosomonadaceae; g__MND1; s__
OTU_23878	k__Bacteria
OTU_23880	Unknown
OTU_23881	Unknown
OTU_23890	Unknown
OTU_23891	Unknown
OTU_23920	Unknown
OTU_23925	k__Bacteria; p__Myxococcota; c__Myxococcia; o__Myxococcales; f__Myxococcaceae; g__KD3-10; s__
OTU_23946	k__Bacteria
OTU_24010	Unknown
OTU_24023	k__Bacteria
OTU_24027	k__Bacteria; p__Firmicutes; c__Bacilli; o__Paenibacillales; f__Paenibacillaceae
OTU_24114	k__Bacteria
OTU_24294	Unknown
OTU_24305	Unknown
OTU_24331	k__Bacteria; p__unidentified_Bacteria; c__Saccharimonadia; o__Saccharimonadales; f__; g__; s__
OTU_24350	Unknown
OTU_24625	k__Bacteria
OTU_25116	k__Bacteria
OTU_25950	k__Bacteria; p__Firmicutes; c__Clostridia; o__Peptostreptococcales-Tissierellales; f__Family_XI; g__Murdochiella; s__
OTU_25952	Unknown
OTU_25958	Unknown
OTU_25964	k__Bacteria
OTU_25965	Unknown
OTU_25966	k__Bacteria
OTU_25971	k__Bacteria
OTU_25972	Unknown
OTU_25978	k__Bacteria; p__WS2; c__; o__; f__; g__; s__
OTU_25984	k__Bacteria; p__Firmicutes; c__Clostridia; o__Lachnospirales; f__Lachnospiraceae
OTU_25985	k__Bacteria
OTU_25988	k__Bacteria
OTU_25994	Unknown
OTU_25995	Unknown
OTU_26001	k__Bacteria
OTU_26007	Unknown
OTU_26011	Unknown
OTU_26077	k__Bacteria
OTU_26078	Unknown
OTU_26080	k__Bacteria
OTU_26081	k__Bacteria
OTU_26082	k__Bacteria; p__unidentified_Bacteria; c__Anaerolineae; o__Caldilineales; f__Caldilineaceae
OTU_26089	k__Bacteria
OTU_26090	Unknown
OTU_26091	Unknown
OTU_26099	k__Bacteria; p__GAL15; c__; o__; f__; g__; s__
OTU_26101	k__Bacteria; p__Bacteroidota; c__Bacteroidia; o__Sphingobacteriales; f__Sphingobacteriaceae; g__Sphingobacterium; s__Sphingobacterium_psychroaquaticum
OTU_26103	k__Bacteria
OTU_26104	Unknown
OTU_26105	k__Bacteria; p__Proteobacteria; c__Alphaproteobacteria; o__Sphingomonadales; f__Sphingomonadaceae
OTU_26217	Unknown
OTU_26235	Unknown
OTU_26240	k__Bacteria; p__Bdellovibrionota; c__Oligoflexia; o__0319-6G20; f__; g__; s__
OTU_26252	Unknown
OTU_26256	Unknown
OTU_26278	Unknown
OTU_26280	k__Bacteria
OTU_26282	Unknown
OTU_26295	Unknown
OTU_26516	Unknown
OTU_26523	Unknown
OTU_26553	Unknown
OTU_26618	k__Bacteria
OTU_26621	k__Bacteria; p__Desulfobacterota; c__Syntrophobacteria; o__Syntrophobacterales; f__Syntrophobacteraceae; g__Syntrophobacter
OTU_26640	k__Bacteria
OTU_26641	Unknown
OTU_26642	Unknown
OTU_26647	k__Bacteria
OTU_26668	k__Bacteria
OTU_26670	Unknown
OTU_26672	k__Bacteria
OTU_26674	Unknown
OTU_26683	k__Bacteria; p__Firmicutes; c__Clostridia
OTU_26693	k__Bacteria; p__Myxococcota; c__Polyangia; o__Polyangiales; f__BIrii41; g__; s__
OTU_26696	Unknown
OTU_26725	k__Bacteria; p__Planctomycetota; c__OM190; o__; f__; g__; s__
OTU_26743	k__Bacteria
OTU_26748	k__Bacteria
OTU_26750	k__Bacteria; p__Bdellovibrionota; c__Oligoflexia; o__0319-6G20
OTU_26752	k__Bacteria; p__Nitrospirota; c__Nitrospira; o__Nitrospirales; f__Nitrospiraceae; g__unidentified_Nitrospiraceae
OTU_26772	Unknown
OTU_26778	k__Bacteria
OTU_26873	Unknown
OTU_26884	Unknown
OTU_26908	Unknown
OTU_26920	k__Bacteria; p__Acidobacteriota; c__Acidobacteriae; o__Bryobacterales; f__Bryobacteraceae; g__Bryobacter; s__
OTU_26975	Unknown
OTU_27033	k__Bacteria; p__Verrucomicrobiota; c__Lentisphaeria; o__Oligosphaerales; f__Lenti-02; g__; s__
OTU_27234	Unknown
OTU_27255	Unknown
OTU_27303	k__Bacteria
OTU_27313	k__Bacteria; p__Proteobacteria; c__Gammaproteobacteria; o__Burkholderiales
OTU_27352	k__Bacteria; p__Cyanobacteria; c__Vampirivibrionia; o__Vampirovibrionales; f__; g__; s__
OTU_27386	Unknown
OTU_27421	Unknown
OTU_27502	k__Bacteria
OTU_27529	Unknown
OTU_27542	k__Bacteria; p__Zixibacteria; c__; o__; f__; g__; s__
OTU_27571	k__Bacteria; p__Bacteroidota; c__Bacteroidia; o__Bacteroidetes_VC21_Bac22; f__; g__; s__
OTU_27574	Unknown
OTU_27575	Unknown
OTU_27576	k__Bacteria; p__Bacteroidota; c__Bacteroidia; o__Bacteroidales; f__Muribaculaceae; g__; s__
OTU_27599	Unknown
OTU_27633	k__Bacteria; p__Firmicutes; c__Negativicutes; o__Veillonellales-Selenomonadales; f__Veillonellaceae; g__Veillonella; s__bacterium_RA2114
OTU_27652	Unknown
OTU_27671	Unknown
OTU_27681	Unknown
OTU_27692	Unknown
OTU_27703	Unknown
OTU_27708	k__Bacteria; p__Proteobacteria; c__Gammaproteobacteria; o__Xanthomonadales; f__Xanthomonadaceae; g__Silanimonas; s__
OTU_27738	k__Bacteria; p__Chloroflexi; c__Anaerolineae; o__Anaerolineales; f__Anaerolineaceae
OTU_27744	Unknown
OTU_27949	Unknown
OTU_27962	k__Bacteria
OTU_27982	Unknown
OTU_27997	k__Bacteria; p__Proteobacteria; c__Gammaproteobacteria; o__WN-HWB-116; f__; g__; s__
OTU_28048	Unknown
OTU_28077	k__Bacteria; p__Gemmatimonadetes; c__unidentified_Gemmatimonadetes; o__Gemmatimonadales; f__Gemmatimonadaceae; g__Gemmatimonas; s__
OTU_28089	Unknown
OTU_28102	k__Bacteria; p__Desulfobacterota; c__Desulfobacteria; o__Desulfobacterales; f__Desulfosarcinaceae; g__Sva0081_sediment_group; s__
OTU_28124	k__Bacteria; p__Proteobacteria; c__Alphaproteobacteria; o__Rhizobiales
OTU_28143	Unknown
OTU_28146	k__Bacteria
OTU_28203	Unknown
OTU_28211	Unknown
OTU_28214	Unknown
OTU_28216	Unknown
OTU_28225	Unknown
OTU_28238	Unknown
OTU_28255	k__Bacteria; p__Bacteroidota; c__Bacteroidia; o__Cytophagales; f__Spirosomaceae; g__Leadbetterella; s__
OTU_28271	k__Bacteria; p__unidentified_Bacteria; c__Bacteroidia; o__Cytophagales; f__Cyclobacteriaceae; g__; s__
OTU_28299	k__Bacteria
OTU_28318	k__Bacteria; p__Bacteroidota; c__Ignavibacteria; o__SJA-28; f__; g__; s__
OTU_28320	k__Bacteria; p__Chloroflexi; c__Anaerolineae; o__Anaerolineales; f__Anaerolineaceae
OTU_28338	k__Bacteria; p__Chloroflexi; c__Anaerolineae
OTU_28586	Unknown
OTU_28641	k__Bacteria; p__Firmicutes; c__Bacilli; o__Lactobacillales; f__Lactobacillaceae
OTU_28652	Unknown
OTU_28655	Unknown
OTU_28677	k__Bacteria
OTU_28697	Unknown
OTU_28699	k__Bacteria
OTU_28720	k__Bacteria
OTU_28839	k__Bacteria; p__Proteobacteria; c__Alphaproteobacteria; o__Sphingomonadales; f__Sphingomonadaceae; g__Sandarakinorhabdus; s__
OTU_28847	Unknown
OTU_28858	k__Bacteria; p__Planctomycetota; c__Phycisphaerae; o__Tepidisphaerales; f__WD2101_soil_group; g__; s__
OTU_28877	Unknown
OTU_28880	k__Bacteria
OTU_28883	k__Bacteria
OTU_28885	Unknown
OTU_28947	Unknown
OTU_28948	Unknown
OTU_28960	Unknown
OTU_28963	Unknown
OTU_28979	k__Bacteria; p__unidentified_Bacteria; c__Alphaproteobacteria; o__; f__; g__; s__
OTU_28985	Unknown
OTU_28995	Unknown
OTU_29001	Unknown
OTU_29002	k__Bacteria; p__Myxococcota; c__bacteriap25; o__; f__; g__; s__
OTU_29014	Unknown
OTU_29032	k__Bacteria; p__Dadabacteria; c__Dadabacteriia; o__Dadabacteriales; f__; g__; s__
OTU_29041	k__Bacteria; p__Dadabacteria; c__Dadabacteriia; o__Dadabacteriales; f__; g__; s__
OTU_29042	Unknown
OTU_29053	Unknown
OTU_29067	k__Bacteria; p__Firmicutes; c__Clostridia; o__Monoglobales; f__Monoglobaceae; g__Monoglobus; s__
OTU_29069	k__Bacteria
OTU_29087	k__Bacteria; p__Bacteroidota; c__Bacteroidia; o__Flavobacteriales; f__Flavobacteriaceae; g__Flavobacterium
OTU_29118	k__Bacteria; p__Chloroflexi; c__Anaerolineae; o__RBG-13-54-9; f__; g__; s__
OTU_29119	k__Bacteria; p__Firmicutes; c__Clostridia; o__Monoglobales; f__Monoglobaceae; g__Monoglobus
OTU_29121	Unknown
OTU_29208	Unknown
OTU_29211	k__Bacteria; p__Bacteroidota; c__Bacteroidia; o__Bacteroidales; f__Prevotellaceae; g__Prevotella; s__
OTU_29215	Unknown
OTU_29224	Unknown
OTU_29294	Unknown
OTU_29312	k__Bacteria; p__unidentified_Bacteria; c__Alphaproteobacteria; o__Tistrellales; f__Geminicoccaceae; g__; s__
OTU_29318	k__Bacteria
OTU_29327	Unknown
OTU_29377	Unknown
OTU_29413	Unknown
OTU_29453	Unknown
OTU_29464	k__Archaea; p__Nanoarchaeota; c__Nanoarchaeia; o__Woesearchaeales; f__CG1-02-57-44; g__; s__
OTU_29542	Unknown
OTU_29547	Unknown
OTU_29555	k__Bacteria; p__Verrucomicrobiota; c__Verrucomicrobiae; o__S-BQ2-57_soil_group; f__; g__; s__
OTU_29561	k__Bacteria
OTU_29566	k__Bacteria; p__Myxococcota; c__Polyangia; o__Haliangiales; f__Haliangiaceae; g__Haliangium; s__
OTU_29579	Unknown
OTU_29595	Unknown
OTU_29598	k__Bacteria; p__unidentified_Bacteria; c__Gammaproteobacteria; o__Xanthomonadales; f__Rhodanobacteraceae; g__; s__
OTU_29613	k__Bacteria; p__Firmicutes; c__Clostridia; o__Lachnospirales; f__Lachnospiraceae; g__Roseburia; s__
OTU_29614	k__Bacteria; p__Myxococcota; c__Myxococcia; o__Myxococcales; f__Anaeromyxobacteraceae; g__Anaeromyxobacter; s__
OTU_29615	k__Bacteria; p__Firmicutes; c__Clostridia; o__Clostridia_vadinBB60_group; f__; g__; s__
OTU_29644	k__Bacteria
OTU_29654	Unknown
OTU_29684	Unknown
OTU_29690	k__Bacteria
OTU_29707	k__Bacteria; p__Myxococcota; c__Polyangia; o__UASB-TL25; f__; g__; s__
OTU_29721	Unknown
OTU_29730	k__Bacteria
OTU_29786	Unknown
OTU_29822	Unknown
OTU_29823	Unknown
OTU_29872	Unknown
OTU_30084	Unknown
OTU_30086	Unknown
OTU_30103	Unknown
OTU_30112	Unknown
OTU_30132	Unknown
OTU_30141	Unknown
OTU_30144	Unknown
OTU_30149	k__Bacteria; p__Firmicutes; c__Bacilli; o__Brevibacillales; f__Brevibacillaceae; g__Brevibacillus
OTU_30157	Unknown
OTU_30178	Unknown
OTU_30193	Unknown
OTU_30235	Unknown
OTU_30238	Unknown
OTU_30244	k__Bacteria; p__unidentified_Bacteria; c__Clostridia; o__Peptostreptococcales-Tissierellales; f__Family_XI; g__; s__
OTU_30248	Unknown
OTU_30265	k__Bacteria
OTU_30269	k__Bacteria
OTU_30273	Unknown
OTU_30278	Unknown
OTU_30290	Unknown
OTU_30294	Unknown
OTU_30304	k__Bacteria
OTU_30308	k__Bacteria; p__Proteobacteria; c__Alphaproteobacteria; o__Rhodospirillales; f__Rhodospirillaceae
OTU_30319	Unknown
OTU_30333	k__Bacteria
OTU_30336	k__Bacteria
OTU_30341	Unknown
OTU_30366	Unknown
OTU_30375	k__Bacteria; p__Bacteroidota; c__Bacteroidia; o__Chitinophagales; f__Chitinophagaceae; g__Cnuella; s__
OTU_30394	k__Bacteria; p__Verrucomicrobiota; c__Verrucomicrobiae; o__Pedosphaerales; f__Pedosphaeraceae
OTU_30427	k__Bacteria; p__Bacteroidota; c__Bacteroidia; o__Sphingobacteriales; f__Lentimicrobiaceae; g__; s__
OTU_30440	k__Bacteria; p__Actinobacteria; c__unidentified_Actinobacteria; o__Actinomycetales; f__Actinomycetaceae; g__Actinomyces
OTU_30449	Unknown
OTU_30467	k__Bacteria; p__Zixibacteria; c__; o__; f__; g__; s__
OTU_30629	k__Bacteria; p__Firmicutes; c__Clostridia; o__Lachnospirales; f__Lachnospiraceae
OTU_30633	Unknown
OTU_30660	k__Bacteria; p__Proteobacteria; c__Gammaproteobacteria; o__unidentified_Gammaproteobacteria; f__unidentified_Gammaproteobacteria; g__; s__
OTU_30684	Unknown
OTU_30692	Unknown
OTU_30708	k__Bacteria; p__unidentified_Bacteria; c__Anaerolineae; o__; f__; g__; s__
OTU_30741	k__Bacteria
OTU_30797	k__Bacteria; p__Bacteroidota; c__Bacteroidia; o__Bacteroidales; f__Prevotellaceae; g__Prevotella; s__
OTU_30798	k__Bacteria
OTU_30802	k__Bacteria; p__Proteobacteria
OTU_30810	k__Bacteria; p__unidentified_Bacteria; c__Polyangia; o__Polyangiales; f__Sandaracinaceae
OTU_30884	k__Archaea; p__Euryarchaeota; c__Methanobacteria; o__Methanobacteriales; f__Methanobacteriaceae; g__Methanobacterium
OTU_30924	k__Bacteria; p__Chloroflexi; c__Ktedonobacteria; o__Ktedonobacterales; f__Ktedonobacteraceae; g__FCPS473; s__
OTU_30926	Unknown
OTU_30953	Unknown
OTU_31002	k__Bacteria; p__Proteobacteria; c__Gammaproteobacteria; o__Enterobacterales; f__Alteromonadaceae; g__Glaciecola; s__
OTU_31018	Unknown
OTU_31175	Unknown
OTU_31178	k__Bacteria; p__unidentified_Bacteria; c__Saccharimonadia; o__Saccharimonadales; f__Saccharimonadaceae; g__TM7a; s__
OTU_31196	k__Bacteria; p__Gemmatimonadota; c__S0134_terrestrial_group; o__; f__; g__; s__
OTU_31202	Unknown
OTU_31204	k__Bacteria; p__Chloroflexi; c__TK10; o__; f__; g__; s__
OTU_31206	Unknown
OTU_31214	k__Bacteria; p__Firmicutes; c__Clostridia
OTU_31258	k__Bacteria; p__Firmicutes; c__Clostridia; o__Christensenellales; f__Christensenellaceae; g__Christensenellaceae_R-7_group; s__
OTU_31264	k__Bacteria
OTU_31282	Unknown
OTU_31286	Unknown
OTU_31293	Unknown
OTU_31296	k__Bacteria; p__Verrucomicrobiota; c__Verrucomicrobiae; o__Chthoniobacterales; f__Chthoniobacteraceae; g__Candidatus_Udaeobacter; s__
OTU_31298	Unknown
OTU_31307	k__Bacteria; p__Firmicutes; c__Clostridia
OTU_31308	k__Bacteria
OTU_31320	k__Bacteria; p__Firmicutes; c__Clostridia; o__Christensenellales; f__Christensenellaceae; g__Christensenellaceae_R-7_group; s__iron-reducing_bacterium_enrichment_culture_clone_HN70
OTU_31344	Unknown
OTU_31347	k__Bacteria; p__Firmicutes; c__Clostridia; o__Peptostreptococcales-Tissierellales; f__Sedimentibacteraceae; g__Sedimentibacter; s__
OTU_31350	Unknown
OTU_31358	k__Bacteria; p__Proteobacteria; c__Gammaproteobacteria; o__Nitrococcales; f__Nitrococcaceae; g__Nitrococcus; s__
OTU_31363	Unknown
OTU_31381	Unknown
OTU_31383	k__Bacteria; p__Verrucomicrobiota; c__Omnitrophia; o__Omnitrophales; f__Omnitrophaceae; g__Candidatus_Omnitrophus
OTU_31411	k__Bacteria; p__Verrucomicrobiota; c__Omnitrophia; o__Omnitrophales; f__Omnitrophaceae; g__Candidatus_Omnitrophus
OTU_31425	Unknown
OTU_31434	Unknown
OTU_31441	Unknown
OTU_31453	k__Bacteria; p__Methylomirabilota; c__Methylomirabilia; o__Methylomirabilales; f__Methylomirabilaceae; g__Sh765B-TzT-35; s__
OTU_31454	k__Bacteria; p__Acidobacteriota; c__Thermoanaerobaculia; o__Thermoanaerobaculales; f__Thermoanaerobaculaceae; g__Subgroup_10
OTU_31459	k__Bacteria; p__Desulfobacterota; c__Desulfuromonadia; o__; f__; g__; s__
OTU_31535	k__Bacteria
OTU_31694	Unknown
OTU_31698	k__Bacteria
OTU_31706	k__Bacteria; p__Firmicutes; c__Clostridia; o__Oscillospirales; f__[Eubacterium]_coprostanoligenes_group; g__; s__
OTU_31714	k__Bacteria; p__Actinobacteria; c__unidentified_Actinobacteria; o__Streptosporangiales; f__Thermomonosporaceae; g__Thermomonospora; s__
OTU_31715	k__Bacteria; p__Proteobacteria; c__Gammaproteobacteria; o__Diplorickettsiales; f__Diplorickettsiaceae; g__Aquicella; s__Aquicella_lusitana
OTU_31728	Unknown
OTU_31729	Unknown
OTU_31732	k__Bacteria; p__Actinobacteria; c__unidentified_Actinobacteria; o__Streptosporangiales; f__Streptosporangiaceae; g__Thermocatellispora
OTU_31742	k__Bacteria; p__Bacteroidota; c__Bacteroidia; o__Bacteroidales; f__Prevotellaceae; g__Prevotella; s__
OTU_31784	Unknown
OTU_31822	k__Bacteria; p__Firmicutes; c__Symbiobacteriia; o__Symbiobacteriales; f__Symbiobacteraceae; g__Symbiobacterium; s__
OTU_31824	Unknown
OTU_31830	Unknown
OTU_31831	k__Archaea; p__Nanoarchaeota; c__Nanoarchaeia; o__Woesearchaeales
OTU_31833	Unknown
OTU_31841	Unknown
OTU_31845	Unknown
OTU_31846	k__Bacteria; p__Chloroflexi; c__KD4-96; o__; f__; g__; s__
OTU_31869	k__Bacteria
OTU_31879	Unknown
OTU_31882	k__Bacteria; p__Chloroflexi; c__SHA-26; o__; f__; g__; s__
OTU_31883	k__Bacteria
OTU_31890	Unknown
OTU_31897	k__Bacteria; p__unidentified_Bacteria; c__Saccharimonadia; o__Saccharimonadales
OTU_31925	Unknown
OTU_31944	Unknown
OTU_31955	Unknown
OTU_31956	Unknown
OTU_31961	Unknown
OTU_31963	Unknown
OTU_31968	Unknown
OTU_31983	k__Bacteria; p__Cyanobacteria; c__Vampirivibrionia; o__Vampirovibrionales; f__; g__; s__
OTU_31984	Unknown
OTU_31990	k__Bacteria; p__unidentified_Bacteria; c__Acidobacteriae; o__Acidobacteriales; f__; g__; s__
OTU_32001	Unknown
OTU_32002	k__Bacteria
OTU_32014	k__Bacteria
OTU_32017	Unknown
OTU_32030	Unknown
OTU_32032	Unknown
OTU_32057	k__Bacteria
OTU_32059	k__Bacteria; p__Planctomycetota; c__Phycisphaerae; o__Phycisphaerales; f__Phycisphaeraceae; g__SM1A02; s__
OTU_32061	Unknown
OTU_32067	k__Bacteria
OTU_32074	Unknown
OTU_32090	Unknown
OTU_32091	Unknown
OTU_32097	k__Bacteria; p__Bacteroidota; c__Bacteroidia; o__Bacteroidales; f__Muribaculaceae; g__; s__
OTU_32099	k__Bacteria
OTU_32113	Unknown
OTU_32114	k__Bacteria; p__Elusimicrobiota; c__Endomicrobia; o__Endomicrobiales; f__Endomicrobiaceae; g__Endomicrobium
OTU_32125	k__Bacteria
OTU_32126	Unknown
OTU_32130	k__Bacteria
OTU_32154	k__Bacteria; p__Chloroflexi; c__Anaerolineae; o__SJA-15; f__; g__; s__
OTU_32175	Unknown
OTU_32182	k__Bacteria; p__Verrucomicrobiota; c__Verrucomicrobiae; o__Pedosphaerales; f__Pedosphaeraceae
OTU_32184	Unknown
OTU_32195	Unknown
OTU_32203	Unknown
OTU_32212	Unknown
OTU_32220	Unknown
OTU_32228	Unknown
OTU_32233	k__Bacteria; p__Proteobacteria; c__Gammaproteobacteria; o__Pseudomonadales; f__Halomonadaceae; g__Halomonas
OTU_32257	k__Bacteria
OTU_32271	k__Bacteria; p__Proteobacteria; c__Alphaproteobacteria
OTU_32275	k__Bacteria
OTU_32279	Unknown
OTU_32284	k__Bacteria
OTU_32306	k__Bacteria; p__unidentified_Bacteria; c__Anaerolineae; o__Anaerolineales; f__Anaerolineaceae; g__; s__
OTU_32312	k__Bacteria
OTU_32314	Unknown
OTU_32317	Unknown
OTU_32318	k__Bacteria; p__Chloroflexi; c__Anaerolineae; o__SBR1031; f__A4b; g__; s__
OTU_32323	k__Bacteria; p__Chlamydiae; c__unidentified_Chlamydiae; o__Chlamydiales; f__Parachlamydiaceae
OTU_32324	k__Bacteria; p__Kryptonia; c__unidentified_Kryptonia; o__Kryptoniales; f__MSB-3C8; g__; s__
OTU_32325	Unknown
OTU_32329	k__Bacteria; p__Bacteroidota; c__Bacteroidia; o__Bacteroidales; f__Muribaculaceae; g__; s__
OTU_32330	k__Bacteria
OTU_32331	k__Bacteria
[truncated: 367 more rows]

## Sheet: MSVec-2.uniq.otu
OTU_406	k__Bacteria; p__Firmicutes; c__Clostridia; o__Oscillospirales; f__Ruminococcaceae; g__Ruminococcus
OTU_750	k__Bacteria
OTU_944	k__Bacteria; p__Bacteroidota; c__Bacteroidia; o__Bacteroidales; f__Muribaculaceae; g__; s__
OTU_1345	k__Bacteria; p__Bacteroidota; c__Bacteroidia; o__Bacteroidales; f__Muribaculaceae; g__; s__
OTU_2157	k__Bacteria; p__Bacteroidota; c__Bacteroidia; o__Bacteroidales; f__Prevotellaceae; g__Paraprevotella; s__
OTU_2402	k__Bacteria; p__Bacteroidota; c__Bacteroidia; o__Bacteroidales; f__Marinifilaceae; g__Butyricimonas; s__
OTU_2659	k__Bacteria; p__Proteobacteria; c__Gammaproteobacteria; o__Tenderiales; f__Tenderiaceae; g__Candidatus_Tenderia; s__
OTU_2683	k__Bacteria
OTU_2744	k__Bacteria
OTU_2774	Unknown
OTU_3011	k__Bacteria
OTU_3071	Unknown
OTU_3114	k__Bacteria; p__Latescibacterota; c__; o__; f__; g__; s__
OTU_3255	k__Bacteria; p__Myxococcota; c__Polyangia; o__Haliangiales; f__Haliangiaceae; g__Haliangium; s__
OTU_3270	k__Bacteria; p__Proteobacteria; c__Gammaproteobacteria; o__unidentified_Gammaproteobacteria; f__unidentified_Gammaproteobacteria; g__Candidatus_Berkiella
OTU_3283	k__Bacteria
OTU_3319	Unknown
OTU_3376	k__Bacteria
OTU_3403	k__Bacteria
OTU_3422	Unknown
OTU_3443	k__Bacteria
OTU_3462	k__Bacteria; p__Elusimicrobia; c__unidentified_Elusimicrobia; o__MVP-88; f__; g__; s__
OTU_3607	k__Bacteria; p__Proteobacteria; c__Gammaproteobacteria
OTU_3611	Unknown
OTU_3670	Unknown
OTU_3741	Unknown
OTU_3818	Unknown
OTU_3839	Unknown
OTU_3876	k__Bacteria
OTU_3886	Unknown
OTU_3927	k__Bacteria
OTU_3930	k__Bacteria; p__Cyanobacteria; c__Vampirivibrionia; o__Gastranaerophilales; f__; g__; s__
OTU_3940	Unknown
OTU_3944	k__Bacteria; p__Myxococcota; c__Polyangia; o__Polyangiales; f__BIrii41; g__; s__
OTU_3988	Unknown
OTU_3989	k__Bacteria; p__Firmicutes; c__Bacilli; o__Erysipelotrichales; f__Erysipelotrichaceae; g__; s__
OTU_4000	Unknown
OTU_4022	Unknown
OTU_4025	Unknown
OTU_4031	Unknown
OTU_4064	k__Bacteria
OTU_4072	k__Bacteria
OTU_4089	Unknown
OTU_4104	Unknown
OTU_4145	Unknown
OTU_4158	k__Bacteria; p__Firmicutes; c__Clostridia; o__Oscillospirales; f__Ruminococcaceae; g__[Eubacterium]_siraeum_group; s__
OTU_4162	Unknown
OTU_4171	Unknown
OTU_4176	k__Bacteria; p__Myxococcota; c__Polyangia; o__Blfdi19; f__; g__; s__
OTU_4194	Unknown
OTU_4265	k__Bacteria
OTU_4289	Unknown
OTU_4314	Unknown
OTU_4381	k__Bacteria
OTU_4454	Unknown
OTU_4456	Unknown
OTU_4472	k__Bacteria; p__Firmicutes; c__Bacilli; o__Lactobacillales; f__Lactobacillaceae; g__Ligilactobacillus; s__Lactobacillus_saerimneri
OTU_4487	Unknown
OTU_4505	Unknown
OTU_4514	Unknown
OTU_4532	k__Bacteria
OTU_4539	k__Bacteria; p__unidentified_Bacteria; c__Bacteroidia; o__Bacteroidales; f__Prevotellaceae; g__; s__
OTU_4545	Unknown
OTU_4547	Unknown
OTU_4550	Unknown
OTU_4557	Unknown
OTU_4572	k__Bacteria; p__Proteobacteria; c__Gammaproteobacteria; o__Pseudomonadales; f__Porticoccaceae; g__C1-B045; s__
OTU_4595	Unknown
OTU_4606	Unknown
OTU_4614	Unknown
OTU_4651	Unknown
OTU_4662	Unknown
OTU_4663	Unknown
OTU_4667	Unknown
OTU_4674	Unknown
OTU_4681	k__Bacteria; p__Acidobacteriota; c__Subgroup_22; o__; f__; g__; s__
OTU_4688	Unknown
OTU_4691	k__Bacteria
OTU_4707	Unknown
OTU_4727	Unknown
OTU_4731	Unknown
OTU_4747	k__Bacteria
OTU_4762	Unknown
OTU_4769	Unknown
OTU_4785	Unknown
OTU_4800	Unknown
OTU_4803	Unknown
OTU_4816	Unknown
OTU_4824	k__Bacteria
OTU_4825	Unknown
OTU_4838	k__Bacteria
OTU_4855	Unknown
OTU_4865	Unknown
OTU_4872	Unknown
OTU_4874	k__Bacteria
OTU_4881	k__Bacteria; p__Firmicutes; c__Clostridia; o__Clostridia_vadinBB60_group; f__; g__; s__
OTU_4886	Unknown
OTU_4890	k__Bacteria
OTU_4893	Unknown
OTU_4919	Unknown
OTU_4926	k__Bacteria
OTU_4929	Unknown
OTU_4941	k__Bacteria
OTU_4942	k__Bacteria
OTU_4959	Unknown
OTU_4978	k__Bacteria
OTU_4981	Unknown
OTU_4988	Unknown
OTU_5011	Unknown
OTU_5065	Unknown
OTU_5066	Unknown
OTU_5100	Unknown
OTU_5116	k__Bacteria
OTU_5117	Unknown
OTU_5125	Unknown
OTU_5132	Unknown
OTU_5149	k__Bacteria
OTU_5160	Unknown
OTU_5179	k__Bacteria
OTU_5182	Unknown
OTU_5229	Unknown
OTU_5234	Unknown
OTU_5235	k__Bacteria; p__Acidobacteriota; c__Subgroup_22; o__; f__; g__; s__
OTU_5262	Unknown
OTU_5275	Unknown
OTU_5316	k__Bacteria; p__Firmicutes; c__Clostridia; o__Lachnospirales; f__Lachnospiraceae; g__Johnsonella; s__
OTU_5318	Unknown
OTU_5320	Unknown
OTU_5326	k__Bacteria
OTU_5336	k__Bacteria; p__unidentified_Bacteria; c__Gammaproteobacteria; o__Xanthomonadales; f__; g__; s__
OTU_5352	Unknown
OTU_5363	Unknown
OTU_5366	Unknown
OTU_5368	Unknown
OTU_5371	Unknown
OTU_5385	Unknown
OTU_5421	Unknown
OTU_5423	Unknown
OTU_5433	Unknown
OTU_5435	Unknown
OTU_5466	Unknown
OTU_5477	Unknown
OTU_5479	Unknown
OTU_5481	Unknown
OTU_5494	Unknown
OTU_5495	Unknown
OTU_5514	k__Bacteria
OTU_5523	Unknown
OTU_5526	Unknown
OTU_5529	Unknown
OTU_5544	Unknown
OTU_5600	Unknown
OTU_5617	Unknown
OTU_5634	Unknown
OTU_5636	Unknown
OTU_5651	Unknown
OTU_5652	k__Bacteria; p__Proteobacteria; c__Gammaproteobacteria; o__Pseudomonadales; f__Alcanivoracaceae; g__Ketobacter; s__
OTU_5653	Unknown
OTU_5654	Unknown
OTU_5656	Unknown
OTU_5663	Unknown
OTU_5668	Unknown
OTU_5675	k__Bacteria
OTU_5679	Unknown
OTU_5683	Unknown
OTU_5696	Unknown
OTU_5700	k__Bacteria; p__unidentified_Bacteria; c__Oligoflexia; o__Oligoflexales; f__Oligoflexaceae; g__; s__
OTU_5701	k__Bacteria; p__unidentified_Bacteria; c__Clostridia; o__Lachnospirales; f__Lachnospiraceae; g__; s__
OTU_5707	Unknown
OTU_5715	k__Bacteria; p__Proteobacteria; c__Gammaproteobacteria; o__Burkholderiales
OTU_5720	Unknown
OTU_5721	Unknown
OTU_5724	Unknown
OTU_5731	k__Bacteria; p__unidentified_Bacteria; c__unidentified_Bacteria; o__Gemmatimonadales; f__Gemmatimonadaceae; g__; s__
OTU_5736	Unknown
OTU_5748	Unknown
OTU_5760	Unknown
OTU_5779	Unknown
OTU_5790	Unknown
OTU_5791	Unknown
OTU_5794	Unknown
OTU_5802	Unknown
OTU_5803	k__Bacteria
OTU_5811	Unknown
OTU_5827	Unknown
OTU_5842	Unknown
OTU_5865	Unknown
OTU_5870	Unknown
OTU_5874	Unknown
OTU_5886	Unknown
OTU_5896	Unknown
OTU_5904	Unknown
OTU_5910	k__Bacteria; p__unidentified_Bacteria; c__Bacteroidia; o__Flavobacteriales; f__Flavobacteriaceae; g__; s__
OTU_5912	Unknown
OTU_5917	k__Bacteria
OTU_5924	Unknown
OTU_5935	k__Bacteria
OTU_5940	Unknown
OTU_5961	k__Bacteria; p__Kapabacteria; c__unidentified_Kapabacteria; o__Kapabacteriales; f__; g__; s__
OTU_5970	Unknown
OTU_6019	Unknown
OTU_6027	Unknown
OTU_6031	Unknown
OTU_6041	Unknown
OTU_6053	Unknown
OTU_6058	Unknown
OTU_6060	k__Bacteria; p__Proteobacteria; c__Gammaproteobacteria; o__Burkholderiales; f__Alcaligenaceae; g__Parvibium; s__
OTU_6064	Unknown
OTU_6094	Unknown
OTU_6109	Unknown
OTU_6118	k__Bacteria; p__unidentified_Bacteria; c__Alphaproteobacteria; o__Rhodospirillales; f__; g__; s__
OTU_6121	Unknown
OTU_6125	k__Bacteria; p__Myxococcota; c__Polyangia; o__Blfdi19; f__; g__; s__
OTU_6148	Unknown
OTU_6170	Unknown
OTU_6172	Unknown
OTU_6188	Unknown
OTU_6192	Unknown
OTU_6194	Unknown
OTU_6196	Unknown
OTU_6198	Unknown
OTU_6208	Unknown
OTU_6212	k__Bacteria; p__WPS-2; c__; o__; f__; g__; s__
OTU_6217	Unknown
OTU_6222	Unknown
OTU_6223	Unknown
OTU_6233	Unknown
OTU_6249	Unknown
OTU_6270	Unknown
OTU_6303	Unknown
OTU_6309	Unknown
OTU_6342	Unknown
OTU_6355	Unknown
OTU_6357	Unknown
OTU_6364	Unknown
OTU_6373	Unknown
OTU_6375	Unknown
OTU_6376	Unknown
OTU_6386	k__Bacteria; p__Proteobacteria; c__Gammaproteobacteria; o__Acidithiobacillales; f__Acidithiobacillaceae; g__KCM-B-112; s__
OTU_6390	Unknown
OTU_6399	Unknown
OTU_6408	Unknown
OTU_6409	Unknown
OTU_6419	Unknown
OTU_6429	Unknown
OTU_6461	k__Bacteria
OTU_6471	Unknown
OTU_6475	Unknown
OTU_6477	Unknown
OTU_6478	Unknown
OTU_6480	Unknown
OTU_6489	Unknown
OTU_6490	k__Bacteria
OTU_6497	Unknown
OTU_6498	Unknown
OTU_6524	Unknown
OTU_6528	Unknown
OTU_6531	Unknown
OTU_6533	Unknown
OTU_6535	Unknown
OTU_6546	Unknown
OTU_6548	k__Bacteria; p__Acidobacteriota; c__Vicinamibacteria; o__Subgroup_17; f__; g__; s__
OTU_6550	k__Bacteria; p__Desulfobacterota; c__Desulfuromonadia; o__Desulfuromonadales; f__Desulfuromonadaceae; g__Trichloromonas; s__
OTU_6557	Unknown
OTU_6561	Unknown
OTU_6568	Unknown
OTU_6573	Unknown
OTU_6581	Unknown
OTU_6589	Unknown
OTU_6591	Unknown
OTU_6594	Unknown
OTU_6616	Unknown
OTU_6623	Unknown
OTU_6629	Unknown
OTU_6633	Unknown
OTU_6653	Unknown
OTU_6656	Unknown
OTU_6657	Unknown
OTU_6669	Unknown
OTU_6689	k__Bacteria
OTU_6693	Unknown
OTU_6704	Unknown
OTU_6711	k__Bacteria
OTU_6748	k__Bacteria; p__Chloroflexi; c__Dehalococcoidia; o__MSBL5; f__; g__; s__
OTU_6749	Unknown
OTU_6750	Unknown
OTU_6751	Unknown
OTU_6762	k__Bacteria
OTU_6764	Unknown
OTU_6766	Unknown
OTU_6768	Unknown
OTU_6769	Unknown
OTU_6770	Unknown
OTU_6775	k__Bacteria
OTU_6781	k__Bacteria
OTU_6787	Unknown
OTU_6796	Unknown
OTU_6798	Unknown
OTU_6800	Unknown
OTU_6810	Unknown
OTU_6817	Unknown
OTU_6818	Unknown
OTU_6819	Unknown
OTU_6822	Unknown
OTU_6846	Unknown
OTU_6854	Unknown
OTU_6855	k__Bacteria
OTU_6861	k__Bacteria
OTU_6866	Unknown
OTU_6870	k__Bacteria
OTU_6874	k__Bacteria
OTU_6878	Unknown
OTU_6882	Unknown
OTU_6883	Unknown
OTU_6898	Unknown
OTU_6901	Unknown
OTU_6903	Unknown
OTU_6915	Unknown
OTU_6938	Unknown
OTU_6939	Unknown
OTU_6946	Unknown
OTU_6950	Unknown
OTU_6953	k__Bacteria; p__Bacteroidota; c__Bacteroidia; o__Bacteroidales; f__Prevotellaceae; g__Prevotellaceae_NK3B31_group; s__
OTU_6957	Unknown
OTU_6959	k__Bacteria
OTU_6960	Unknown
OTU_6961	Unknown
OTU_6965	Unknown
OTU_6967	Unknown
OTU_6968	Unknown
OTU_6986	k__Bacteria
OTU_6990	Unknown
OTU_6993	Unknown
OTU_6998	Unknown
OTU_7001	Unknown
OTU_7002	Unknown
OTU_7005	Unknown
OTU_7015	Unknown
OTU_7023	Unknown
OTU_7045	Unknown
OTU_7052	Unknown
OTU_7059	Unknown
OTU_7062	Unknown
OTU_7071	k__Bacteria; p__unidentified_Bacteria; c__Polyangia; o__Polyangiales; f__Sandaracinaceae; g__; s__
OTU_7072	k__Bacteria
OTU_7078	Unknown
OTU_7104	Unknown
OTU_7109	Unknown
OTU_7119	k__Bacteria
OTU_7126	Unknown
OTU_7137	Unknown
OTU_7143	Unknown
OTU_7162	Unknown
OTU_7171	Unknown
OTU_7182	Unknown
OTU_7188	Unknown
OTU_7191	Unknown
OTU_7192	Unknown
OTU_7196	Unknown
OTU_7202	k__Bacteria
OTU_7203	Unknown
OTU_7208	Unknown
OTU_7212	Unknown
OTU_7224	Unknown
OTU_7228	Unknown
OTU_7229	Unknown
OTU_7237	Unknown
OTU_7239	Unknown
OTU_7248	k__Bacteria
OTU_7256	Unknown
OTU_7258	Unknown
OTU_7259	k__Bacteria; p__Bacteroidota; c__Bacteroidia; o__Bacteroidales; f__Muribaculaceae; g__Muribaculum; s__Muribaculum_intestinale
OTU_7260	k__Bacteria
OTU_7263	Unknown
OTU_7264	Unknown
OTU_7269	Unknown
OTU_7272	Unknown
OTU_7274	Unknown
OTU_7275	Unknown
OTU_7278	Unknown
OTU_7289	Unknown
OTU_7291	Unknown
OTU_7302	Unknown
OTU_7307	Unknown
OTU_7309	k__Bacteria
OTU_7311	Unknown
OTU_7312	k__Bacteria
OTU_7314	Unknown
OTU_7322	Unknown
OTU_7325	k__Bacteria; p__Actinobacteriota; c__WCHB1-81; o__; f__; g__; s__
OTU_7328	k__Bacteria
OTU_7329	Unknown
OTU_7330	Unknown
OTU_7332	Unknown
OTU_7336	k__Bacteria; p__Bdellovibrionota; c__Bdellovibrionia; o__Bdellovibrionales; f__Bdellovibrionaceae; g__Bdellovibrio; s__
OTU_7337	Unknown
OTU_7338	k__Bacteria
OTU_7341	Unknown
OTU_7347	Unknown
OTU_7349	Unknown
OTU_7351	Unknown
OTU_7354	k__Bacteria
OTU_7360	Unknown
OTU_7365	Unknown
OTU_7370	Unknown
OTU_7372	Unknown
OTU_7374	Unknown
OTU_7378	Unknown
OTU_7381	Unknown
OTU_7390	Unknown
OTU_7393	Unknown
OTU_7397	Unknown
OTU_7400	Unknown
OTU_7407	Unknown
OTU_7409	Unknown
OTU_7411	k__Bacteria
OTU_7412	Unknown
OTU_7417	Unknown
OTU_7421	Unknown
OTU_7428	Unknown
OTU_7430	Unknown
OTU_7433	Unknown
OTU_7439	Unknown
OTU_7442	Unknown
OTU_7445	Unknown
OTU_7450	k__Bacteria
OTU_7457	Unknown
OTU_7458	Unknown
OTU_7459	Unknown
OTU_7463	Unknown
OTU_7464	Unknown
OTU_7492	Unknown
OTU_7505	Unknown
OTU_7512	Unknown
OTU_7517	Unknown
OTU_7523	Unknown
OTU_7524	k__Bacteria; p__Bacteroidota; c__Bacteroidia; o__Bacteroidales; f__Muribaculaceae; g__; s__
OTU_7527	Unknown
OTU_7530	Unknown
OTU_7531	Unknown
OTU_7532	Unknown
OTU_7533	k__Bacteria
OTU_7543	k__Archaea; p__Thermoplasmatota; c__Thermoplasmata; o__Marine_Group_II; f__; g__; s__
OTU_7550	Unknown
OTU_7559	Unknown
OTU_7563	Unknown
OTU_7565	Unknown
OTU_7566	Unknown
OTU_7567	Unknown
OTU_7585	Unknown
OTU_7590	Unknown
OTU_7594	Unknown
OTU_7603	Unknown
OTU_7619	Unknown
OTU_7621	k__Bacteria; p__Proteobacteria; c__Gammaproteobacteria; o__Burkholderiales; f__SC-I-84; g__; s__
OTU_7635	k__Bacteria
OTU_7640	Unknown
OTU_7645	Unknown
OTU_7650	Unknown
OTU_7655	Unknown
OTU_7657	Unknown
OTU_7669	Unknown
OTU_7672	Unknown
OTU_7673	Unknown
OTU_7674	Unknown
OTU_7680	Unknown
OTU_7685	k__Bacteria
OTU_7686	Unknown
OTU_7711	Unknown
OTU_7716	Unknown
OTU_7720	k__Bacteria
OTU_7728	Unknown
OTU_7746	Unknown
OTU_7755	Unknown
OTU_7768	Unknown
OTU_7778	Unknown
OTU_7780	Unknown
OTU_7791	Unknown
OTU_7794	Unknown
OTU_7800	Unknown
OTU_7804	k__Bacteria; p__unidentified_Bacteria; c__Polyangia; o__Polyangiales; f__Sandaracinaceae; g__; s__
OTU_7821	k__Bacteria; p__Proteobacteria; c__Gammaproteobacteria; o__Burkholderiales; f__Rhodocyclaceae; g__Azoarcus; s__Azoarcus_sp_JMC-UBL_43
OTU_7822	Unknown
OTU_7827	Unknown
OTU_7837	Unknown
OTU_7838	Unknown
OTU_7842	Unknown
OTU_7844	Unknown
OTU_7854	Unknown
OTU_7857	Unknown
OTU_7865	Unknown
OTU_7870	Unknown
OTU_7871	Unknown
OTU_7872	Unknown
OTU_7875	Unknown
OTU_7876	Unknown
OTU_7877	Unknown
OTU_7897	Unknown
OTU_7899	Unknown
OTU_7904	Unknown
OTU_7905	Unknown
OTU_7906	Unknown
OTU_7909	Unknown
OTU_7912	Unknown
OTU_7913	Unknown
OTU_7918	Unknown
OTU_7921	Unknown
OTU_7924	Unknown
OTU_7927	Unknown
OTU_7930	Unknown
OTU_7934	Unknown
OTU_7935	Unknown
OTU_7936	Unknown
OTU_7952	Unknown
OTU_7959	k__Bacteria; p__Actinobacteria; c__unidentified_Actinobacteria; o__Streptosporangiales; f__Thermomonosporaceae; g__Actinocorallia; s__
OTU_7965	Unknown
OTU_7969	Unknown
OTU_7970	Unknown
OTU_7979	Unknown
OTU_7982	Unknown
OTU_7989	Unknown
OTU_7991	Unknown
OTU_7995	k__Bacteria
OTU_7999	k__Bacteria
OTU_8000	Unknown
OTU_8001	Unknown
OTU_8002	Unknown
OTU_8009	Unknown
OTU_8032	k__Bacteria; p__unidentified_Bacteria; c__Anaerolineae; o__Anaerolineales; f__Anaerolineaceae
OTU_8108	Unknown
OTU_8112	Unknown
OTU_8113	Unknown
OTU_8126	Unknown
OTU_8129	Unknown
OTU_8134	Unknown
OTU_8136	Unknown
OTU_8139	Unknown
OTU_8140	Unknown
OTU_8156	k__Bacteria
OTU_8158	Unknown
OTU_8177	Unknown
OTU_8179	Unknown
OTU_8199	Unknown
OTU_8200	Unknown
OTU_8206	Unknown
OTU_8274	Unknown
OTU_8284	Unknown
OTU_8293	k__Bacteria
OTU_8295	Unknown
OTU_8296	k__Bacteria; p__Acidobacteriota; c__Holophagae; o__Subgroup_7; f__; g__; s__
OTU_8300	k__Bacteria
OTU_8316	k__Bacteria
OTU_8360	Unknown
OTU_8386	Unknown
OTU_8388	Unknown
OTU_8405	Unknown
OTU_8410	Unknown
OTU_8413	Unknown
OTU_8414	Unknown
OTU_8416	Unknown
OTU_8428	Unknown
OTU_8439	Unknown
OTU_8442	Unknown
OTU_8449	Unknown
OTU_8451	Unknown
OTU_8456	Unknown
OTU_8458	Unknown
OTU_8475	Unknown
OTU_8478	Unknown
OTU_8485	k__Bacteria
OTU_8516	Unknown
OTU_8517	k__Bacteria
OTU_8522	Unknown
OTU_8529	Unknown
OTU_8554	Unknown
OTU_8555	Unknown
OTU_8570	Unknown
OTU_8578	Unknown
OTU_8581	Unknown
OTU_8582	Unknown
OTU_8585	k__Bacteria
OTU_8590	Unknown
OTU_8592	Unknown
OTU_8605	Unknown
OTU_8610	Unknown
OTU_8614	Unknown
OTU_8622	k__Bacteria
OTU_8629	Unknown
OTU_8634	Unknown
OTU_8637	Unknown
OTU_8645	Unknown
OTU_8661	Unknown
OTU_8664	k__Bacteria
OTU_8675	Unknown
OTU_8682	Unknown
OTU_8684	Unknown
OTU_8685	Unknown
OTU_8692	Unknown
OTU_8710	Unknown
OTU_8711	Unknown
OTU_8716	Unknown
OTU_8717	Unknown
OTU_8752	Unknown
OTU_8759	Unknown
OTU_8760	k__Bacteria; p__Proteobacteria; c__Gammaproteobacteria; o__CHAB-XI-27; f__; g__; s__
OTU_8764	Unknown
OTU_8765	Unknown
OTU_8766	Unknown
OTU_8781	k__Bacteria; p__Proteobacteria; c__Gammaproteobacteria; o__Xanthomonadales; f__Rhodanobacteraceae; g__Ahniella; s__
OTU_8788	Unknown
OTU_8794	Unknown
OTU_8798	Unknown
OTU_8813	Unknown
OTU_8818	Unknown
OTU_8820	Unknown
OTU_8828	Unknown
OTU_8829	Unknown
OTU_8832	Unknown
OTU_8836	Unknown
OTU_8842	Unknown
OTU_8853	Unknown
OTU_8855	k__Bacteria
OTU_8867	Unknown
OTU_8871	Unknown
OTU_8889	k__Bacteria
OTU_8893	k__Bacteria
OTU_8895	Unknown
OTU_8899	Unknown
OTU_8900	Unknown
OTU_8908	Unknown
OTU_8912	Unknown
OTU_8917	Unknown
OTU_8920	Unknown
OTU_8936	Unknown
OTU_8938	Unknown
OTU_8943	Unknown
OTU_8944	Unknown
OTU_8949	k__Bacteria; p__MBNT15; c__unidentified_MBNT15; o__unidentified_MBNT15; f__unidentified_MBNT15; g__unidentified_MBNT15; s__Actinobacteria_bacterium_RBG_13_63_9
OTU_8951	Unknown
OTU_8963	Unknown
OTU_8965	k__Bacteria
OTU_8973	Unknown
OTU_8978	Unknown
OTU_8982	Unknown
OTU_8983	Unknown
OTU_8994	Unknown
OTU_9002	Unknown
OTU_9006	Unknown
OTU_9007	Unknown
OTU_9014	Unknown
OTU_9022	Unknown
OTU_9028	Unknown
OTU_9033	k__Bacteria
OTU_9040	k__Bacteria; p__unidentified_Bacteria; c__Anaerolineae; o__Ardenticatenales; f__; g__; s__
OTU_9044	Unknown
OTU_9046	Unknown
OTU_9053	Unknown
OTU_9056	Unknown
OTU_9064	Unknown
OTU_9067	Unknown
OTU_9071	k__Bacteria; p__Proteobacteria; c__Gammaproteobacteria; o__Burkholderiales; f__Oxalobacteraceae
OTU_9073	k__Bacteria; p__Proteobacteria; c__Gammaproteobacteria; o__Halothiobacillales; f__Halothiobacillaceae; g__Thiofaba; s__
OTU_9079	Unknown
OTU_9081	Unknown
OTU_9084	k__Bacteria
OTU_9086	Unknown
OTU_9093	Unknown
OTU_9100	Unknown
OTU_9102	Unknown
OTU_9105	Unknown
OTU_9110	Unknown
OTU_9114	Unknown
OTU_9115	Unknown
OTU_9119	Unknown
OTU_9122	Unknown
OTU_9125	k__Bacteria
OTU_9135	Unknown
OTU_9140	Unknown
OTU_9147	Unknown
OTU_9148	Unknown
OTU_9149	k__Bacteria
OTU_9150	Unknown
OTU_9152	Unknown
OTU_9155	Unknown
OTU_9166	Unknown
OTU_9171	Unknown
OTU_9176	Unknown
OTU_9192	Unknown
OTU_9213	Unknown
OTU_9218	Unknown
OTU_9228	k__Bacteria
OTU_9239	k__Bacteria
OTU_9240	Unknown
OTU_9244	Unknown
OTU_9263	k__Bacteria
OTU_9265	k__Bacteria
OTU_9295	Unknown
OTU_9309	Unknown
OTU_9320	Unknown
OTU_9330	Unknown
OTU_9332	Unknown
OTU_9333	Unknown
OTU_9355	Unknown
OTU_9357	Unknown
OTU_9359	Unknown
OTU_9362	Unknown
OTU_9377	Unknown
OTU_9378	Unknown
OTU_9380	k__Bacteria
OTU_9381	Unknown
OTU_9396	Unknown
OTU_9404	Unknown
OTU_9406	k__Bacteria
OTU_9409	Unknown
OTU_9411	Unknown
OTU_9416	Unknown
OTU_9424	Unknown
OTU_9425	Unknown
OTU_9427	Unknown
OTU_9436	Unknown
OTU_9439	Unknown
OTU_9455	Unknown
OTU_9463	Unknown
OTU_9492	Unknown
OTU_9495	Unknown
OTU_9498	Unknown
OTU_9499	Unknown
OTU_9500	Unknown
OTU_9524	k__Bacteria
OTU_9527	k__Bacteria
OTU_9530	Unknown
OTU_9549	Unknown
OTU_9554	Unknown
OTU_9559	Unknown
OTU_9560	Unknown
OTU_9569	Unknown
OTU_9575	k__Bacteria
OTU_9578	Unknown
OTU_9582	Unknown
OTU_9585	k__Bacteria; p__unidentified_Bacteria; c__Leptospirae; o__Leptospirales; f__Leptospiraceae; g__; s__
OTU_9586	Unknown
OTU_9588	Unknown
OTU_9593	Unknown
OTU_9596	Unknown
OTU_9600	Unknown
OTU_9603	k__Bacteria; p__unidentified_Bacteria; c__Thermoleophilia; o__Gaiellales; f__; g__; s__
OTU_9610	Unknown
OTU_9612	Unknown
OTU_9615	k__Bacteria
OTU_9618	Unknown
OTU_9619	Unknown
OTU_9632	Unknown
OTU_9634	Unknown
OTU_9636	Unknown
OTU_9645	Unknown
OTU_9649	Unknown
OTU_9663	Unknown
OTU_9669	Unknown
OTU_9670	Unknown
OTU_9679	Unknown
OTU_9680	Unknown
OTU_9686	Unknown
OTU_9692	Unknown
OTU_9699	Unknown
OTU_9701	Unknown
OTU_9703	Unknown
OTU_9706	Unknown
OTU_9707	k__Bacteria
OTU_9713	Unknown
OTU_9719	Unknown
OTU_9722	Unknown
OTU_9723	k__Bacteria
OTU_9724	Unknown
OTU_9726	Unknown
OTU_9731	Unknown
OTU_9733	Unknown
OTU_9737	Unknown
OTU_9739	Unknown
OTU_9743	Unknown
OTU_9745	Unknown
OTU_9746	Unknown
OTU_9749	Unknown
OTU_9754	Unknown
OTU_9769	Unknown
OTU_9779	k__Bacteria
OTU_9785	Unknown
OTU_9787	Unknown
OTU_9791	Unknown
OTU_9802	Unknown
OTU_9803	Unknown
OTU_9804	Unknown
OTU_9806	Unknown
OTU_9815	Unknown
OTU_9829	k__Bacteria; p__Actinobacteria; c__unidentified_Actinobacteria; o__Nitriliruptorales; f__Nitriliruptoraceae
OTU_9855	Unknown
OTU_9856	k__Bacteria; p__unidentified_Bacteria; c__Clostridia; o__Oscillospirales; f__Ruminococcaceae; g__unidentified_Ruminococcaceae; s__Ruminococcus_sp_YE281
OTU_9862	Unknown
OTU_9865	Unknown
OTU_9867	Unknown
OTU_9881	Unknown
OTU_9888	k__Bacteria
OTU_9893	Unknown
OTU_9908	k__Bacteria
OTU_9916	Unknown
OTU_9917	Unknown
OTU_9925	Unknown
OTU_9929	Unknown
OTU_9944	k__Bacteria
OTU_9948	Unknown
OTU_9949	Unknown
OTU_9962	Unknown
OTU_9972	Unknown
OTU_9973	Unknown
OTU_9991	Unknown
OTU_10005	Unknown
OTU_10010	Unknown
OTU_10012	Unknown
OTU_10017	Unknown
OTU_10024	k__Bacteria
OTU_10028	Unknown
OTU_10042	Unknown
OTU_10047	Unknown
OTU_10051	Unknown
OTU_10055	Unknown
OTU_10059	Unknown
OTU_10066	Unknown
OTU_10073	Unknown
OTU_10078	Unknown
OTU_10079	Unknown
OTU_10099	Unknown
OTU_10102	Unknown
OTU_10109	Unknown
OTU_10112	Unknown
OTU_10116	Unknown
OTU_10121	Unknown
OTU_10133	Unknown
OTU_10145	Unknown
OTU_10148	Unknown
OTU_10151	Unknown
OTU_10153	Unknown
OTU_10172	Unknown
OTU_10177	Unknown
OTU_10181	Unknown
OTU_10182	Unknown
OTU_10183	Unknown
OTU_10187	Unknown
OTU_10192	Unknown
OTU_10195	Unknown
OTU_10203	Unknown
OTU_10206	Unknown
OTU_10207	k__Bacteria; p__Myxococcota; c__Polyangia; o__Polyangiales; f__Phaselicystidaceae; g__Phaselicystis; s__
OTU_10210	Unknown
OTU_10219	Unknown
OTU_10222	Unknown
OTU_10236	k__Bacteria
OTU_10237	Unknown
OTU_10241	Unknown
OTU_10243	k__Bacteria; p__Elusimicrobia; c__unidentified_Elusimicrobia; o__MVP-88; f__; g__; s__
OTU_10251	k__Bacteria
OTU_10258	Unknown
OTU_10272	Unknown
OTU_10275	k__Bacteria
OTU_10277	Unknown
OTU_10279	Unknown
OTU_10286	k__Bacteria
OTU_10287	k__Bacteria
OTU_10309	Unknown
OTU_10334	k__Bacteria
OTU_10336	Unknown
OTU_10341	k__Bacteria; p__unidentified_Bacteria; c__Alphaproteobacteria; o__Sneathiellales; f__Sneathiellaceae; g__; s__
OTU_10347	k__Bacteria; p__Bacteroidota; c__Bacteroidia; o__Bacteroidales; f__Muribaculaceae; g__; s__
OTU_10351	Unknown
OTU_10396	Unknown
OTU_10406	Unknown
OTU_10408	Unknown
OTU_10410	Unknown
OTU_10420	Unknown
OTU_10457	Unknown
OTU_10462	Unknown
OTU_10487	Unknown
OTU_10497	k__Bacteria
OTU_10505	Unknown
OTU_10508	Unknown
OTU_10514	Unknown
OTU_10533	Unknown
OTU_10545	k__Bacteria; p__Bacteroidota; c__Ignavibacteria; o__Ignavibacteriales
OTU_10557	k__Bacteria
OTU_10562	Unknown
OTU_10583	Unknown
OTU_10597	Unknown
OTU_10615	k__Bacteria; p__unidentified_Bacteria; c__Gammaproteobacteria; o__Diplorickettsiales; f__Diplorickettsiaceae; g__; s__
OTU_10623	Unknown
OTU_10629	Unknown
OTU_10631	Unknown
OTU_10635	Unknown
OTU_10647	k__Bacteria
OTU_10649	Unknown
OTU_10652	Unknown
OTU_10654	Unknown
OTU_10676	Unknown
OTU_10677	k__Bacteria
OTU_10680	Unknown
OTU_10682	Unknown
OTU_10688	Unknown
OTU_10702	Unknown
OTU_10719	Unknown
OTU_10724	Unknown
OTU_10727	Unknown
OTU_10729	Unknown
OTU_10736	Unknown
OTU_10737	k__Bacteria
OTU_10738	Unknown
OTU_10741	Unknown
OTU_10745	Unknown
OTU_10750	Unknown
OTU_10754	Unknown
OTU_10756	Unknown
OTU_10769	Unknown
OTU_10774	Unknown
OTU_10793	Unknown
OTU_10796	k__Bacteria; p__unidentified_Bacteria; c__Saccharimonadia; o__Saccharimonadales; f__; g__; s__
OTU_10797	Unknown
OTU_10806	Unknown
OTU_10842	Unknown
OTU_10850	Unknown
OTU_10852	Unknown
OTU_10859	k__Bacteria
OTU_10877	Unknown
OTU_10890	Unknown
OTU_10895	Unknown
OTU_10899	Unknown
OTU_10903	Unknown
OTU_10912	Unknown
OTU_10927	Unknown
OTU_10934	Unknown
OTU_10949	Unknown
OTU_10950	Unknown
OTU_10962	Unknown
OTU_10970	Unknown
OTU_10980	Unknown
OTU_10995	Unknown
OTU_10997	Unknown
OTU_10998	Unknown
OTU_11004	k__Bacteria; p__Bacteroidota; c__Bacteroidia; o__Bacteroidales; f__Muribaculaceae; g__; s__
OTU_11008	k__Bacteria
OTU_11015	Unknown
OTU_11061	Unknown
OTU_11084	Unknown
OTU_11089	k__Bacteria
OTU_11096	Unknown
OTU_11100	Unknown
OTU_11101	Unknown
OTU_11113	Unknown
OTU_11118	Unknown
OTU_11119	k__Bacteria; p__Acidobacteriota; c__Subgroup_22
OTU_11122	Unknown
OTU_11160	Unknown
OTU_11168	Unknown
OTU_11175	Unknown
OTU_11193	Unknown
OTU_11203	Unknown
OTU_11207	Unknown
OTU_11212	k__Bacteria; p__Chloroflexi; c__Anaerolineae; o__SBR1031; f__A4b; g__; s__
OTU_11258	Unknown
OTU_11265	Unknown
OTU_11266	Unknown
OTU_11279	Unknown
OTU_11288	k__Bacteria; p__unidentified_Bacteria; c__Thermoleophilia; o__Gaiellales; f__; g__; s__
OTU_11289	Unknown
OTU_11312	Unknown
OTU_11323	Unknown
OTU_11333	k__Bacteria
OTU_11335	Unknown
OTU_11340	Unknown
OTU_11361	Unknown
OTU_11383	Unknown
OTU_11399	Unknown
OTU_11407	Unknown
OTU_11410	k__Bacteria
OTU_11442	Unknown
OTU_11486	Unknown
OTU_11494	k__Bacteria
OTU_11497	k__Bacteria; p__unidentified_Bacteria; c__Alphaproteobacteria; o__Thalassobaculales; f__; g__; s__
OTU_11507	Unknown
OTU_11510	k__Bacteria
OTU_11540	k__Bacteria
OTU_11541	Unknown
OTU_11544	Unknown
OTU_11545	k__Bacteria
OTU_11549	Unknown
OTU_11574	k__Bacteria
OTU_11578	Unknown
OTU_11583	Unknown
OTU_11585	Unknown
OTU_11586	Unknown
OTU_11604	Unknown
OTU_11613	Unknown
OTU_11617	Unknown
OTU_11619	Unknown
OTU_11627	Unknown
OTU_11628	Unknown
OTU_11629	k__Bacteria
OTU_11635	Unknown
OTU_11639	Unknown
OTU_11649	Unknown
OTU_11660	Unknown
OTU_11661	Unknown
OTU_11666	Unknown
OTU_11673	Unknown
OTU_11680	Unknown
OTU_11682	Unknown
OTU_11683	Unknown
OTU_11716	Unknown
OTU_11719	Unknown
OTU_11720	Unknown
OTU_11724	Unknown
OTU_11731	Unknown
OTU_11735	Unknown
OTU_11740	Unknown
OTU_11746	Unknown
OTU_11748	Unknown
OTU_11750	k__Bacteria; p__Myxococcota; c__Polyangia; o__FFCH16767; f__; g__; s__
OTU_11752	Unknown
OTU_11754	Unknown
OTU_11767	Unknown
OTU_11771	Unknown
OTU_11779	Unknown
OTU_11790	k__Bacteria; p__Proteobacteria; c__Gammaproteobacteria; o__Burkholderiales; f__Comamonadaceae
OTU_11794	k__Bacteria; p__Acidobacteriota; c__Holophagae; o__Subgroup_7; f__; g__; s__
OTU_11799	k__Bacteria
OTU_11800	k__Bacteria; p__unidentified_Bacteria; c__Bacilli; o__Erysipelotrichales; f__Erysipelotrichaceae; g__; s__
OTU_11803	Unknown
OTU_11806	Unknown
OTU_11816	Unknown
OTU_11831	Unknown
OTU_11841	Unknown
OTU_11847	Unknown
OTU_11870	k__Bacteria; p__Verrucomicrobiota; c__Verrucomicrobiae; o__Pedosphaerales; f__Pedosphaeraceae; g__Ellin517; s__
OTU_11880	Unknown
OTU_11881	Unknown
OTU_11883	Unknown
OTU_11889	Unknown
OTU_11890	k__Bacteria
OTU_11896	Unknown
OTU_11902	Unknown
OTU_11906	Unknown
OTU_11909	Unknown
OTU_11916	Unknown
OTU_11922	Unknown
OTU_11925	Unknown
OTU_11932	Unknown
OTU_11939	Unknown
OTU_11942	Unknown
OTU_11944	Unknown
OTU_11945	Unknown
OTU_11946	Unknown
OTU_11954	Unknown
OTU_11957	Unknown
OTU_11964	Unknown
OTU_11971	Unknown
OTU_11981	Unknown
OTU_11985	Unknown
OTU_11986	Unknown
OTU_11990	Unknown
OTU_11994	Unknown
OTU_11996	Unknown
OTU_11997	Unknown
OTU_12002	k__Bacteria
OTU_12008	k__Bacteria; p__Elusimicrobia; c__unidentified_Elusimicrobia; o__Lineage_IV; f__; g__; s__
OTU_12011	Unknown
OTU_12023	k__Bacteria
OTU_12039	Unknown
OTU_12057	Unknown
OTU_12059	k__Bacteria; p__Acidobacteriota; c__Vicinamibacteria; o__Subgroup_17; f__; g__; s__
OTU_12074	Unknown
OTU_12075	Unknown
OTU_12078	k__Bacteria
OTU_12110	Unknown
OTU_12113	Unknown
OTU_12155	Unknown
OTU_12156	Unknown
OTU_12160	Unknown
OTU_12189	Unknown
OTU_12194	Unknown
OTU_12198	Unknown
OTU_12211	Unknown
OTU_12229	Unknown
OTU_12233	Unknown
OTU_12244	Unknown
OTU_12256	Unknown
OTU_12257	Unknown
OTU_12261	k__Bacteria; p__Armatimonadota; c__Fimbriimonadia; o__Fimbriimonadales; f__Fimbriimonadaceae; g__; s__
OTU_12262	Unknown
OTU_12265	Unknown
OTU_12266	Unknown
OTU_12268	Unknown
OTU_12272	Unknown
OTU_12274	k__Bacteria
OTU_12276	k__Bacteria
OTU_12280	Unknown
OTU_12291	Unknown
OTU_12292	Unknown
OTU_12295	Unknown
OTU_12296	Unknown
OTU_12303	Unknown
OTU_12307	Unknown
OTU_12312	Unknown
OTU_12313	k__Bacteria; p__Bacteroidota; c__Bacteroidia; o__Bacteroidales; f__Prevotellaceae; g__Prevotella; s__Prevotella_marshii
OTU_12314	Unknown
OTU_12315	Unknown
OTU_12329	Unknown
OTU_12349	Unknown
OTU_12364	Unknown
OTU_12369	Unknown
OTU_12376	k__Bacteria
OTU_12384	Unknown
OTU_12396	Unknown
OTU_12405	Unknown
OTU_12414	Unknown
OTU_12648	k__Bacteria; p__unidentified_Bacteria; c__Gammaproteobacteria; o__Diplorickettsiales; f__Diplorickettsiaceae; g__; s__
OTU_12650	Unknown
OTU_12657	k__Bacteria
OTU_12659	Unknown
OTU_12662	Unknown
OTU_12664	Unknown
OTU_12674	Unknown
OTU_12695	Unknown
OTU_12697	Unknown
OTU_12713	Unknown
OTU_12715	Unknown
OTU_12719	Unknown
OTU_12720	Unknown
OTU_12730	Unknown
OTU_12734	k__Bacteria
OTU_12740	Unknown
OTU_12741	Unknown
OTU_12745	Unknown
OTU_12756	Unknown
OTU_12764	Unknown
OTU_12885	Unknown
OTU_12887	Unknown
OTU_12893	Unknown
OTU_12897	k__Bacteria
OTU_12908	k__Bacteria
OTU_12913	k__Bacteria
OTU_12918	Unknown
OTU_12924	Unknown
OTU_12925	k__Bacteria
OTU_12934	Unknown
OTU_12936	Unknown
OTU_12939	Unknown
OTU_12964	k__Bacteria
OTU_12970	Unknown
OTU_12984	Unknown
OTU_12985	Unknown
OTU_12988	k__Bacteria; p__unidentified_Bacteria; c__Gammaproteobacteria; o__Diplorickettsiales; f__Diplorickettsiaceae; g__; s__
OTU_12989	Unknown
OTU_12990	k__Bacteria
OTU_13003	Unknown
OTU_13008	Unknown
OTU_13011	Unknown
OTU_13014	Unknown
OTU_13015	k__Bacteria
OTU_13017	k__Bacteria; p__Proteobacteria; c__Gammaproteobacteria
OTU_13022	Unknown
OTU_13023	Unknown
OTU_13025	Unknown
OTU_13027	Unknown
OTU_13039	Unknown
OTU_13042	Unknown
OTU_13053	Unknown
OTU_13054	Unknown
OTU_13055	Unknown
OTU_13081	Unknown
OTU_13217	Unknown
OTU_13219	k__Bacteria; p__Planctomycetota; c__BD7-11; o__; f__; g__; s__
OTU_13221	Unknown
OTU_13224	Unknown
OTU_13246	k__Bacteria; p__unidentified_Bacteria; c__unidentified_Bacteria; o__Gemmatimonadales; f__Gemmatimonadaceae; g__; s__
OTU_13265	k__Bacteria; p__Firmicutes; c__Clostridia; o__Clostridia_UCG-014; f__; g__; s__
OTU_13321	Unknown
OTU_13324	Unknown
OTU_13326	Unknown
OTU_13333	Unknown
OTU_13334	Unknown
OTU_13336	Unknown
OTU_13354	Unknown
OTU_13355	Unknown
OTU_13360	Unknown
OTU_13369	Unknown
OTU_13370	k__Bacteria
OTU_13376	Unknown
OTU_13379	Unknown
OTU_13382	Unknown
OTU_13383	Unknown
OTU_13385	Unknown
OTU_13389	Unknown
OTU_13391	Unknown
OTU_13395	k__Bacteria; p__Proteobacteria; c__Alphaproteobacteria; o__Reyranellales; f__Reyranellaceae; g__Reyranella; s__Reyranella_sp
OTU_13396	Unknown
OTU_13397	k__Bacteria
OTU_13400	k__Bacteria
OTU_13403	Unknown
OTU_13411	Unknown
OTU_13414	Unknown
OTU_13421	Unknown
OTU_13423	Unknown
OTU_13431	Unknown
OTU_13432	Unknown
OTU_13433	Unknown
OTU_13436	Unknown
OTU_13444	Unknown
OTU_13446	Unknown
OTU_13450	Unknown
OTU_13451	Unknown
OTU_13453	Unknown
OTU_13455	Unknown
OTU_13459	Unknown
OTU_13460	Unknown
OTU_13462	Unknown
OTU_13465	Unknown
OTU_13466	Unknown
OTU_13469	Unknown
OTU_13470	k__Bacteria
OTU_13488	Unknown
OTU_13489	k__Bacteria
OTU_13491	Unknown
OTU_13492	Unknown
OTU_13493	Unknown
OTU_13494	Unknown
OTU_13505	Unknown
OTU_13507	Unknown
OTU_13520	Unknown
OTU_13521	Unknown
OTU_13526	Unknown
OTU_13527	Unknown
OTU_13539	Unknown
OTU_13543	Unknown
OTU_13544	Unknown
OTU_13553	Unknown
OTU_13554	k__Bacteria
OTU_13556	k__Bacteria
OTU_13562	Unknown
OTU_13565	Unknown
OTU_13570	Unknown
OTU_13586	k__Bacteria
OTU_13626	k__Bacteria
OTU_13628	Unknown
OTU_13650	Unknown
OTU_13651	Unknown
OTU_13659	Unknown
OTU_13663	Unknown
OTU_13667	Unknown
OTU_13673	Unknown
OTU_13674	Unknown
[truncated: 3,886 more rows]

## Sheet: observed_species_wilcox
	Difference	pvalue	sig.	LCL	UCL
[truncated: 15 more rows]

[truncated: 3 more sheets: weighted_unifrac_wilcox, PCoA, otu_table.s10.group.relative.tr]
