# Supplementary material for: Mycobacterium tuberculosis Rv1987 protein attenuates inflammatory response and consequently alters microbiota in mouse lung
Source: Front Cell Infect Microbiol. 2023 Nov 1;13:1256866. doi: 10.3389/fcimb.2023.1256866 (PMC10646435; doi:10.3389/fcimb.2023.1256866)
Supplement: Supplementary file 3 [file DataSheet_3.xlsx]

## Sheet: Sheet1
Source data for Figure 3A
		TNF-α				IL-12 p40				IL-17				IL-6				IFN-γ
	Day 9	CN	MSVec	MS1987		CN	MSVec	MS1987		CN	MSVec	MS1987		CN	MSVec	MS1987		CN	MSVec	MS1987
		0.98	1.5	0.83		0.83	5.74	4.09		0.92	1.79	0.2		0.9	1.69	1.17		1.15	3.15	3.32
		1.02	1.03	0.98		1.17	5.99	4.09		1.09	1.1	0.15		1.02	1.44	0.9		1.12	2.15	3.05
		1	1.28	0.1		1.04	5.48	5.4		0.99	0.54	0.2		1.08	2.38	1.04		0.78	3.36	2.75
	Day 16	CN	MSVec	MS1987		CN	MSVec	MS1987		CN	MSVec	MS1987		CN	MSVec	MS1987		CN	MSVec	MS1987
		0.85	0.69	0.66		0.94	1.11	1.22		1.04	7.59	2.31		0.98	0.87	0.4		0.85	0.9	0.91
		1.16	0.74	0.58		1.04	1.06	0.88		0.97	7.85	1.69		0.74	0.89	0.57		0.96	0.68	0.95
		1.02	0.57	0.21		1.02	1.12	1.24		1	7.33	2.66		1.38	0.6	0.61		1.23	0.95	0.94
		IL-4				IL-10
	Day 9	CN	MSVec	MS1987		CN	MSVec	MS1987
		0.53	0.66	2.8		1.07	0.46	0.51
		1.94	0.71	1.53		0.92	0.68	0.78
		0.97	0.62	2.2		1.01	0.82	1.28
	Day 16	CN	MSVec	MS1987		CN	MSVec	MS1987
		1.09	0.24	2.05		1.5	1.02	2.61
		0.91	0.92	1.34		0.68	1.01	2.74
		1.01	1.18	1.25		0.97	0.66	3
Source data for Figure 3B
	IL-17
		CN			MSVec			MS1987
	Day 9	16.9538	19.6597	18.0067	17.2017	18.6282	17.8209	15.3844	15.0546	14.827
	Day 16	16.9454	16.4202	16.7828	21.5777	19.9328	20.9552	17.166	16.5294	16.6477
	IL-10
		CN			MSVec			MS1987
	Day 9	143.793	156.207	152.033	141.638	151.379	147.509	190.431	178.276	185.353
	Day 16	87.2414	102.759	95	93.2759	109.655	102.466	144.138	154.483	149.31
Source data for Figure 3C
	IL-17
		CN			MSVec			MS1987
	Day 9	1.79832	2.36975	3.21008	3.1	5.90756	2.42017	1.07563	1.76471	3.59664
	Day 16	4.45378	2.15126	2.01681	6.87395	5.90756	5.6	1.07563	1.76471	3.59664
	IL-10
		CN			MSVec			MS1987
	Day 9	436.379	451.379	433.534	432.586	431.379	425.776	435.776	429.31	450.948
	Day 16	365.603	341.379	341.983	340.69	358.534	357.759	340.948	368.276	394.397
Source data for Figure 3D
	MSVec	MS1987
	4.8	15.2
	8	9.6
	7.2	12
	2.4	8
	4.8	9.6
	4	7.2
	3.2	8
	4	4.8
	2.4	9.6
