# Supplementary material for: Mycobacterium tuberculosis Rv1987 protein attenuates inflammatory response and consequently alters microbiota in mouse lung
Source: Front Cell Infect Microbiol. 2023 Nov 1;13:1256866. doi: 10.3389/fcimb.2023.1256866 (PMC10646435; doi:10.3389/fcimb.2023.1256866)
Supplement: Supplementary file 4 [file DataSheet_4.xlsx]

## Sheet: Sheet1
Source data for Figure 4A
	CN	TNF-α	IL-6	IL-10	IL-12 p40	IL-17	IFN-
	1.1	0.64	2.08	2.76	0.9	2.11	0.83
	0.93	0.57	1.99	2.53	0.91	1.59	0.79
	0.98	0.47	2.39	2.63	0.7	1.49	0.8
Source data for Figure 4B
	CN	TNF-α	IL-6	IL-10	IL-12 p40	IL-17	IFN-
	0.97	0.41	0.39	2.01	1.13	1.31	0.59
	1.03	0.24	0.3	1.35	1	1.57	1.04
	1	0.27	0.14	1.83	1.23	1.45	0.82
Source data for Figure 4C
	CN	TNF-α	IL-6	IL-10	IL-12 p40	IL-17	IFN-
	1.05	0.38	2.13	0.52	1.09	0.23	0.24
	1.01	0.44	1.82	0.43	1	0.15	0.23
	0.95	0.41	2.09	0.64	1.14	0.19	0.23
Original images of Figure 4D
	CN
	Ec
	Da
	Rp
