# Supplementary material for: Mycobacterium tuberculosis Rv1987 protein attenuates inflammatory response and consequently alters microbiota in mouse lung
Source: Front Cell Infect Microbiol. 2023 Nov 1;13:1256866. doi: 10.3389/fcimb.2023.1256866 (PMC10646435; doi:10.3389/fcimb.2023.1256866)
Supplement: Supplementary file 5 [file DataSheet_5.xlsx]

## Sheet: Sheet1
Source data for Figure 5A
		MSVec + MSVec CFC			MSVec + Ec CFC			MSVec + Da CFC			MSVec + Rp CFC
	0h	0.0417	0.04	0.043	0.0428	0.042	0.0409	0.0415	0.0405	0.0413	0.0422	0.0414	0.043
	6h	0.0459	0.044	0.0468	0.0432	0.045	0.042	0.0426	0.0415	0.0407	0.0452	0.044	0.0438
	12h	0.0492	0.048	0.05	0.0531	0.0606	0.0511	0.051	0.054	0.0532	0.0458	0.045	0.0449
	24h	0.159	0.149	0.17	0.2684	0.28	0.23	0.217	0.21	0.203	0.1388	0.1226	0.14
Source data for Figure 5B
	MSVec			MSvec + Ec CFC			MSvec + Da CFC			MSvec + Rp CFC
	MSVec	MSvec + Ec CFC	MSvec + Da CFC	MSvec + Rp CFC
	3.42	5	3.8	1.92
	3.56	5.4	4.4	1.94
	3.26	4.8	3.8	2.6
Source data for Figure 5C
	MSVec	MSvec + Ec CFC	MSvec + Da CFC	MSvec + Rp CFC
	0.08	0.07	0.081	0.078
	0.08	0.09	0.082	0.08
	0.08	0.08	0.083	0.079
Source data for Figure 5D
	MSVec	MSvec + Ec CFC	MSvec + Da CFC	MSvec + Rp CFC
	0.9546	1.169	2.5614	2.1263
	1.4697	2.4753	2.2105	1.1203
	1.2122	1.8222	2.386	1.6233
