# Supplementary material for: Mycobacterium tuberculosis Rv1987 protein attenuates inflammatory response and consequently alters microbiota in mouse lung
Source: Front Cell Infect Microbiol. 2023 Nov 1;13:1256866. doi: 10.3389/fcimb.2023.1256866 (PMC10646435; doi:10.3389/fcimb.2023.1256866)
Supplement: Supplementary file 6 [file DataSheet_6.xlsx]

## Sheet: Instruction
Source data for Figure 6
sheet 1	MS
sheet 2	MS-MS
sheet 3	altered metabolites

## Sheet: MS
ID	name	mz	rt	exact_mass	ppm	formula	KEGG	type	library	identify.pvalue	posneg	level	CN-1	CN-2	CN-3	CN-4	CN-5	MSVec-1	MSVec-2	MSVec-3	MSVec-4	MSVec-5	MS1987-1	MS1987-2	MS1987-3	MS1987-4	MS1987-5
M203T187	(-)-alpha-Curcumene	203.184	187.309	202.172	21.0982	C15H22	C09649	[M+H]+	BioDeepDB	0.799828	pos	1	4.8358e+06	2.23987e+07	3.29026e+07	1.4298e+07	7.97738e+06	1.25059e+07	540253	1.31158e+07	1.16853e+07	1.54342e+07	687465	7.45205e+06	2.37652e+06	9.97052e+06	1.78257e+07
M412T753	(-)-alpha-Narcotine	412.149	753.073	413.147	20.5584	C22H23NO7	C09592	[M-H]-	MoNA	0.836392	neg	1	30993.7	3.06167e+06	2.77781e+06	1.19002e+06	161769	178220	302009	1.55419e+06	120923	339250	13783.3	4.05447e+06	1.49768e+06	44618.7	2.57158e+06
M371T838	(-)-Arctigenin	371.154	837.515	372.157	9.87918	C21H24O6	C10545	[M-H]-	MoNA	0.671334	neg	1	5.66284e+06	1.17559e+07	5.50307e+06	4.90119e+06	0	7.66553e+06	0	5.07299e+06	6.90441e+06	5.94195e+06	5.37228e+06	7.67273e+06	7.94731e+06	6.65102e+06	0
M305T81	(-)-Epigallocatechin	305.068	80.7756	306.074	4.85282	C15H14O7	C12136	[M-H]-	MoNA	1.64239e-07	neg	2	5.71812e+06	4.84675e+07	2.96152e+07	3.27434e+07	1.78009e+07	4.86423e+07	8.59437e+07	5.3825e+07	7.36167e+07	3.24851e+07	1.13589e+07	4.52674e+07	4.10807e+07	2.27889e+07	5.31289e+07
M499T526	(-)-Gossypol	499.184	525.701	518.194	15.849	C30H30O8	C07667	[M-H2O-H]-	BioDeepDB	0.957815	neg	1	1.25115e+06	4.39894e+06	6.93235e+06	6.31468e+06	1.52528e+06	2.99351e+06	7.27908e+06	8.05283e+06	6.34522e+06	1.04225e+07	2.49232e+06	7.25018e+06	3.03884e+06	2.42288e+06	1.3915e+07
M583T613	(-)-Guttiferone E	583.357	612.943	602.361	24.5704	C38H50O6	C09929	[M-H2O-H]-	BioDeepDB	0.953356	neg	1	1.19803e+06	37321.9	237768	928526	7388.49	24966.3	1.55256e+06	929061	49169.7	29123.1	818344	1.09306e+06	73526.3	45925.2	57253.3
M265T413	(-)-Quebrachamine	265.196	412.83	282.21	23.0117	C19H26N2	C09235	[M+H-H2O]+	GNPS	0.998377	pos	1	3.64243e+07	1.16618e+07	1.14895e+07	1.82694e+07	9.14606e+06	6.93087e+06	27072.6	1.26747e+07	4.85522e+06	1.07327e+07	936821	1.2546e+07	1.15773e+07	5.17772e+06	1.03232e+07
M194T810	(-)-Salsoline	194.119	809.982	193.11	2.83847	C11H15NO2	C09640	[M+H]+	BioDeepDB	0.644817	pos	1	2.98331e+06	9.94571e+06	3.39791e+06	2.44004e+06	2.03959e+07	1.20996e+07	3.48302e+06	9.59607e+06	2.36034e+07	6.06943e+06	1.79281e+07	7.14025e+06	6.94986e+06	3.09145e+07	3.46354e+06
M151T38	(+)-(S)-Carvone	151.112	37.8929	150.105	0.0161843	C10H14O	C11383	[M+H]+	BioDeepDB	3.04265e-05	pos	2	5.03882e+07	1.90901e+07	3.69985e+07	1.57193e+07	2.5605e+07	1.52578e+07	2.58933e+07	3.32281e+07	5.66544e+06	1.83222e+07	2.84074e+07	3.12142e+07	2.66148e+07	1.11562e+07	1.00541e+07
M400T364	(+)-Aschantin	400.146	364.214	400.152	14.2547	C22H24O7	C17845	[M]-	MoNA	0.999987	neg	1	211039	2.24454e+06	2.80829e+06	2.55459e+06	598369	2.32916e+06	2.79342e+06	1.97404e+06	2.38244e+06	3.08534e+06	41722.5	2.9739e+06	2.07104e+06	1.47226e+06	2.13891e+06
M152T65	(+)-Norephedrine	152.107	65.0569	151.1	2.00943	C9H13NO	C02343	[M+H]+	mzCloud	0.81706	pos	1	1.5966e+06	1.39804e+06	1.60262e+06	1.79187e+06	1.08742e+06	1.14808e+06	1.7485e+06	1.28046e+06	1.47251e+06	1.3941e+06	1.64257e+06	1.2321e+06	1.70918e+06	1.52969e+06	1.71258e+06
M335T471	(+)-Sesamin	335.097	471.229	354.11	14.8499	C20H18O6	C10882	[M-H2O-H]-	MoNA	0.974363	neg	1	21911	271699	631944	63261.3	83211.2	16680.9	31780.5	285698	273475	570182	20219.7	56571.7	201962	41366.4	416509
M209T322	(10aS)-10,10a-Dihydrophenazine-1-carboxylate	209.067	322.001	226.074	2.88592	C13H10N2O2	C21412	[M+H-H2O]+	BioDeepDB	0.809062	pos	1	378586	2.75072e+06	2.76625e+06	2.09984e+06	2.00982e+06	6.59066e+06	220620	1.90561e+06	905143	417458	291836	3.08727e+06	5.32316e+06	3.13174e+06	1.52604e+06
M353T717	(13E)-11a-Hydroxy-9,15-dioxoprost-13-enoic acid	353.231	716.703	352.225	1.17688	C20H32O5	C04654	[M+H]+	BioDeepDB	0.60629	pos	1	2.1093e+07	8.02062e+07	1.02148e+08	1.09555e+08	3.26236e+07	1.95901e+07	3.33821e+06	1.06658e+08	3.31631e+07	8.48673e+07	3.95418e+07	1.95566e+08	9.83221e+07	3.98141e+07	1.76099e+08
M183T435	(2-Naphthalenyloxy)acetic acid	183.048	434.661	202.063	16.3837	C12H10O3	C18750	[M-H2O-H]-	MoNA	0.988644	neg	1	50125.4	784242	105240	578836	52827.4	1.10207e+06	100308	341554	623760	124358	51055.7	100691	531232	53828.1	638575
M274T333	(2R,3R)-3-Methylornithinyl-N6-lysine	274.202	333.451	274.2	4.91228	C12H26N4O3	C20278	[M]+	BioDeepDB	0.827809	pos	1	1.49155e+06	15066.7	1.09093e+07	8.3354e+06	0	0	18563.8	5.46855e+06	0	0	60042.3	0	19718.5	1.11853e+06	17616.8
M146T118	(2R,5S)-2,5-Diaminohexanoate	146.118	117.983	146.106	2.99253	C6H14N2O2	C05161	[M]+	BioDeepDB	0.000100198	pos	2	5.17372e+07	2.47828e+07	1.06664e+08	1.22308e+08	4.89131e+07	8.72324e+07	2.49748e+06	6.69015e+07	5.78759e+07	8.96059e+07	4.20414e+07	1.01672e+08	9.60929e+07	4.89497e+07	1.10426e+08
M185T131	(2R)-2-Hydroxy-3-(phosphonatooxy)propanoate	184.985	131.204	185.993	3.62794	C3H7O7P	C00197	[M-H]-	BioDeepDB	0.841708	neg	1	1.12752e+06	3.2697e+06	7.68109e+06	9.82856e+06	1.12752e+06	1.12359e+06	2.29827e+06	1.65336e+06	1.71383e+06	1.04274e+07	1.06594e+06	2.50912e+06	5.95689e+06	7.04925e+06	1.22451e+07
M188T97	(2S,4S)-4-Hydroxy-2,3,4,5-tetrahydrodipicolinate	188.056	97.3524	187.048	1.96613	C7H9NO5	C20258	[M+H]+	BioDeepDB	0.627469	pos	1	4.81575e+06	6.79727e+06	8.64293e+06	9.05327e+06	3.53351e+06	1.70427e+06	369351	2.04703e+06	5.39915e+06	3.07757e+06	2.94399e+06	8.47078e+06	1.01111e+07	3.96792e+06	7.33981e+06
M174T109	(2S,5S)-trans-Carboxymethylproline	174.088	109.193	173.069	2.08251	C7H11NO4	C17366	[M+H]+	BioDeepDB	0.109249	pos	2	3.00621e+06	2.75808e+07	2.92259e+06	2.1099e+07	8.94309e+06	8.25512e+07	557303	1.869e+07	1.97894e+06	1.35203e+07	1.0763e+06	3.01933e+06	1.80894e+07	5.89844e+06	1.41696e+07
M224T365	(2S)-Flavanone	224.092	365.356	224.084	0.022398	C15H12O2	C02099	[M]+	BioDeepDB	0.0073413	pos	2	3.86025e+06	1.64702e+07	1.05192e+07	1.67636e+07	5.39973e+06	1.27128e+07	9.5722e+06	1.71656e+07	6.04409e+06	1.65785e+07	3.64904e+06	2.01931e+07	1.82589e+07	9.21701e+06	2.84096e+07
M255T678	(2S)-Liquiritigenin	255.071	678.046	256.074	1.80192	C15H12O4	C09762	[M-H]-	BioDeepDB	0.595455	neg	1	1.05688e+09	1.34416e+09	1.01813e+09	1.10699e+09	9.09176e+08	8.08993e+08	9.85166e+08	1.02995e+09	1.33044e+09	8.833e+08	8.02853e+08	1.24805e+09	8.61079e+08	8.82532e+08	1.12464e+09
M178T38	(2Z,4S,5R)-2-Amino-4,5,6-trihydroxyhex-2-enoate	178.087	38.4753	177.064	1.73188	C6H11NO5	C20844	[M+H]+	BioDeepDB	0.59974	pos	1	2.57965e+06	3.20188e+06	474746	322816	3.43133e+06	1.48733e+06	516384	350597	312815	380058	1.44162e+06	354736	1.04083e+06	1.41392e+06	299260
M345T593	(3S,4S)-3-Hydroxytetradecane-1,3,4-tricarboxylate	345.191	592.594	346.199	3.14091	C17H30O7	C04529	[M-H]-	GNPS	0.993251	neg	1	182995	301632	311090	239165	144472	863997	484090	246209	207442	563626	129338	362268	250641	52342	462888
M138T309	(3S,5S)-Carbapenam-3-carboxylic acid	138.049	309.164	155.058	9.7843	C7H9NO3	C17367	[M+H-H2O]+	BioDeepDB	0.704049	pos	1	2.11268e+06	3.41617e+07	4.80992e+07	2.5329e+07	1.78963e+07	6.55793e+07	180052	1.67487e+07	1.59774e+07	5.17559e+06	2.64454e+06	4.05593e+07	5.22284e+07	4.19589e+07	2.44341e+07
M277T118	(5-L-Glutamyl)-L-glutamate	277.103	118.427	276.096	0.302424	C10H16N2O7	C05282	[M+H]+	mzCloud	7.12248e-07	pos	2	3.65929e+08	1.2847e+09	1.22284e+09	1.1738e+09	4.68595e+08	1.1187e+09	4.19876e+06	1.03925e+09	4.06477e+08	8.22461e+08	4.01809e+08	1.3471e+09	1.37245e+09	3.85907e+08	1.1489e+09
M336T736	(5Z,9E,14Z)-(8xi,11R,12S)-11,12-epoxy-8-hydroxyicosa-5,9,14-trienoic Acid	336.225	736.406	336.23	13.8157	C20H32O4	C04849	[M]-	BioDeepDB	0.793081	neg	1	8.33492e+06	1.45168e+07	1.01329e+08	1.95149e+07	2.14539e+07	3.12644e+06	2.1523e+07	9.19915e+07	5.15803e+07	6.99596e+07	7.82532e+06	1.77235e+08	5.63047e+07	2.76391e+07	1.3499e+08
M329T701	(7Z,10Z,13Z,16Z,19Z)-Docosapentaenoic acid	329.248	700.6	330.256	1.23038	C22H34O2	C16513	[M-H]-	mzCloud	0.629524	neg	1	8.27403e+06	858064	1.85232e+06	6.20709e+06	4.76978e+07	1.81855e+06	5.79065e+06	3.70592e+06	3.71125e+06	6.27775e+07	1.91905e+07	633479	3.83107e+06	8.46745e+07	6.08646e+06
M129T88	(E)-3-(4-Hydroxyphenyl)-2-propenal	129.037	87.9233	148.052	23.9959	C9H8O2	C05608	[M-H2O-H]-	BioDeepDB	1	neg	1	5.72397e+07	6.40277e+07	8.00967e+07	7.4537e+07	8.30404e+07	6.37882e+07	5.84344e+07	6.62609e+07	5.20061e+07	6.52297e+07	5.80456e+07	8.38143e+07	9.31112e+07	6.18759e+07	8.58302e+07
M270T336	(R,S)-Norlaudanosoline	270.109	336.399	287.116	2.24753	C16H17NO4	C06350	[M+H-H2O]+	BioDeepDB	0.912457	pos	1	610658	1.12522e+07	2.64914e+06	5.91523e+06	1.80754e+06	6.81002e+06	14555.1	7.12527e+06	1.83441e+06	1.9466e+06	1.49643e+06	4.25223e+06	8.3968e+06	2.67434e+06	2.55218e+06
M148T114	(R) 2,3-Dihydroxy-3-methylvalerate	148.08	113.519	148.074	0.872676	C6H12O4	C06007	[M]+	BioDeepDB	0.598215	pos	1	3.23621e+06	2.6949e+06	3.1353e+07	3.87787e+06	1.58945e+07	3.7488e+07	1.04979e+06	9.87878e+06	809396	8.45909e+06	1.13374e+07	4.29344e+06	1.21667e+07	829123	2.45584e+06
M301T583_2	(R)-10-Hydroxystearate	301.281	582.976	300.266	24.9334	C18H36O3	C03195	[M+H]+	BioDeepDB	0.986785	pos	1	229849	620867	5.76968e+06	4.43785e+06	2.74321e+06	2.5928e+06	0	4.3174e+06	1.96988e+06	2.6194e+06	1.2452e+06	3.59881e+06	2.28146e+06	2.83687e+06	3.39049e+06
M87T92	(R)-3-Hydroxybutyric acid	87.0447	91.6164	104.047	2.5247	C4H8O3	C01089	[M+H-H2O]+	BioDeepDB	1.90536e-06	pos	2	1.7109e+07	1.33608e+07	1.22721e+07	1.39633e+07	1.03069e+07	1.17104e+07	1.30663e+06	1.95623e+07	1.07949e+07	1.40277e+07	1.40621e+07	1.65155e+07	1.47025e+07	7.91776e+06	1.84189e+07
M169T341	(R)-4-Hydroxymandelate	169.061	341.476	168.042	16.2651	C8H8O4	C05343	[M+H]+	BioDeepDB	0.0196	pos	2	1.59044e+06	4.51668e+06	6.14319e+06	6.70565e+06	1.23692e+06	2.05001e+06	1.22547e+06	3.29975e+06	1.89543e+06	4.02153e+06	1.384e+06	7.92576e+06	4.37157e+06	1.03981e+06	5.34644e+06
M128T94	(R)-5,6-Dihydrothymine	128.071	93.5494	128.059	3.24627	C5H8N2O2	C21028	[M]+	BioDeepDB	9.27003e-05	pos	2	1.58218e+07	7.52774e+07	1.68295e+08	1.69363e+08	1.89501e+07	9.3178e+07	1.11375e+07	1.90016e+08	9.81383e+07	1.02712e+08	4.94789e+07	2.10268e+08	1.58691e+08	5.75393e+07	2.53268e+08
M211T131	(R)-Kawain	211.071	130.74	230.094	22.9808	C14H14O3	C09947	[M-H2O-H]-	GNPS	1	neg	1	1.87013e+06	2.68651e+06	4.50003e+06	6.59837e+06	2.01817e+06	3.34649e+06	4.37395e+06	3.81597e+06	4.1768e+06	3.48259e+06	1.89482e+06	5.03463e+06	6.03823e+06	2.19094e+06	5.80686e+06
M135T45	(R)-mandelic Acid	135.044	45.1741	152.047	0.115639	C8H8O3	C01983	[M+H-H2O]+	BioDeepDB	0.00285787	pos	2	2.65251e+06	7.07886e+06	1.44257e+07	2.5043e+06	1.21e+07	2.47169e+06	2.00986e+07	5.48753e+06	9.57591e+06	2.35995e+06	2.38668e+06	5.66698e+06	2.17896e+06	9.76165e+06	2.2336e+06
M102T73	(R)-Methylmalonate semialdehyde	102.022	73.2501	102.032	1.64576	C4H6O3	C21030	[M]+	BioDeepDB	0.593217	pos	1	1.30731e+06	6.58219e+07	5.44783e+07	5.95455e+07	2.95103e+07	7.80414e+07	1.3221e+06	5.92475e+07	3.34298e+07	6.15058e+07	3.37028e+06	7.55906e+07	7.43052e+07	3.61986e+07	8.83984e+07
M147T118	(R)-Mevalonate	147.064	118.461	148.074	12.9151	C6H12O4	C00418	[M-H]-	mzCloud	0.71191	neg	1	8.55472e+06	1.1667e+07	1.3682e+07	1.67634e+07	1.13383e+07	1.17015e+07	2.05262e+07	1.45263e+07	1.58021e+07	1.49042e+07	1.55432e+07	1.8034e+07	1.53678e+07	1.49889e+07	1.60764e+07
M131T808	(R)-Pantolactone	130.522	808.293	130.063	0.943614	C6H10O3	C01012	[M+H]+	BioDeepDB	0.588269	pos	1	1.57884e+07	1.00065e+07	2.76653e+07	5.58283e+06	3.60911e+07	2.22364e+07	1.39782e+08	1.00992e+08	1.64557e+08	2.09932e+07	2.2659e+07	2.98249e+07	2.35092e+07	1.05127e+08	5.72784e+07
M301T80	(S,E)-Zearalenone	301.141	79.8521	318.147	0.264748	C18H22O5	C09981	[M+H-H2O]+	BioDeepDB	0.835122	pos	1	4.97337e+07	5.66326e+07	4.69517e+07	5.81285e+07	5.39494e+07	5.97656e+07	1.90186e+07	5.17937e+07	5.92713e+07	5.6589e+07	5.26718e+07	5.07212e+07	5.04975e+07	4.57182e+07	5.50056e+07
M331T838_2	(S)-[10]-Gingerol	331.227	837.58	350.246	1.96617	C21H34O4	C17496	[M-H2O-H]-	MoNA	0.595387	neg	1	0	0	0	0	0	1.61934e+06	8.63815e+06	5.11431e+06	6.4129e+06	6.20617e+06	0	2.36666e+07	9.67554e+06	2.26269e+06	1.25156e+07
M148T74	(S)-2-Methylmalate	148.028	73.7226	148.037	1.26678	C5H8O5	C02614	[M]+	BioDeepDB	1.87757e-08	pos	2	5.39009e+06	3.88541e+07	3.08193e+07	3.62486e+07	1.61805e+07	4.69516e+07	691629	3.53639e+07	1.97187e+07	3.45496e+07	9.5623e+06	4.18491e+07	3.85146e+07	2.14262e+07	4.26349e+07
M121T90	(S)-2-Phenyloxirane	121.069	90.2906	120.058	0.491826	C8H8O	C20782	[M+H]+	BioDeepDB	0.0435967	pos	2	3.71765e+06	8.57586e+06	5.25054e+06	6.47406e+06	2.80487e+06	8.15755e+06	2.27108e+06	4.247e+06	1.31327e+07	1.80008e+07	1.27321e+07	1.27082e+07	1.44493e+07	1.4718e+07	2.55766e+07
M128T375	(S)-2-Propylpiperidine	128.144	374.565	127.136	2.95364	C8H17N	C06523	[M+H]+	BioDeepDB	0.932954	pos	1	2.99753e+07	3.41154e+07	1.28855e+07	9.58823e+06	1.34658e+07	1.065e+07	4.36902e+06	2.47921e+07	9.59631e+06	8.52213e+06	5.37433e+06	2.25065e+07	2.29462e+07	2.22579e+07	1.22237e+07
M853T68_1	(S)-3-Hydroxybutyryl-CoA	853.152	67.6653	853.152	0.0792376	C25H42N7O18P3S	C01144	[M]-	BioDeepDB	0.984632	neg	1	651119	1.5809e+06	3.68526e+06	1.17501e+06	1.59315e+06	1.75741e+06	6.55172e+06	4.17147e+06	3.51734e+06	1.03648e+06	1.11968e+06	2.97493e+06	1.21133e+06	1.62455e+06	614346
M247T341	(S)-Abscisic acid	247.129	341.173	264.136	2.28838	C15H20O4	C06082	[M+H-H2O]+	BioDeepDB	0.68261	pos	1	2.20175e+07	1.17688e+08	1.00244e+08	1.17137e+08	3.63315e+07	8.73158e+07	11054	8.55795e+07	3.31927e+07	1.04407e+08	1.96518e+07	1.04759e+08	1.15295e+08	3.15544e+07	1.16299e+08
M374T343	(S)-Autumnaline	374.197	342.539	373.189	1.92352	C21H27NO5	C16707	[M+H]+	BioDeepDB	0.66007	pos	1	457779	3.45235e+06	2.26296e+06	1.46895e+07	2.39049e+06	6.47392e+06	0	6.87039e+06	1.70952e+06	4.85078e+06	2.37248e+06	5.88674e+06	1.93643e+06	894717	5.23224e+06
M180T577	(S)-beta-Tyrosine	180.065	576.706	181.074	8.89814	C9H11NO3	C21308	[M-H]-	MetaDNA	0.0101312	neg	2	2.68377e+06	3.19722e+06	2.7135e+06	6.48293e+06	365810	4.64602e+06	3.8449e+06	3.80403e+06	3.03414e+06	5.08806e+06	2.47212e+06	7.35516e+06	2.75832e+06	334842	3.74435e+06
M322T558	(S)-Isocorydine	322.15	557.81	341.163	18.9585	C20H23NO4	C09549	[M-H2O-H]-	MoNA	0.95801	neg	1	75635.1	996906	807091	1.12289e+06	215288	582269	300691	1.16712e+06	828323	825888	286080	668344	651932	379991	2.02392e+06
M256T129	(S)-Pinocembrin	256.08	128.907	256.074	23.9166	C15H12O4	C09827	[M]-	MoNA	1	neg	1	1.14123e+06	3.7397e+06	1.32178e+06	2.07811e+06	1.53739e+06	2.0447e+06	3.13147e+06	1.72952e+06	2.17222e+06	4.0885e+06	1.0294e+06	3.09445e+06	1.50999e+06	1.261e+06	7.70632e+06
M129T77	(S)-Piperidine-2-carboxamide	129.103	77.2147	128.095	2.15556	C6H12N2O	C19809	[M+H]+	MetaDNA	0.0204414	pos	2	1.01606e+07	1.42438e+07	1.57103e+07	1.69999e+07	1.06305e+07	1.94883e+07	5.36004e+07	1.64922e+07	1.32443e+07	1.97094e+07	9.99226e+06	2.14598e+07	1.96388e+07	1.81059e+07	2.21088e+07
M189T95	(Z)-But-1-ene-1,2,4-tricarboxylate	189.037	94.5873	188.032	10.147	C7H8O6	C04002	[M+H]+	BioDeepDB	0.725092	pos	1	634201	1.70286e+07	1.35231e+07	1.20702e+07	1.24507e+06	1.54822e+07	98727.8	1.21182e+07	7.74937e+06	1.29665e+07	465155	2.50005e+06	9.45935e+06	384933	1.91886e+07
M275T772	[8]-Shogaol	275.168	772.086	276.173	9.53082	C17H24O3	C10494	[M-H]-	BioDeepDB	3.31391e-07	neg	2	9.56888e+07	2.08015e+07	1.13909e+07	1.83028e+07	9.85952e+07	5.69661e+06	3.53597e+07	1.60678e+07	5.43632e+07	1.5275e+08	4.98474e+07	7.0519e+07	1.06492e+08	2.40217e+07	1.05654e+07
M271T378	1-(2,6-Dihydroxy-4-methoxyphenyl)-3-phenyl-1-propanone	271.093	377.605	272.105	17.1222	C16H16O4	C09644	[M-H]-	GNPS	0.996845	neg	1	149978	234828	223626	154610	97768.8	248119	202471	155657	175318	317822	246788	249822	151168	414217	198518
M277T249	1-(3,4-Dihydroxyphenyl)-1-decene-3,5-dione	277.148	248.984	276.136	16.3346	C16H20O4	C17745	[M+H]+	BioDeepDB	0.944978	pos	1	4.03605e+06	7.31459e+07	8.97091e+06	3.94681e+07	3.36751e+06	2.90952e+07	61343.2	4.18163e+07	5.31851e+06	8.87383e+06	1.31499e+07	2.76518e+07	2.16086e+07	4.72941e+07	9.13895e+07
M243T111_2	1-(4-Hydroxyphenyl)-1-decene-3,5-dione	243.134	110.703	260.141	1.71572	C16H20O3	C17744	[M+H-H2O]+	BioDeepDB	0.610539	pos	1	5.30374e+06	2.92322e+07	4.10273e+06	6.3729e+06	2.74019e+06	6.64545e+06	449484	5.79507e+06	4.39602e+06	5.4121e+06	4.17999e+06	2.31318e+07	5.34575e+06	4.99774e+06	8.35174e+06
M101T691	1-Aminocyclopropanecarboxylic acid	101.071	691.479	101.048	1.49297	C4H7NO2	C01234	[M]+	BioDeepDB	2.12814e-10	pos	2	1.61817e+07	1.09433e+07	5.05671e+07	1.38221e+07	1.29766e+07	3.451e+06	1.99325e+07	1.73099e+07	6.97023e+06	4.20838e+06	1.02824e+07	3.67918e+06	1.11527e+07	3.69565e+06	4.07545e+06
M206T143	1-Benzyl-1,2,3,4-tetrahydroisoquinoline	206.128	142.992	223.136	3.61353	C16H17N	C05201	[M+H-H2O]+	BioDeepDB	0.813501	pos	1	1.59265e+06	2.42651e+07	1.36869e+07	1.3677e+07	6.82325e+06	2.63806e+07	723198	1.19026e+07	9.62949e+06	1.9333e+07	911139	4.41409e+06	1.87012e+07	1.77817e+06	6.22743e+06
M291T102	1-Dehydro-[6]-gingerdione	291.167	102.1	290.152	12.1272	C17H22O4	C17746	[M+H]+	BioDeepDB	0.959043	pos	1	19737.8	1.00833e+06	1.46274e+07	1.6783e+07	89245.9	873873	0	5.63258e+06	543046	3.11612e+07	0	2.5986e+07	1.40011e+06	270351	4.63207e+07
M163T346	1-Deoxynojirimycin	163.087	345.781	163.084	14.7321	C6H13NO4	C16843	[M]+	BioDeepDB	0.815112	pos	1	1.72784e+06	1.86358e+06	1.20739e+06	2.01119e+06	1.67443e+06	1.64087e+06	2.1977e+06	1.54025e+06	735012	1.96497e+06	828601	1.60539e+06	1.48493e+06	788079	1.79931e+06
M241T628	1-Hexadecanol	241.038	628.421	242.261	2.72246	C16H34O	C00823	[M-H]-	BioDeepDB	4.16031e-11	neg	2	1.91009e+06	3.46846e+06	1.95792e+06	1.41768e+06	1.63349e+06	1.54098e+06	2.42359e+06	1.87084e+06	1.67502e+06	1.21875e+06	1.32264e+06	1.32854e+06	2.51415e+06	2.14011e+06	2.44167e+06
M171T696	1-Hydroxy-2-naphthoate	171.148	696.06	188.047	5.1821	C11H8O3	C03203	[M+H-H2O]+	BioDeepDB	0.00189432	pos	2	7.5765e+06	1.69259e+07	3.142e+07	1.50519e+07	2.66408e+07	2.00662e+07	8.69075e+06	1.16731e+07	3.08643e+07	1.3756e+07	6.99683e+06	1.20985e+07	2.52488e+07	1.87572e+07	1.48493e+07
M141T106	1-Hydroxymethylnaphthalene	141.066	106.436	158.073	0.549426	C11H10O	C14089	[M+H-H2O]+	BioDeepDB	0.000597308	pos	2	1.41117e+07	4.50702e+06	4.67479e+07	1.6216e+07	1.4849e+07	3.10862e+06	1.06866e+06	2.45263e+07	2.63393e+06	2.11492e+07	1.35564e+07	5.89476e+07	4.12572e+06	1.66052e+07	1.54305e+07
M219T84_2	1-Hydroxypyrene	219.083	84.2733	218.073	12.6427	C16H10O	C14519	[M+H]+	BioDeepDB	0.727183	pos	1	8.21989e+06	6.97225e+06	1.86346e+07	9.34695e+06	2.82874e+07	2.92203e+07	1.00206e+06	2.51241e+07	3.32411e+07	9.6078e+06	2.40263e+07	1.14585e+07	6.94332e+06	2.89658e+07	1.02727e+07
M205T765	1-Methyl-6-phenyl-1H-imidazo[4,5-b]pyridin-2-amine	205.086	765.464	224.106	10.6708	C13H12N4	C16038	[M-H2O-H]-	MoNA	0.737781	neg	1	9.78567e+06	5.07672e+06	3.19568e+06	3.53946e+06	7.33793e+06	3.93149e+06	5.47373e+06	6.19717e+06	4.26708e+06	2.39751e+06	989319	1.1034e+06	5.69932e+06	6.01847e+06	3.59335e+06
M282T347	1-Methyladenosine	282.12	347.182	281.112	0.0660013	C11H15N5O4	C02494	[M+H]+	BioDeepDB	1.18149e-10	pos	2	864519	1.90827e+07	1.67937e+07	1.77391e+07	5.18694e+06	1.51062e+07	0	1.51316e+07	1.10199e+06	1.42253e+07	741883	1.99558e+07	1.53352e+07	1.03386e+06	2.02462e+07
M126T75	1-Methylhistamine	126.103	74.5579	125.095	0.63145	C6H11N3	C05127	[M+H]+	BioDeepDB	0.00174897	pos	2	1.72529e+07	3.94849e+07	9.25734e+06	3.26403e+07	2.15707e+07	2.12724e+07	7.6678e+06	2.38013e+07	2.31307e+07	1.85423e+07	1.42992e+07	1.50887e+07	3.70663e+07	2.64474e+07	2.35382e+07
M168T108	1-Methylhistidine	168.076	107.548	169.085	9.5574	C7H11N3O2	C01152	[M-H]-	BioDeepDB	0.752233	neg	1	1.44534e+06	3.17428e+06	3.39744e+06	3.51197e+06	1.45699e+06	2.13126e+06	2.5981e+06	3.21919e+06	3.39306e+06	953977	1.36873e+06	3.37443e+06	3.18435e+06	1.71293e+06	3.40184e+06
M137T92	1-Methylnicotinamide	137.071	91.8385	137.071	0.0320794	C7H9N2O	C02918	[M]+	BioDeepDB	0.000392664	pos	2	1.03683e+07	8.48871e+06	1.07071e+07	1.18502e+07	6.63378e+06	8.44068e+06	5.05314e+06	1.07897e+07	7.34437e+06	9.86675e+06	1.09361e+07	1.23739e+07	1.13202e+07	8.52751e+06	1.38648e+07
M185T742	1-Naphthaleneacetic acid	185.059	742.342	186.068	7.90653	C12H10O2	C13014	[M-H]-	MoNA	0.0983075	neg	2	363910	1.70894e+07	213476	1.44343e+07	1.27856e+07	1.93701e+08	3.3381e+06	8.77868e+06	4.87616e+06	1.15488e+07	764886	1.18129e+06	2.46784e+07	8.26899e+06	1.40355e+07
M444T119	1-O-[2-(L-Cysteinamido)-2-deoxy-alpha-D-glucopyranosyl]-1D-myo-inositol	444.138	118.701	444.141	8.62635	C15H28N2O11S	C19703	[M]+	BioDeepDB	0.89478	pos	1	0	49817.1	7.26399e+06	4.39284e+06	1.97453e+06	2.31819e+07	0	156411	0	7.07367e+07	0	4.89124e+06	885728	1.32152e+07	1.36479e+08
M332T114	1-O-Galloyl-beta-D-glucose	332.074	113.722	332.074	0.0728794	C13H16O10	C01158	[M]-	MoNA	0.984609	neg	1	274613	3.02273e+06	2.85382e+06	1.97956e+06	922816	4.50508e+06	2.5945e+06	1.84332e+06	1.81408e+06	2.87704e+06	229128	2.91742e+06	4.29117e+06	748040	5.15113e+06
M407T784	1-palmitoyl-dihydroxyacetone-phosphate	407.219	783.678	408.228	4.23865	C19H37O7P	C01192	[M-H]-	MetaDNA	6.22912e-05	neg	2	3.18163e+06	2.04512e+07	3.07502e+07	2.16234e+07	7.92592e+06	1.46406e+07	1.51454e+07	2.9364e+07	1.89844e+07	7.4351e+06	4.38871e+06	1.38367e+07	2.02757e+07	5.30011e+06	8.78546e+06
M496T827_2	1-palmitoylglycerophosphocholine	496.343	826.681	496.34	5.49908	C24H51NO7P	C04102	[M]+	BioDeepDB	1.24304e-10	pos	2	2.72263e+10	8.56086e+09	1.85206e+10	2.00318e+10	3.29047e+10	1.31588e+10	3.14611e+10	6.66234e+08	1.87349e+10	1.4496e+10	7.12625e+09	8.08452e+09	3.24199e+10	6.3207e+09	1.63994e+10
M273T71	1-Phospho-alpha-D-galacturonate	273.001	70.6867	274.009	2.1884	C6H11O10P	C04037	[M-H]-	MoNA	0.991065	neg	1	4.43219e+06	1.03554e+07	3.74277e+07	1.32465e+07	2.17781e+06	1.01079e+07	1.80549e+07	1.53478e+07	9.55275e+06	1.83728e+07	5.93556e+06	3.41302e+07	7.71971e+06	3.61617e+06	1.44487e+07
M114T610	1-Pyrroline-2-carboxylic acid	114.066	609.767	113.048	6.82985	C5H7NO2	C03564	[M+H]+	BioDeepDB	7.32488e-05	pos	2	4.5473e+07	2.14166e+07	4.64831e+07	4.45996e+07	5.15941e+07	4.32375e+07	4.84551e+07	6.00379e+07	3.80617e+07	1.75112e+07	6.6839e+06	3.19146e+07	4.27312e+07	1.95508e+07	5.99764e+07
M114T93	1-Pyrroline-5-carboxylic acid	114.055	93.0749	113.048	1.73787	C5H7NO2	C04322	[M+H]+	BioDeepDB	0.000540041	pos	2	3.69826e+07	1.11035e+07	1.15788e+07	1.55435e+07	4.07544e+07	1.74047e+07	2.38958e+07	6.70683e+07	3.59638e+07	6.19648e+07	3.90225e+07	3.36953e+07	1.14322e+07	5.94691e+07	9.11866e+07
M129T445	1,1-Dimethylbiguanide	129.103	444.666	129.101	10.3913	C4H11N5	C07151	[M]+	BioDeepDB	0.734321	pos	1	2.15837e+06	2.95881e+06	1.1755e+07	2.21223e+06	2.26494e+06	1.37914e+07	2.37415e+07	2.71705e+06	1.36223e+07	1.45384e+07	1.54826e+07	1.54902e+07	1.29068e+07	1.39367e+07	1.11208e+07
M113T597	1,2-Cyclohexanedione	113.06	596.558	112.052	4.9307	C6H8O2	C06105	[M+H]+	MoNA	0.814679	pos	1	1.24562e+07	1.21626e+07	2.32172e+07	2.84991e+07	1.7025e+07	1.44094e+07	3.9624e+07	4.00704e+06	3.97776e+07	5.17757e+06	9.41466e+06	4.99487e+06	5.20527e+07	1.26888e+07	4.47497e+06
M162T369	1,2-Dihydronaphthalene-1,2-diol	162.066	369.007	162.068	15.5072	C10H10O2	C06205	[M]-	MoNA	0.806026	neg	1	189605	1.22018e+06	715154	1.21173e+06	449269	1.11964e+06	1.61885e+06	1.43022e+06	1.347e+06	1.45812e+06	254621	1.40416e+06	1.23043e+06	884694	1.64067e+06
M127T198	1,2,3-Trihydroxybenzene	127.04	198.19	126.032	6.25273	C6H6O3	C01108	[M+H]+	BioDeepDB	3.06202e-10	pos	2	1.22671e+08	1.36588e+08	3.0479e+07	1.46587e+08	2.96743e+08	2.44314e+07	6.10347e+07	2.47568e+07	7.71735e+07	1.04752e+08	2.1527e+07	3.41587e+08	1.17941e+08	8.87324e+07	2.74596e+07
M635T312	1,2,6-Trigalloyl-beta-D-glucopyranose	635.071	311.5	636.096	28.2475	C27H24O18	C04360	[M-H]-	GNPS	1	neg	1	96137	1.82038e+06	1.03649e+06	575442	176496	719887	1.08106e+06	422374	685348	309834	58348	436329	348441	122700	358250
M110T195	1,3-Benzenediol	110.035	194.838	110.037	12.8977	C6H6O2	C01751	[M]+	MetaDNA	0.000267912	pos	2	6.92467e+06	1.4335e+07	1.45686e+07	9.09213e+06	5.8074e+06	1.2001e+07	6.03669e+06	9.88573e+06	7.9597e+06	4.04792e+06	3.54433e+06	1.55754e+07	1.53676e+07	7.33095e+06	1.41092e+07
M134T485	1,3-Dihydro-(2H)-indol-2-one	134.06	484.914	133.053	0.859464	C8H7NO	C12312	[M+H]+	BioDeepDB	0.00257792	pos	2	1.29092e+06	1.71587e+07	1.31827e+07	1.66801e+07	8.02136e+06	9.9182e+06	631516	1.33014e+07	4.39028e+06	9.65805e+06	718861	1.08444e+07	2.10099e+06	7.76497e+06	1.11565e+07
M210T331	1,3,7-Trimethyluric acid	210.076	330.602	210.075	2.71476	C8H10N4O3	C16361	[M]-	mzCloud	0.651451	neg	1	619749	2.10724e+06	2.02238e+06	2.11012e+06	1.09055e+06	2.07883e+06	2.26918e+06	2.23926e+06	2.07719e+06	2.28386e+06	894906	2.72203e+06	2.43997e+06	1.18694e+06	1.16676e+06
M203T84	1,4-Dihydroxy-2-naphthoate	203.035	84.3613	204.042	1.07218	C11H8O4	C03657	[M-H]-	BioDeepDB	0.987945	neg	1	3.25489e+07	4.37738e+07	4.76114e+07	3.96557e+07	3.38786e+07	3.31723e+07	1.54937e+07	5.23706e+07	3.81157e+07	3.30037e+07	3.56946e+07	3.03266e+07	5.0372e+07	4.35122e+07	4.04261e+07
M185T503	1,4-Dimethyl-7-ethylazulene	185.129	503.065	184.125	19.0439	C14H16	C09633	[M+H]+	BioDeepDB	0.979198	pos	1	2.62121e+06	1.99394e+06	1.77818e+06	2.77171e+06	1.05742e+06	1.16023e+06	1.20183e+06	2.32853e+06	1.21923e+06	1.4708e+06	1.35977e+06	1.27833e+06	2.21388e+06	960972	2.1827e+06
M164T375	1,5-Anhydrosorbitol	164.068	375.134	164.069	4.98465	C6H12O5	C07326	[M]-	MoNA	0.739295	neg	1	2.40619e+07	2.88736e+07	1.61962e+07	4.81137e+06	7.44451e+06	1.93744e+07	1.5794e+07	1.47064e+07	5.69193e+06	6.14933e+06	7.74221e+06	7.63164e+06	9.36505e+07	1.65939e+07	3.39924e+07
M499T337	1,5-Dicaffeoylquinic acid	499.129	337.299	516.127	5.45343	C25H24O12	C10445	[M+H-H2O]+	BioDeepDB	0.792441	pos	1	9.65542e+06	4.51855e+07	7.92942e+07	1.86882e+08	2.64636e+07	4.5164e+07	9666.78	1.97182e+07	1.19029e+07	6.08372e+06	5.83795e+06	6.69802e+07	5.00759e+08	6.4439e+06	8.51974e+06
M299T131	1,8-ANS	299.063	130.809	299.062	3.25779	C16H13NO3S	C11326	[M]-	mzCloud	0.624366	neg	1	1.09157e+06	522507	4.58138e+06	3.55076e+06	1.32214e+06	725602	3.01963e+06	4.38776e+06	4.8572e+06	4.94588e+06	1.44428e+06	4.38173e+06	4.40556e+06	3.25261e+06	5.31098e+06
M275T80	1,8-Dinitropyrene	275.038	80.3225	292.048	11.6077	C16H8N2O4	C14423	[M+H-H2O]+	MoNA	0.999882	pos	1	6.5467e+06	2.62988e+06	1.03621e+07	1.01975e+07	6.20256e+06	2.80063e+06	17147.9	1.07145e+07	8.51857e+06	2.9547e+06	2.0452e+06	3.29185e+06	3.25197e+06	1.17903e+07	3.7469e+06
M473T165	10-Formyltetrahydrofolate	473.175	165.02	473.166	20.158	C20H23N7O7	C00234	[M]+	BioDeepDB	0.926809	pos	1	383837	4.72314e+06	0	7.6468e+06	691786	3.92587e+06	0	9.07158e+06	0	2.89385e+06	255509	6.92234e+06	1.01712e+07	7.93401e+06	1.19043e+07
M254T597	10-Hydroxycarbazepine	254.108	596.7	254.106	8.26942	C15H14N2O2	C07493	[M]+	BioDeepDB	0.732374	pos	1	30322.9	1.76074e+06	6.09032e+06	80805.2	3.07894e+06	7.05869e+06	6149.35	117051	288691	357030	90902	539763	57943.4	19951	8.81739e+06
M187T585	10-Hydroxydecanoic acid	187.133	585.173	188.141	2.71094	C10H20O3	C02774	[M-H]-	BioDeepDB	0.00250682	neg	2	8.94613e+06	3.37711e+07	2.63384e+07	1.87024e+07	7.24896e+06	2.00601e+07	1.12029e+07	9.13187e+06	2.17994e+07	1.76497e+07	1.8715e+06	1.07185e+07	1.21231e+07	5.92254e+06	3.30252e+07
M325T764	10-Nitrolinoleic acid	325.216	764.199	325.225	28.1728	C18H31NO4	C13800	[M]+	mzCloud	0.00200704	pos	2	292897	1.42843e+07	1.53292e+07	1.63958e+07	746620	60734	34367.1	1.57498e+07	3.39595e+06	1.8996e+07	4.17126e+06	3.79522e+07	1.38604e+07	489700	1.93531e+07
M202T128	11-Aminoundecanoic acid	202.18	127.582	201.173	1.28072	C11H23NO2	C19325	[M+H]+	MoNA	0.988576	pos	1	6.22273e+08	3.02759e+08	3.29863e+08	3.87383e+08	2.49041e+08	1.47446e+08	101206	2.8424e+08	39959.9	3.03015e+08	3.46066e+08	2.02121e+08	2.3939e+08	2.61917e+08	2.33163e+08
M325T801	11-Dehydrocorticosterone	325.184	801.092	344.199	10.1192	C21H28O4	C05490	[M-H2O-H]-	BioDeepDB	0.702867	neg	1	2.24637e+08	1.44729e+08	1.36476e+08	4.00554e+08	2.16609e+08	1.03619e+08	1.26516e+08	1.47651e+08	1.87821e+08	2.52763e+08	1.22753e+08	1.83885e+08	1.88853e+08	1.00103e+08	1.51049e+08
M305T31	11,14,17-Eicosatrienoic acid	305.246	31.2141	306.256	7.46546	C20H34O2	C16522	[M-H]-	MoNA	0.998693	neg	1	7.26195e+07	7.79113e+07	3.10931e+07	1.07553e+07	6.46495e+07	5.20327e+07	1.48139e+08	2.38384e+08	1.66186e+08	1.25344e+08	7.34709e+07	1.98979e+08	3.99491e+06	1.3941e+08	2.24439e+08
M353T713	11b-PGF2a	353.232	713.458	354.241	3.29285	C20H34O5	C05959	[M-H]-	BioDeepDB	0.00232094	neg	2	9.67807e+06	2.16052e+07	4.99182e+07	1.53591e+07	1.20981e+07	9.38919e+06	4.39605e+07	4.40991e+07	4.86798e+06	7.80106e+06	1.22924e+07	1.05835e+08	7.50908e+06	1.66303e+07	8.34078e+06
M215T721	12-Hydroxydodecanoic acid	215.164	721.152	216.173	3.98424	C12H24O3	C08317	[M-H]-	BioDeepDB	1.22511e-17	neg	2	1.6417e+06	5.51043e+06	5.89858e+06	4.33507e+06	2.89004e+06	3.74104e+06	4.52714e+06	2.74459e+06	5.67122e+06	4.0615e+06	2.08248e+06	4.58909e+06	4.6632e+06	1.80769e+06	3.95501e+06
M319T784	12-KETE	319.227	784.094	318.219	1.29209	C20H30O3	C14807	[M+H]+	BioDeepDB	1.48179e-08	pos	2	1.90391e+07	1.03053e+08	2.18096e+07	8.87825e+07	3.35469e+07	1.5145e+07	90587.1	6.85594e+07	2.96215e+07	8.87921e+07	2.3336e+07	1.92748e+08	1.77173e+07	5.24085e+07	1.57622e+08
M334T759	12-Keto-leukotriene B4	334.209	759.009	334.214	17.5035	C20H30O4	C05949	[M]-	BioDeepDB	0.000397545	neg	2	6.64596e+06	2.78043e+07	4.47714e+07	3.13157e+07	1.14738e+07	1.07594e+07	1.36066e+08	6.94598e+07	4.14512e+07	3.40954e+07	2.83423e+07	6.25839e+07	3.24053e+07	3.52533e+07	3.96233e+07
M336T711	12-Keto-tetrahydro-leukotriene B4	336.225	711.298	336.23	13.7962	C20H32O4	C02165	[M]-	BioDeepDB	1.59113e-06	neg	2	1.60572e+06	4.12866e+06	4.37213e+07	1.08526e+08	6.26905e+06	927358	7.41155e+07	2.89366e+07	3.94368e+07	7.92616e+06	3.23095e+07	3.43028e+07	1.95122e+07	2.22062e+06	3.98974e+07
M293T816	12-OPDA	293.211	815.912	292.204	0.0636933	C18H28O3	C01226	[M+H]+	BioDeepDB	0.589595	pos	1	1.23464e+06	1.32979e+07	1.838e+06	9.90081e+06	3.93324e+06	9.21613e+06	838034	1.98767e+07	1.14389e+07	9.3608e+06	1.01851e+06	2.07278e+07	1.0498e+07	1.66176e+06	1.5802e+07
M295T31	12,13-DHOME	295.227	31.1628	314.246	1.05773	C18H34O4	C14829	[M-H2O-H]-	mzCloud	8.61977e-09	neg	2	4.89165e+08	2.30023e+08	9.43185e+08	6.2241e+08	5.50238e+08	2.62911e+08	3.39703e+08	7.84593e+08	5.76665e+08	4.0521e+08	6.83415e+08	5.34627e+08	6.86174e+08	5.48728e+08	3.2779e+08
M482T500	13-Deoxycarminomycin	482.18	499.967	499.184	6.47324	C26H29NO9	C12428	[M+H-H2O]+	BioDeepDB	0.748319	pos	1	214507	1.29311e+07	4.56145e+06	7.01283e+06	2.14178e+06	4.51532e+06	0	7.0692e+06	2.07458e+06	2.90563e+06	0	8.51837e+06	1.31053e+07	1.47555e+06	5.55485e+06
M295T825	13-L-Hydroperoxylinoleic acid	295.227	825.302	312.23	0.403677	C18H32O4	C04717	[M+H-H2O]+	BioDeepDB	1.43341e-12	pos	2	1.46814e+07	8.21082e+07	4.43036e+07	5.64578e+07	3.69225e+07	3.59803e+07	6.33409e+06	5.68347e+07	5.58397e+06	3.23263e+07	2.88501e+07	1.07341e+08	2.8353e+07	4.7822e+07	7.67295e+07
M335T792	13,14-Dihydro-15-keto-PGE2	335.222	791.56	352.225	13.9387	C20H32O5	C04671	[M+H-H2O]+	BioDeepDB	3.77231e-10	pos	2	1.37789e+08	2.73934e+08	5.08637e+08	7.78997e+08	1.4716e+08	7.32705e+07	4.07653e+06	7.45029e+08	3.38951e+08	9.58421e+08	1.67452e+08	1.03344e+09	4.35613e+08	2.48818e+08	1.2973e+09
M291T829	13(S)-HPOT	291.196	828.8	310.214	0.64974	C18H30O4	C04785	[M-H2O-H]-	mzCloud	0.584145	neg	1	7.74746e+06	2.90756e+07	3.60092e+07	3.71343e+07	9.65747e+06	1.58457e+07	3.26895e+07	2.97367e+07	2.95564e+07	2.37173e+07	6.4426e+06	8.22606e+07	4.51419e+07	1.23388e+06	4.0793e+07
M315T817	15-Deoxy-d-12,14-PGJ2	315.195	816.951	316.204	4.14382	C20H28O3	C14717	[M-H]-	BioDeepDB	1.63126e-09	neg	2	6.29096e+06	1.60528e+07	7.49511e+07	3.38381e+07	1.90953e+06	7.08305e+06	6.1116e+07	4.64295e+07	2.90449e+08	4.83836e+07	7.39062e+06	7.95851e+07	2.5609e+07	2.68147e+06	6.06348e+07
M319T614	15-KETE	319.227	614.481	318.219	1.70526	C20H30O3	C04577	[M+H]+	BioDeepDB	0.763269	pos	1	190512	2.06729e+06	5.21988e+06	4.17469e+06	485086	55869.8	8148.03	5.06309e+06	1.47424e+06	4.10124e+06	948820	6.33936e+06	2.13431e+06	1.00776e+06	4.5555e+06
M353T610	15-Keto-prostaglandin F2a	353.232	609.78	352.225	2.04522	C20H32O5	C05960	[M+H]+	BioDeepDB	0.620985	pos	1	1.39415e+06	1.73781e+07	2.61237e+07	4.0306e+07	8.93729e+06	6.83309e+06	136092	3.73776e+07	2.23384e+06	9.85477e+07	2.50367e+06	7.21654e+06	5.08754e+06	2.67001e+06	4.50928e+07
M253T806	16-Hydroxypalmitate	253.216	805.504	272.235	1.37097	C16H32O3	C18218	[M-H2O-H]-	mzCloud	0.604402	neg	1	1.18076e+07	842696	5.11278e+06	1.03238e+07	1.1319e+07	6.82828e+06	9.50791e+06	1.55084e+06	5.46201e+06	1.3506e+07	9.30623e+06	1.04509e+06	1.81471e+07	1.42378e+07	3.83112e+06
M385T576	16-Methoxy-2,3-dihydro-3-hydroxytabersonine	385.22	576.344	384.205	0.101817	C22H28N2O4	C04578	[M+H]+	BioDeepDB	0.581966	pos	1	2.30296e+06	9.59953e+06	1.4661e+07	1.55243e+07	7.19194e+06	1.75051e+07	1.50353e+06	1.65438e+07	4.48274e+06	1.75389e+07	8.39458e+06	1.01917e+07	4.41251e+06	7.93625e+06	1.5212e+07
M321T761	16(R)-HETE	321.242	761.147	320.235	0.274979	C20H32O3	C14778	[M+H]+	mzCloud	0.613438	pos	1	73969.6	1.42728e+07	1.77818e+07	2.262e+07	4.69496e+06	2.97417e+06	74453.5	1.70437e+07	5.91955e+06	2.05843e+07	6.18536e+06	4.76962e+07	2.07108e+07	1.94266e+06	4.86759e+07
M267T328	16alpha-Hydroxyestrone	267.146	327.515	286.157	27.0265	C18H22O3	C05300	[M-H2O-H]-	mzCloud	1	neg	1	127774	300341	188748	365191	346391	337882	850415	355670	238797	436693	342103	427155	671932	261442	739564
M330T773	17-Hydroxyprogesterone	330.264	773.395	330.219	3.5703	C21H30O3	C01176	[M]+	BioDeepDB	0.619188	pos	1	7.70319e+06	9.0294e+06	6.41997e+06	8.19571e+06	7.33265e+06	7.92468e+06	7.74897e+06	6.92028e+06	6.84647e+06	7.20825e+06	8.37327e+06	4.58627e+06	6.55071e+06	6.42266e+06	8.2418e+06
M272T462	17a-Estradiol	272.186	462.238	272.178	4.41561	C18H24O2	C02537	[M]+	BioDeepDB	1.4991e-08	pos	2	5.96761e+06	6.50138e+06	2.83152e+06	4.25441e+06	5.3848e+06	3.73864e+06	6557.76	2.90058e+06	1.94785e+06	4.55313e+06	793611	2.55642e+06	241973	2.16343e+06	5.73783e+06
M295T803	17a-Ethynylestradiol	295.174	802.55	296.178	13.6983	C20H24O2	C07534	[M-H]-	BioDeepDB	0.736405	neg	1	2.15689e+06	7.6128e+06	8.01471e+06	4.00723e+06	3.0096e+06	1.08762e+07	1.89097e+06	1.99433e+06	7.48829e+06	3.04936e+06	1.55109e+06	4.12556e+06	1.95659e+06	3.10154e+06	2.82398e+07
M348T733	17alpha,21-Dihydroxypregnenolone	348.225	732.959	348.23	14.0977	C21H32O4	C05487	[M]+	BioDeepDB	0.711879	pos	1	25150	7.76554e+06	1.8888e+06	2.35155e+06	957966	1.12635e+06	0	7.19476e+06	6.93145e+06	1.04428e+07	1.1042e+06	7.52606e+06	2.71923e+07	1.5933e+07	1.08878e+07
M221T373	1D-1-Guanidino-3-amino-1,3-dideoxy-scyllo-inositol	221.122	373.163	220.117	2.00583	C7H16N4O4	C01298	[M+H]+	BioDeepDB	6.3208e-07	pos	2	2.3267e+07	6.2969e+07	4.94891e+07	5.97462e+07	2.39746e+07	5.88711e+07	2.3414e+06	6.45995e+07	2.54739e+07	7.54154e+07	3.2139e+06	7.9486e+07	7.5977e+07	3.61982e+07	8.54755e+07
M174T121	1H-Indole-3-acetamide	174.076	121.185	174.079	8.07838	C10H10N2O	C02693	[M]-	BioDeepDB	0.14083	neg	2	1.17142e+07	1.32554e+07	9.0033e+06	1.51196e+07	9.43851e+06	7.3765e+06	1.52199e+07	9.19148e+06	6.97639e+06	8.25476e+06	1.1513e+07	1.26596e+07	1.04295e+07	1.2348e+07	1.57466e+07
M144T430	1H-Indole-3-carboxaldehyde	144.044	429.841	145.053	11.8183	C9H7NO	C08493	[M-H]-	MoNA	0.17984	neg	2	574517	5.19611e+06	3.90346e+06	4.00408e+06	657149	3.8934e+06	4.3696e+06	1.07863e+06	3.57182e+06	6.90008e+06	719514	3.25152e+06	3.79478e+06	2.71655e+06	3.7166e+06
M224T81	2-Acetamidofluorene	224.097	81.0379	223.1	24.3038	C15H13NO	C02778	[M+H]+	BioDeepDB	0.985514	pos	1	4.03373e+07	4.47662e+07	4.03819e+07	4.92108e+07	4.85284e+07	5.49323e+07	9.52071e+06	4.92437e+07	5.08626e+07	4.5378e+07	4.15219e+07	4.94897e+07	3.74746e+07	3.74088e+07	4.71703e+07
M178T93	2-Amino-2-deoxy-D-gluconate	178.071	93.1356	195.074	24.6993	C6H13NO6	C03752	[M+H-H2O]+	BioDeepDB	4.82755e-06	pos	2	4.50783e+07	2.41094e+07	3.45158e+07	2.76589e+07	2.64665e+07	1.88967e+07	1.74086e+06	3.46701e+07	2.47327e+07	2.6239e+07	3.71502e+07	4.35234e+07	2.88975e+07	4.60393e+07	2.75134e+07
M150T635	2-Amino-3-phosphonopropionic acid	149.993	634.684	169.014	18.5611	C3H8NO5P	C05672	[M-H2O-H]-	BioDeepDB	0.993272	neg	1	1.31967e+07	5.72796e+06	2.6887e+06	1.44924e+07	5.38737e+07	2.07133e+07	8.2647e+06	1.12682e+07	9.10841e+06	1.03924e+07	2.85564e+06	1.21305e+07	5.21371e+06	1.11555e+07	2.68027e+06
M88T88	2-Aminoacrylic acid	88.04	88.1465	87.032	0.759081	C3H5NO2	C02218	[M+H]+	BioDeepDB	0.582689	pos	1	5.70743e+07	2.75985e+07	3.65395e+07	3.3877e+07	3.27778e+07	2.69769e+07	7.07803e+06	3.49163e+07	4.52821e+07	3.30296e+07	5.7757e+07	3.64524e+07	4.3531e+07	5.9608e+07	3.50731e+07
M174T74	2-Aminobenzenesulfonate	174.025	73.6408	173.015	18.0209	C6H7NO3S	C06333	[M+H]+	BioDeepDB	0.746767	pos	1	1.99761e+06	3.08558e+07	2.56974e+07	2.60075e+07	1.03199e+07	3.49717e+07	420576	2.75684e+07	1.553e+07	2.67551e+07	7.22112e+06	3.01158e+07	3.01751e+07	1.5356e+07	3.23873e+07
M377T836	2-Arachidonylglycerol	377.27	836.068	378.277	1.81404	C23H38O4	C13856	[M-H]-	MoNA	0.595026	neg	1	4.23682e+09	3.10974e+09	3.75042e+09	1.79391e+09	4.64125e+09	3.80339e+09	3.79567e+09	1.66511e+09	1.72112e+09	1.78305e+09	4.33135e+09	2.63142e+09	1.87205e+09	4.41078e+09	8.07629e+08
M171T113	2-Biphenylol	171.077	113.496	170.073	21.1207	C12H10O	C02499	[M+H]+	BioDeepDB	0.956399	pos	1	6.0449e+06	3.7971e+06	6.36897e+06	1.35026e+07	4.2794e+06	8.82211e+06	5.59187e+06	1.19637e+07	4.73232e+06	1.14121e+07	4.68804e+06	5.69543e+06	1.20022e+07	4.76828e+06	3.53936e+06
M277T391	2-C-Methyl-D-erythritol 2,4-cyclodiphosphate	276.995	391.39	277.996	24.7152	C5H12O9P2	C11453	[M-H]-	BioDeepDB	1	neg	1	353418	2.13979e+06	2.64095e+06	1.33356e+06	491937	890724	2.86063e+06	1.59811e+06	1.27078e+06	1.83704e+06	299688	3.61823e+06	1.54281e+06	440644	3.40735e+06
M354T138	2-Caffeoylisocitrate	354.057	137.725	354.059	3.8166	C15H14O10	C02927	[M]+	BioDeepDB	0.749755	pos	1	1.16867e+07	1.32507e+07	2.67621e+07	2.2064e+07	1.46028e+07	1.06426e+07	13622.9	3.73657e+07	8.43673e+06	1.99777e+07	2.20978e+06	2.29868e+07	1.91644e+07	2.28447e+07	1.34515e+07
M259T95	2-Carboxy-D-arabinitol 1-phosphate	259.021	95.2609	276.025	16.4779	C6H13O10P	C04234	[M+H-H2O]+	BioDeepDB	0.732601	pos	1	1.77373e+06	2.32643e+06	2.52966e+07	5.81809e+06	9.67952e+06	1.29841e+06	98610.3	1.62086e+07	7.86756e+06	1.16597e+06	1.22102e+07	2.29361e+06	5.61116e+06	4.87198e+06	1.33237e+06
M193T798	2-Chloromaleylacetate	193.007	797.734	191.983	6.76498	C6H5ClO5	C06329	[M+H]+	BioDeepDB	0.99821	pos	1	3.93254e+06	2.67971e+07	1.1351e+08	3.90631e+06	1.17078e+07	4.02803e+06	1.7032e+07	1.75736e+07	1.62159e+07	2.02412e+06	1.4636e+07	4.68838e+06	1.11578e+07	1.53771e+07	3.4728e+06
M146T596	2-Dehydropantoate	146.06	595.942	146.058	0.107188	C6H10O4	C00966	[M]+	BioDeepDB	0.00306045	pos	2	3.41167e+06	9.58285e+06	8.20875e+06	1.02301e+07	6.46859e+06	6.44584e+06	2.76784e+06	1.3753e+07	4.91832e+06	9.65611e+06	2.37761e+06	9.4056e+06	9.24817e+06	2.37243e+06	1.06228e+07
M163T76_2	2-Deoxystreptamine	163.109	76.3621	162.1	5.64717	C6H14N2O3	C02627	[M+H]+	BioDeepDB	1.55238e-05	pos	2	6.14009e+06	7.03352e+06	9.11789e+06	7.78194e+06	6.63485e+06	9.32544e+06	3.30444e+06	1.64169e+07	7.1673e+06	8.39503e+06	5.22023e+06	9.48698e+06	1.34971e+07	9.13159e+06	1.09352e+07
M111T71	2-Furoate	111.007	71.1137	112.016	16.6566	C5H4O3	C01546	[M-H]-	mzCloud	2.18376e-12	neg	2	1.3359e+07	7.51617e+07	2.56511e+07	3.5218e+07	1.30044e+07	8.30636e+07	2.90001e+07	3.1151e+07	1.87835e+07	1.80549e+07	1.57425e+07	1.14116e+07	4.75583e+07	2.46716e+07	2.11585e+07
M113T705	2-Heptanone	112.983	704.632	114.105	0.542869	C7H14O	C08380	[M-H]-	BioDeepDB	0.582802	neg	1	1.24003e+07	3.75594e+06	3.6273e+06	9.91693e+06	3.51275e+07	3.80292e+06	1.97377e+07	3.78692e+06	1.89577e+07	3.87975e+06	2.54039e+07	3.29261e+07	1.23097e+07	4.32844e+06	2.94302e+07
M348T717	2-Hydroxy-6-pentadecylbenzoic acid	348.274	717.016	348.266	22.1386	C22H36O3	C10759	[M]+	BioDeepDB	0.003602	pos	2	2.40409e+06	2.66051e+07	3.25687e+07	3.15852e+07	1.48329e+07	9.1141e+06	40126.4	3.01191e+07	1.06181e+07	4.14851e+07	9.63412e+06	5.49346e+07	3.20199e+07	1.51762e+07	1.08264e+08
M104T128	2-Hydroxybutyric acid	104.053	127.582	104.047	1.60415	C4H8O3	C05984	[M]+	BioDeepDB	2.11382e-06	pos	2	4.20085e+07	1.57317e+08	1.11807e+08	2.09837e+08	6.00308e+07	1.6657e+08	1.65814e+06	1.48228e+08	5.3087e+07	1.65638e+08	3.71237e+07	2.1994e+08	1.9649e+08	1.31808e+08	2.12499e+08
M288T471	2-Hydroxyestradiol	288.171	471.114	288.173	4.91706	C18H24O3	C05301	[M]+	BioDeepDB	0.628336	pos	1	1.51618e+06	1.10381e+07	1.08222e+07	1.04783e+07	2.76467e+06	2.48621e+06	1.16105e+06	1.07836e+07	3.20072e+06	7.50139e+06	690514	9.45247e+06	650880	2.61346e+06	1.39685e+07
M269T437	2-Hydroxyestrone	269.15	436.9	286.157	2.42189	C18H22O3	C05298	[M+H-H2O]+	BioDeepDB	0.597438	pos	1	218441	2.5632e+06	1.28609e+06	2.04442e+06	254235	1.27856e+06	299360	2.51136e+06	222073	1.88965e+06	1.24857e+06	1.78469e+06	881425	714188	2.91081e+06
M293T109	2-hydroxyflutamide	293.081	109.311	292.067	21.1263	C11H11F3N2O4	C14204	[M+H]+	BioDeepDB	0.956332	pos	1	7.9242e+06	8.11344e+07	7.04641e+07	7.2139e+07	3.61285e+07	9.08467e+07	75725.1	6.25419e+07	3.86769e+07	4.20859e+07	1.39181e+06	7.90996e+07	9.83354e+07	5.31333e+07	1.28245e+08
M149T579	2-Hydroxyglutarate	149.045	579.18	148.037	4.95399	C5H8O5	C02630	[M+H]+	MoNA	0.705628	pos	1	4.79478e+06	5.04921e+06	4.39884e+06	4.04015e+06	3.95199e+06	3.22214e+06	3.72934e+07	3.86982e+06	2.93689e+06	3.73571e+06	3.74683e+06	4.29024e+06	4.98911e+06	6.16041e+06	5.65374e+06
M137T155	2-Hydroxyphenethylamine	137.08	154.741	137.084	2.88742	C8H11NO	C02735	[M]+	BioDeepDB	0.0618661	pos	2	1.27165e+07	9.90562e+06	1.0569e+07	8.53519e+07	3.51249e+07	8.43711e+07	1.17865e+07	8.23247e+07	1.22419e+07	1.07419e+08	2.03397e+07	1.25728e+08	8.66726e+07	1.47431e+07	1.33298e+08
M96T37	2-Hydroxypyridine	96.045	37.1981	95.0371	1.88519	C5H5NO	C02502	[M+H]+	BioDeepDB	0.613783	pos	1	6.67317e+06	8.21093e+06	1.80123e+06	1.2367e+07	1.26089e+07	4.04615e+06	9.87258e+06	1.64026e+06	4.61482e+06	5.0738e+06	5.58733e+06	1.21508e+06	1.38326e+06	3.93344e+06	2.94637e+06
M102T635	2-Iminobutanoate	102.055	634.644	101.048	0.200467	C4H7NO2	C20905	[M+H]+	BioDeepDB	1.86105e-05	pos	2	2.0776e+07	2.17858e+07	2.05501e+07	5.07075e+06	4.83852e+07	1.47555e+07	4.55665e+06	1.42026e+07	3.6774e+06	3.96693e+06	3.84805e+06	1.58075e+07	3.93728e+06	4.46696e+06	2.07569e+07
M175T107_1	2-Isopropyl-3-oxosuccinate	175.072	106.634	174.053	2.25086	C7H10O5	C04236	[M+H]+	BioDeepDB	0.606212	pos	1	1.46055e+07	1.27393e+07	3.32479e+07	1.40263e+07	1.29667e+07	9.8989e+06	416199	1.37512e+07	1.62065e+07	1.37557e+07	1.47044e+07	1.51861e+07	1.41126e+07	1.13553e+07	1.69048e+07
M188T109	2-Keto-6-acetamidocaproate	188.092	109.193	187.084	0.043558	C8H13NO4	C05548	[M+H]+	BioDeepDB	0.666513	pos	1	8.48706e+06	9.87335e+06	8.67594e+06	1.05416e+07	8.23103e+06	8.75141e+06	545335	8.39052e+06	6.73424e+06	1.03529e+07	4.85482e+06	9.03984e+06	8.48566e+06	6.39449e+06	1.19951e+07
M145T149	2-Keto-glutaramic acid	145.049	148.627	145.037	2.86076	C5H7NO4	C00940	[M]+	BioDeepDB	0.633472	pos	1	1.18083e+08	7.91311e+07	1.08859e+08	2.86538e+07	2.51047e+07	7.65345e+07	2.2886e+07	6.18098e+07	1.81239e+07	6.79112e+07	6.60352e+07	1.72465e+07	1.85631e+07	5.63999e+07	5.71868e+07
M103T74	2-Ketobutyric acid	102.971	73.8077	102.032	2.60568	C4H6O3	C00109	[M+H]+	BioDeepDB	0.00239695	pos	2	7.3029e+06	2.94909e+07	3.067e+07	3.05213e+07	2.03455e+07	3.46566e+07	2.23426e+06	3.51707e+07	2.29374e+07	3.85621e+07	1.85444e+07	3.50787e+07	3.19051e+07	1.32338e+07	3.55044e+07
M149T635	2-Methoxy-4-vinylphenol	149.059	635.319	150.068	11.848	C9H10O2	C17883	[M-H]-	MoNA	0.824614	neg	1	71292.4	352904	689554	773412	66407.4	85246.3	846213	850078	819017	487493	198927	720572	470658	235479	732237
M301T343	2-Methoxyestradiol	301.184	343.091	302.188	10.7838	C19H26O3	C05302	[M-H]-	BioDeepDB	0.978874	neg	1	1.7671e+06	80233.5	1.15114e+06	1.86253e+06	25532.3	140137	1.52507e+06	1.16554e+06	85066.9	97329.9	2.16411e+06	859143	10020	777084	59425.6
M299T417	2-Methoxyestrone	299.161	417.352	300.173	15.3473	C19H24O3	C05299	[M-H]-	BioDeepDB	0.989313	neg	1	38248.9	863849	1.41813e+06	1.32789e+06	50154.4	924757	198826	221450	255448	1.06712e+06	25311	515594	1.46009e+06	261139	2.70389e+06
M402T822	2-Methyl-6-phytylhydroquinone	402.348	822.185	402.35	2.30526	C27H46O2	C15882	[M]+	BioDeepDB	0.615708	pos	1	6.67814e+06	6.40775e+07	1.14044e+08	9.27858e+07	1.23061e+07	1.00048e+08	0	9.76397e+07	3.10631e+07	9.94063e+07	2.44091e+07	1.06595e+08	6.63995e+07	5.10089e+06	8.54832e+07
M119T218	2-Methylserine	119.049	218.336	119.058	0.258194	C4H9NO3	C02115	[M]+	BioDeepDB	3.0194e-05	pos	2	2.21132e+07	2.31514e+08	1.78298e+08	9.96512e+07	3.17046e+07	1.65851e+08	821050	8.72511e+07	1.3231e+08	9.01818e+07	1.11052e+06	1.51231e+08	1.74697e+08	1.33297e+08	1.80957e+08
M189T476	2-Naphthalenesulfonic acid	189.001	476.204	208.019	0.622831	C10H8O3S	C16202	[M-H2O-H]-	MoNA	0.98651	neg	1	4.25458e+06	1.01784e+07	2.26552e+07	2.87964e+07	1.13017e+07	3.23604e+07	2.00613e+07	6.0737e+06	2.50389e+07	2.56958e+07	4.00024e+06	2.12862e+07	2.15344e+07	4.97366e+06	5.02172e+07
M144T824	2-Naphthol	144.065	823.711	144.058	2.06333	C10H8O	C11713	[M]+	BioDeepDB	0.0242365	pos	2	3.41701e+06	1.30678e+07	4.01646e+06	1.3779e+07	9.50641e+06	3.89586e+06	1.80606e+07	2.04147e+07	3.4322e+06	1.23117e+07	3.09939e+06	1.33363e+07	1.65137e+07	3.38048e+06	4.20693e+06
M143T414_2	2-Naphthylamine	143.072	414.02	143.073	7.20178	C10H9N	C02227	[M]+	mzCloud	0.184306	pos	2	1.42993e+06	1.18725e+07	1.02443e+07	1.21001e+07	3.47787e+06	6.41985e+06	1.49483e+06	1.08993e+07	5.0544e+06	1.18556e+07	1.21585e+06	1.42861e+07	1.32689e+07	6.38213e+06	1.69011e+07
M130T328	2-Oxo-4-hydroxy-5-aminovalerate	130.049	328.474	147.053	27.7606	C5H9NO4	C05941	[M+H-H2O]+	MetaDNA	0.0459585	pos	2	3.81717e+06	8.083e+07	2.89906e+07	3.74983e+07	3.20362e+07	8.44225e+07	5.04198e+06	3.01578e+07	3.4553e+07	6.18183e+06	3.05711e+07	6.33442e+06	7.56297e+06	3.73645e+07	7.43377e+06
M173T79	2-Oxoarginine	173.079	78.6167	173.08	1.62972	C6H11N3O3	C03771	[M]+	BioDeepDB	0.770925	pos	1	8.68952e+06	4.0228e+06	1.62748e+06	5.371e+06	7.20148e+06	5.60977e+06	5.22367e+06	4.65989e+06	6.39703e+06	3.49582e+06	6.38811e+06	5.41636e+06	3.42525e+06	4.7281e+06	5.03842e+06
M171T123	2-Oxohept-3-enedioate	171.027	122.754	172.037	18.268	C7H8O5	C03063	[M-H]-	MetaDNA	0.0182205	neg	2	1.79272e+06	1.07198e+07	1.01066e+07	4.1603e+06	1.95976e+06	233807	6.24657e+06	7.62411e+06	8.86614e+06	8.16659e+06	2.66558e+06	2.90766e+06	8.99949e+06	1.94136e+06	7.21629e+06
M134T351	2-Phenylacetamide	134.059	350.695	135.068	13.9294	C8H9NO	C02505	[M-H]-	MetaDNA	9.89132e-06	neg	2	387512	3.8994e+06	3.08615e+06	1.98076e+06	1.13504e+06	2.90205e+06	1.75552e+06	2.92866e+06	2.07621e+06	2.30879e+06	1.20444e+06	3.07647e+06	2.5055e+06	1.04022e+06	5.50925e+06
M105T394	2-Phenylethanol	105.07	393.526	122.073	0.0347913	C8H10O	C05853	[M+H-H2O]+	BioDeepDB	0.577399	pos	1	2.35334e+06	3.81064e+06	4.27837e+06	3.47103e+06	4.1113e+06	4.37865e+06	277132	3.00735e+06	417922	2.70184e+06	192971	3.35915e+06	2.52635e+06	2.55719e+06	3.42687e+06
M154T598	2-Pyrocatechuic acid	154.042	598.24	154.027	2.44106	C7H6O4	C00196	[M]+	BioDeepDB	0.0404783	pos	2	6.38083e+06	7.80827e+06	5.18075e+06	1.85356e+06	6.1856e+06	1.42573e+06	850229	1.55132e+06	1.92864e+06	5.68928e+06	5.0424e+06	1.50984e+06	7.06948e+06	7.77556e+06	1.64517e+06
M335T452	2,2-Bis(4-hydroxyphenyl)hexafluoropropane	335.059	452.343	336.058	21.9757	C15H10F6O2	C14350	[M-H]-	mzCloud	0.912543	neg	1	48190	346339	1.27601e+06	793522	93948.1	767968	1.16603e+06	834396	911348	1.11217e+06	29725.1	1.35181e+06	755154	433538	826010
M320T682	2,2',3-Trihydroxy-3'-methoxy-5,5'-dicarboxybiphenyl	320.058	682.201	320.053	15.5739	C15H12O8	C18348	[M]+	BioDeepDB	0.877975	pos	1	477535	7.62382e+06	3.44346e+06	2.9414e+06	130209	111359	0	1.71079e+06	55594.3	82333.2	132047	1.43077e+06	115228	155108	304153
M265T68	2,3-Bisphosphoglycerate	264.951	67.6446	265.959	2.44761	C3H8O10P2	C03339	[M-H]-	MoNA	0.991702	neg	1	5.26879e+07	2.85678e+08	2.67325e+08	3.14902e+08	8.99436e+07	2.46295e+08	2.35354e+08	2.04518e+08	1.56945e+08	1.68132e+08	6.87498e+07	1.54474e+08	1.96785e+08	7.72245e+07	2.24564e+08
M154T300	2,3-Butanediol	154.05	300.463	154.012	18.6991	C4H10O2S2	C00265	[M]+	BioDeepDB	0.000436548	pos	2	1.11e+07	4.16742e+07	8.93733e+07	3.08518e+07	1.04561e+07	1.31246e+07	1.13664e+06	4.11009e+07	2.23423e+07	1.98608e+07	1.2869e+06	3.47171e+07	2.30237e+07	1.18303e+07	2.45474e+07
M304T105	2,3-Cyclic CMP	304.033	104.701	305.041	0.108494	C9H12N3O7P	C02354	[M-H]-	BioDeepDB	2.51065e-09	neg	2	4.83548e+06	2.39507e+07	2.85233e+07	1.4638e+07	6.63934e+06	1.11652e+07	1.3502e+07	1.11948e+07	1.36311e+07	1.04291e+07	2.88377e+06	8.86704e+06	9.13118e+06	5.14441e+06	1.19675e+07
M104T353	2,3-Diaminopropionic acid	104.058	353.055	104.059	4.48541	C3H8N2O2	C03401	[M]+	MoNA	0.746992	pos	1	2.82858e+06	9.20506e+06	8.4757e+06	7.49716e+06	2.76164e+06	8.20894e+06	2.38203e+06	1.12453e+07	4.67081e+06	1.15703e+07	1.60749e+06	1.36579e+07	1.11913e+07	6.71937e+06	1.52215e+07
M219T51	2,4-Dichlorophenoxyacetic acid	218.962	51.4948	219.969	0.711674	C8H6Cl2O3	C03664	[M-H]-	BioDeepDB	0.986802	neg	1	7.79173e+06	6.32952e+06	9.41423e+06	1.92508e+06	5.2608e+06	1.2682e+07	1.23876e+07	1.17459e+07	6.15825e+06	7.29403e+06	1.8745e+06	1.16695e+07	1.18995e+07	1.93213e+06	1.37187e+07
M151T620	2,4-Dihydroxyacetophenone	151.039	620.266	152.047	8.07991	C8H8O3	C03663	[M-H]-	MoNA	0.124315	neg	2	7.38809e+06	1.36454e+07	8.42995e+06	8.10012e+06	5.63523e+06	1.78149e+07	6.37976e+06	5.60019e+06	6.66721e+06	6.78422e+06	5.41867e+06	1.01076e+07	8.88858e+06	1.75014e+06	1.12802e+07
M145T330	2,4-Dihydroxypteridine	145.012	329.998	164.033	17.5448	C6H4N4O2	C03212	[M-H2O-H]-	GNPS	1	neg	1	3.87365e+06	3.02594e+06	1.95298e+06	1.85754e+06	1.50411e+06	4.22695e+06	1.4778e+06	2.94558e+06	1.64967e+06	1.87045e+06	1.45174e+06	1.34476e+07	1.75388e+06	9.80541e+06	4.33621e+06
M183T466	2,4-Dinitrophenol	183.003	466.22	184.012	8.66041	C6H4N2O5	C02496	[M-H]-	mzCloud	2.60997e-06	neg	2	969032	6.76981e+06	2.76361e+06	3.69301e+06	4.8737e+06	2.65669e+06	2.55195e+06	2.26836e+06	4.42757e+06	7.23419e+06	620260	7.00402e+06	2.885e+06	4.8546e+06	2.49126e+06
M327T316	2,4-Dioxotetrahydropyrimidine D-ribonucleotide	327.06	315.688	326.051	2.25478	C9H15N2O9P	C04639	[M+H]+	BioDeepDB	0.842607	pos	1	6.06408e+07	3.10336e+08	2.64336e+08	1.52869e+08	9.24366e+07	1.50701e+08	0	1.605e+08	1.02081e+08	7.92919e+07	597737	1.46277e+08	1.68611e+08	6.93839e+07	1.7524e+08
M215T89	2,4-DP	214.969	89.1696	233.985	10.3917	C9H8Cl2O3	C11020	[M-H2O-H]-	MoNA	0.999732	neg	1	2.99925e+07	8.15762e+06	8.31725e+07	8.41239e+06	7.48722e+07	6.69155e+06	8.59696e+06	2.51929e+06	4.95226e+07	2.29928e+07	4.03344e+07	6.57611e+06	9.11434e+07	6.72398e+07	1.09862e+07
M355T378	2,5-Diamino-6-(5-phospho-D-ribitylamino)pyrimidin-4(3H)-one	355.082	378.043	355.089	20.5207	C9H18N5O8P	C18910	[M]+	BioDeepDB	0.777455	pos	1	412923	2.34986e+06	3.20373e+06	765026	345273	1.90514e+06	618407	3.4983e+06	416265	617469	336365	4.29185e+06	3.15743e+06	623801	4.88738e+06
M130T73_2	2,5-Dioxopentanoate	130.017	73.3294	130.027	0.97198	C5H6O4	C00433	[M]+	BioDeepDB	0.5873	pos	1	5.30574e+07	2.73012e+08	2.26313e+08	2.48504e+08	1.17466e+08	3.40287e+08	3.44037e+06	2.48795e+08	1.35309e+08	2.53544e+08	6.86988e+07	3.13966e+08	2.87271e+08	1.3694e+08	3.33614e+08
M189T32	2,6-Dichlorobenzamide	188.978	31.9768	188.975	18.8507	C7H5Cl2NO	C10934	[M]+	MoNA	1	pos	1	2.2058e+06	3.52684e+06	4.46985e+06	3.76936e+06	2.93109e+06	3.84136e+06	2.2454e+06	3.91142e+06	4.1898e+06	2.74833e+06	3.45622e+06	2.24958e+06	4.09412e+06	539380	4.61148e+06
M149T473	2,6-Diethylaniline	149.118	472.578	149.12	18.6474	C10H15N	C11001	[M]+	MoNA	0.986136	pos	1	3.02466e+06	4.01933e+06	2.38828e+06	4.01156e+06	2.54695e+06	1.76786e+06	2.24993e+06	2.00487e+06	1.79184e+06	3.25476e+06	1.96774e+06	1.85107e+06	2.1964e+06	2.02939e+06	2.27512e+06
M933T484_3	2,6-Dimethyl-5-methylene-3-oxo-heptanoyl-CoA	933.237	483.636	933.215	2.02607	C31H50N7O18P3S	C11948	[M-H2O+NH4]+	BioDeepDB	0.604992	pos	1	2.50848e+06	6.18522e+06	9.40751e+06	3.9836e+06	3.92863e+06	2.30505e+07	0	1.26143e+07	3.39568e+06	5.51054e+06	0	9.06467e+06	1.21544e+07	3.65539e+06	1.43366e+07
M157T645	2,6-Dimethyl-naphtalene	157.101	645.486	156.094	0.076486	C12H12	C14330	[M+H]+	BioDeepDB	0.720171	pos	1	1.33376e+06	948031	1.09045e+06	848589	1.19911e+06	826979	1.04262e+06	1.5704e+06	879387	2.32656e+06	823979	1.09996e+06	2.2345e+06	1.07689e+06	5.04502e+06
M267T352	2,7-Dihydroxy-4-methoxyisoflavanone	267.072	352.351	286.084	24.9404	C16H14O5	C16190	[M-H2O-H]-	MetaDNA	0.0504438	neg	2	1.4727e+06	4.40018e+06	9.07738e+06	3.73525e+06	2.8219e+06	1.21547e+07	4.34401e+06	3.71807e+06	3.5157e+06	3.90767e+06	2.20295e+06	7.39787e+06	4.09875e+06	2.0899e+06	9.61529e+06
M282T112	2'-O-Methyladenosine	282.118	111.527	NULL	5.24803	C11H16N5O7P(C5H8O6PR)n(C5H8O6PR)n	C04779	[M+H]+	BioDeepDB	0.712631	pos	1	2.65243e+07	4.18692e+07	4.3987e+07	3.97296e+07	2.82972e+07	3.89316e+07	83688.9	4.37272e+07	2.56291e+07	5.15601e+07	2.76099e+07	4.73377e+07	4.06225e+07	3.64523e+07	4.86997e+07
M150T64_2	2(3H)-Benzothiazolethione	149.979	63.5641	166.986	0.370859	C7H5NS2	C14437	[M+H-H2O]+	MoNA	0.985659	pos	1	1.30811e+06	1.82764e+06	2.34203e+06	1.2997e+06	959465	921011	2.25213e+06	1.26827e+06	2.35473e+06	1.86385e+06	2.32708e+06	1.77604e+06	461175	2.3319e+06	2.38624e+06
M347T770	20-Carboxy-leukotriene B4	347.183	769.609	366.204	7.93548	C20H30O6	C05950	[M-H2O-H]-	BioDeepDB	0.706455	neg	1	1.00401e+06	8.7266e+06	6.99772e+06	8.04597e+06	3.29741e+06	1.96845e+06	1.24995e+07	8.70203e+06	9.7414e+06	1.16938e+07	2.99617e+06	9.17973e+06	7.20894e+06	7.83267e+06	1.92682e+07
M301T838	20-HETE	301.216	837.585	320.235	1.7013	C20H32O3	C14748	[M-H2O-H]-	mzCloud	0.605875	neg	1	0	1.94171e+06	0	0	0	2.50716e+06	7.7844e+06	5.15017e+06	7.07721e+06	1.3738e+07	0	6.08027e+06	6.82742e+06	3.24601e+06	1.58178e+07
M351T658	20-Hydroxy-leukotriene B4	351.217	657.927	352.225	3.17724	C20H32O5	C04853	[M-H]-	BioDeepDB	0.0122554	neg	2	7.04578e+06	2.12211e+07	8.3152e+07	1.11328e+08	2.96572e+07	2.13376e+07	1.072e+08	1.6528e+07	1.03591e+08	4.0906e+07	6.35521e+06	6.92784e+07	3.01731e+07	2.93496e+07	1.52196e+08
M418T793	20a,22b-Dihydroxycholesterol	418.343	792.93	418.345	3.70884	C27H46O3	C05501	[M]+	BioDeepDB	0.644877	pos	1	461679	7.8487e+06	3.12733e+06	9.68448e+06	1.15437e+06	2.20041e+06	0	4.8773e+06	2.58491e+06	8.76146e+06	603263	1.36313e+07	1.0032e+07	1.94375e+06	1.30168e+07
M347T676	21-Deoxycortisol	347.231	676.17	346.214	25.68	C21H30O4	C05497	[M+H]+	BioDeepDB	5.4764e-06	pos	2	321410	5.66728e+06	2.8077e+06	5.3355e+06	2.54712e+06	2.94739e+06	90209.8	3.54151e+06	896032	3.76872e+06	2.06281e+06	2.89912e+06	3.82231e+06	8.97147e+06	5.10998e+06
M401T546	25-Hydroxycholesterol	401.087	546.136	402.35	0.25527	C27H46O2	C15519	[M-H]-	BioDeepDB	5.44026e-05	neg	2	1.21804e+06	403331	471287	2.62436e+06	57189.9	103343	6.60909e+06	2.25392e+06	5.89455e+06	611084	39782.5	268151	439098	302509	80329.1
M480T623	26-Hydroxyecdysone	480.278	622.632	480.309	0.255528	C27H44O7	C16499	[M]+	BioDeepDB	0.596319	pos	1	385551	2.9337e+06	529885	928228	814179	4.37426e+06	214041	2.02665e+06	518451	1.13912e+06	468301	3.38431e+06	787243	804464	3.61898e+06
M191T490	3-(3,4-Dihydroxy-5-methoxy)-2-propenoic acid	191.034	490.38	210.053	3.58656	C10H10O5	C05619	[M-H2O-H]-	BioDeepDB	0.622913	neg	1	5.13009e+06	1.82993e+07	1.31933e+07	1.51787e+07	5.95156e+06	1.08314e+07	1.56992e+07	1.56861e+07	1.73011e+07	1.37715e+07	6.29237e+06	2.10591e+07	1.76163e+07	9.50243e+06	1.65744e+07
M199T104	3-(3,4-Dihydroxyphenyl)lactic acid	199.064	103.73	198.053	2.71619	C9H10O5	C01207	[M+H]+	BioDeepDB	0.600373	pos	1	4.15199e+06	9.36705e+06	1.20644e+07	6.63753e+06	5.2556e+06	1.15911e+07	776297	1.72186e+06	6.39379e+06	8.98054e+06	3.36868e+06	4.08375e+06	6.91771e+06	5.03061e+06	1.23522e+07
M197T74	3-(3,4-Dihydroxyphenyl)pyruvate	197.041	73.7741	196.037	16.6822	C9H8O5	C04045	[M+H]+	BioDeepDB	0.763902	pos	1	591297	8.12412e+06	5.82818e+06	1.85235e+06	3.13082e+06	6.31416e+06	90535	6.98416e+06	3.54996e+06	6.31412e+06	1.80437e+06	2.17511e+06	2.02415e+06	722872	6.57535e+06
M269T646	3-(4-Hydroxyphenyl)-1-(4-hydroxy-2-methoxyphenyl)-2-propen-1-one	269.085	645.9	270.089	11.4399	C16H14O4	C15531	[M-H]-	MoNA	0.844845	neg	1	91943.8	902925	147104	1.20655e+06	40836.6	79490.2	62011.3	80111.6	65304.3	64562	147228	42827.1	85523.6	81079.9	62061.4
M102T35	3-Aminoisobutanoic acid	102.054	35.3636	103.063	6.14411	C4H9NO2	C05145	[M-H]-	BioDeepDB	0.676003	neg	1	2.38518e+06	2.04272e+06	2.40368e+06	1.86982e+06	2.29705e+06	429051	2.2632e+06	1.8907e+06	1.98272e+06	2.06777e+06	412481	2.08809e+06	1.63966e+06	2.2768e+06	1.50709e+06
M139T329	3-Aminopropanesulfonate	139.032	329.35	139.03	9.84664	C3H9NO3S	C03349	[M]-	BioDeepDB	0.999627	neg	1	238952	321616	276347	281344	191456	1.31987e+06	266327	313096	253751	595426	266851	236832	268948	285769	395251
M346T301	3-AMP	346.055	300.708	347.063	2.74822	C10H14N5O7P	C01367	[M-H]-	BioDeepDB	2.69092e-13	neg	2	2.54408e+07	1.33965e+08	3.32087e+07	7.12785e+07	2.7593e+07	1.12895e+08	1.30824e+08	1.11848e+08	1.12538e+08	1.09416e+08	2.00283e+07	6.08805e+07	4.0954e+07	4.0638e+06	1.29804e+08
M172T66	3-Dehydroshikimate	171.993	65.8679	172.037	1.78283	C7H8O5	C02637	[M]+	BioDeepDB	1.03297e-26	pos	2	5.9801e+07	2.64581e+07	3.23676e+07	7.44974e+07	4.67146e+07	9.37735e+06	7.15349e+06	2.54794e+07	7.35665e+07	2.58493e+07	6.18541e+07	4.48114e+07	6.43648e+06	1.49535e+07	1.55189e+07
M299T738	3-Dehydrosphinganine	299.278	737.786	299.282	15.9872	C18H37NO2	C02934	[M]+	BioDeepDB	0.811793	pos	1	1.23132e+07	1.12486e+07	1.31447e+07	1.18719e+07	1.2908e+07	1.56927e+07	1.48243e+07	1.1507e+07	1.53444e+07	1.27058e+07	1.29164e+07	1.16577e+07	1.18584e+07	1.0385e+07	9.88589e+06
M203T89	3-Deoxy-lyxo-heptulosaric acid	203.019	89.0569	222.038	2.71764	C7H10O8	C21044	[M-H2O-H]-	MoNA	0.992332	neg	1	1.01504e+07	4.17575e+07	3.29037e+07	4.47014e+07	1.7389e+07	4.75027e+07	4.52742e+07	3.42863e+07	3.77726e+07	3.80643e+07	6.83533e+06	4.9828e+07	3.44401e+07	1.65539e+07	4.33453e+07
M389T761	3-Geranylgeranylindole	389.309	760.676	389.308	1.79783	C28H39N	C20525	[M]+	BioDeepDB	0.597902	pos	1	1.58624e+06	2.76307e+07	2.63154e+07	2.70661e+07	1.22532e+07	1.53049e+07	0	1.72859e+07	7.84815e+06	5.81542e+06	7.33591e+06	3.60328e+07	2.52442e+07	6.74936e+06	3.16034e+07
M152T712	3-Hydroxyanthranilate	152.034	711.817	153.043	6.10489	C7H7NO3	C00632	[M-H]-	mzCloud	1.13465e-07	neg	2	1.65839e+07	1.80599e+07	1.86597e+07	2.08157e+07	1.79116e+07	2.45162e+07	2.73423e+07	2.77631e+07	1.95098e+07	1.89663e+07	1.87334e+07	1.92975e+07	1.78172e+07	1.99863e+07	1.66818e+07
M124T115	3-Hydroxybenzyl alcohol glucoside	124.05	115.389	124.052	21.4545	C7H8O2	C03351	[M]-	MoNA	0.860216	neg	1	1.92746e+07	1.30644e+06	528365	1.13861e+06	1.09792e+06	3.16234e+06	1.23988e+06	1.46232e+06	1.19366e+06	1.61663e+06	2.23976e+07	1.0645e+06	1.52528e+06	617455	1.55532e+06
M162T396	3-Hydroxymethylglutaric acid	162.054	395.565	162.053	6.44663	C6H10O5	C03761	[M]-	BioDeepDB	0.261164	neg	2	9.90935e+06	1.029e+07	8.61027e+06	1.09465e+07	8.61299e+06	9.23792e+06	9.76162e+06	1.20039e+07	8.43481e+06	8.29797e+06	7.28077e+06	9.2637e+06	9.09221e+06	9.46819e+06	8.54037e+06
M151T537	3-Hydroxyphenylacetic acid	151.038	537.219	152.047	13.1712	C8H8O3	C05593	[M-H]-	MoNA	3.99121e-06	neg	2	2.98232e+06	2.7106e+06	2.72436e+06	6.58772e+06	1.95063e+06	8.25112e+06	7.30823e+06	7.28119e+06	7.69551e+06	1.86537e+06	1.65562e+06	2.54406e+06	2.83229e+06	2.30451e+06	7.47313e+06
M140T299	3-Hydroxypicolinic acid	140.035	299.05	139.027	0.521085	C6H5NO3	C18620	[M+H]+	BioDeepDB	0.0808848	pos	2	3.44879e+06	3.45991e+06	2.25672e+07	2.42445e+07	2.50372e+06	2.17144e+06	2.11123e+06	1.15809e+07	1.77745e+07	7.42576e+06	2.17854e+06	2.19784e+07	2.71452e+06	6.03525e+06	2.07422e+06
M159T513	3-Hydroxyvalproic acid	159.101	512.963	160.11	10.9058	C8H16O3	C16651	[M-H]-	BioDeepDB	0.713045	neg	1	518847	3.05825e+06	3.43918e+06	2.54826e+06	2.07255e+06	6.04391e+06	5.27147e+06	3.03518e+06	6.02938e+06	2.80291e+06	528653	6.44947e+06	2.87349e+06	578827	2.93974e+06
M156T743	3-Indoleacetonitrile	156.121	743.468	156.069	0.468366	C10H8N2	C02938	[M]+	BioDeepDB	5.09079e-05	pos	2	6.62346e+06	4.32663e+07	6.36182e+06	6.687e+06	3.86799e+07	7.65867e+06	2.7676e+07	8.26495e+06	6.63565e+06	3.92988e+07	5.9108e+07	5.78281e+06	3.06387e+07	2.19299e+07	3.00262e+07
M170T414	3-Indoleacrylate	170.06	413.974	187.063	26.863	C11H9NO2	C21283	[M+H-H2O]+	BioDeepDB	0.379133	pos	2	5.43912e+06	3.06693e+07	2.24698e+07	2.88727e+07	9.89414e+06	2.03501e+07	984662	2.5331e+07	1.09015e+07	2.86343e+07	1.21946e+06	3.4592e+07	2.2401e+06	1.41074e+07	3.7997e+07
M298T813	3-Ketosphingosine	298.275	813.004	297.267	1.61767	C18H35NO2	C06121	[M+H]+	BioDeepDB	0.00474039	pos	2	7.25407e+07	6.25545e+07	3.59519e+07	2.51802e+07	9.59015e+06	1.56432e+07	6.31339e+07	1.81228e+07	2.29112e+07	2.02279e+07	1.81981e+07	1.72876e+07	5.2118e+07	2.36194e+07	5.33629e+07
M183T74	3-Methoxy-4-hydroxyphenylglycolaldehyde	183.062	74.1016	182.058	16.0371	C9H10O4	C05583	[M+H]+	BioDeepDB	0.789207	pos	1	4.65943e+06	1.73284e+06	3.13709e+06	6.05032e+06	1.17327e+06	1.98062e+06	5.1065e+06	4.05958e+06	938402	3.25127e+06	1.85432e+06	2.8934e+06	1.81765e+06	3.61568e+06	1.7509e+06
M168T117	3-Methoxyanthranilate	168.066	116.814	167.058	0.681197	C8H9NO3	C05831	[M+H]+	BioDeepDB	0.603773	pos	1	1.37947e+06	8.90572e+06	9.09372e+06	7.9392e+06	1.37222e+06	1.48776e+06	826475	6.30565e+06	1.22524e+06	7.15239e+06	1.3651e+06	8.41803e+06	6.93034e+06	1.15868e+06	9.66541e+06
M113T335	3-Methyl-2-oxovaleric acid	113.06	334.958	130.063	2.05504	C6H10O3	C03465	[M+H-H2O]+	BioDeepDB	4.29264e-05	pos	2	1.74409e+07	1.85211e+07	1.63843e+07	2.0239e+07	2.62862e+07	4.7183e+06	1.56133e+07	5.08548e+06	1.41837e+07	1.85639e+07	7.97906e+07	5.10307e+06	3.85772e+06	2.19738e+07	3.72337e+06
M195T32	3-Methyl-L-tyrosine	195.1	31.9569	195.089	5.35687	C10H13NO3	C20800	[M]+	BioDeepDB	0.00139249	pos	2	9.5934e+06	2.751e+07	4.14817e+07	4.3933e+07	7.01239e+07	3.86537e+07	3.1354e+07	531507	5.9176e+07	1.93063e+07	4.60273e+07	1.59336e+07	8.61153e+07	1.30324e+07	4.00549e+07
M148T110	3-Methyladenine	148.06	110.198	149.07	1.64174	C6H7N5	C00913	[M-H]-	BioDeepDB	0.593531	neg	1	606386	2.62265e+06	2.27315e+06	1.82112e+06	187727	870522	3.03094e+06	2.24844e+06	2.39378e+06	2.59325e+06	151563	3.79508e+06	1.52654e+06	449924	2.43328e+06
M88T331	3-Methylbutanamine	88.1128	331.384	87.1048	8.06778	C5H13N	C02640	[M+H]+	mzCloud	0.655029	pos	1	2.09756e+06	6.50958e+06	4.29576e+06	5.17295e+06	2.41528e+06	5.21898e+06	9.20344e+06	5.56239e+06	2.1505e+06	4.13023e+06	9.21697e+06	5.36202e+06	6.44242e+06	4.09547e+06	6.65955e+06
M158T39	3-Methylcrotonylglycine	158.082	38.7442	157.074	2.17471	C7H11NO3	C20828	[M+H]+	MoNA	0.991031	pos	1	5.17754e+06	5.50267e+06	2.01991e+06	4.18901e+06	2.15493e+06	9.31597e+06	2.04756e+06	3.61944e+06	1.91335e+06	2.99964e+06	6.67712e+06	3.31424e+06	2.02803e+06	1.90155e+06	2.06166e+06
M164T319	3-Methylguanine	164.056	319.429	165.065	9.86991	C6H7N5O	C02230	[M-H]-	MoNA	0.999632	neg	1	659790	1.15116e+06	1.44694e+06	459005	691369	896403	705496	910400	595864	1.06436e+06	621120	1.09282e+06	759113	567791	869702
M132T414	3-Methylindole	132.081	413.929	131.073	0.00792291	C9H9N	C08313	[M+H]+	BioDeepDB	8.82899e-05	pos	2	1.17236e+07	4.89422e+07	3.78679e+07	5.03993e+07	1.56964e+07	4.21459e+07	1.1729e+07	4.31227e+07	1.86297e+07	5.5737e+07	1.5363e+07	6.23449e+07	5.49339e+07	2.73185e+07	6.72706e+07
M119T80	3-Methylthiopropionic acid	118.997	80.1418	120.025	17.3762	C4H8O2S	C08276	[M-H]-	BioDeepDB	0.504934	neg	2	2.64544e+07	1.16389e+08	1.13921e+08	1.12502e+08	5.09195e+07	1.09751e+08	1.0138e+08	1.18517e+08	9.44703e+07	1.24539e+08	2.69446e+07	1.08153e+08	1.10001e+08	3.6682e+07	1.30287e+08
M167T580	3-Methylxanthine	167.056	580.069	166.049	0.583767	C6H6N4O2	C16357	[M+H]+	BioDeepDB	0.00474665	pos	2	4.30757e+06	4.72097e+06	1.57349e+06	1.57828e+06	1.65306e+06	3.77566e+06	1.55179e+06	4.45642e+06	4.40049e+06	4.00357e+06	1.53221e+06	5.77159e+06	5.81685e+06	6.89026e+06	1.07613e+07
M546T810	3-O-alpha-Mycarosylerythronolide B	546.343	810.369	546.34	4.5741	C28H50O10	C06630	[M]+	BioDeepDB	0.802052	pos	1	8.48632e+07	3.25301e+07	8.66809e+07	6.91775e+07	8.40326e+07	2.23493e+08	2.26086e+08	2.0093e+07	4.7084e+07	1.75226e+08	2.05256e+08	5.49829e+07	1.84284e+08	1.88626e+08	1.3547e+08
M187T72	3-Oxalomalate	186.988	72.3536	206.006	2.91907	C6H6O8	C01990	[M-H2O-H]-	BioDeepDB	0.618925	neg	1	1.63312e+06	5.89756e+06	6.33989e+06	7.52202e+06	1.8641e+06	6.8551e+06	4.06844e+06	3.63282e+06	3.30231e+06	6.37302e+06	2.07518e+06	5.09716e+06	5.61948e+06	1.81367e+06	7.45484e+06
M187T107	3-Phosphoglyceric acid	187.001	106.723	185.993	2.4796	C3H7O7P	C00597	[M+H]+	MoNA	9.18562e-06	pos	2	3.99161e+07	3.34029e+07	5.01618e+07	9.86979e+07	5.53903e+07	8.98391e+07	2.18878e+07	8.27126e+07	4.70447e+07	7.64087e+07	5.1538e+07	7.35852e+07	3.88096e+07	3.89111e+07	4.06754e+07
M152T78	3-Sulfinoalanine	152.001	78.0912	153.01	11.0649	C3H7NO4S	C00606	[M-H]-	BioDeepDB	0.258532	neg	2	5.28963e+07	1.01108e+08	1.14616e+08	8.64794e+07	5.7815e+07	9.62745e+07	5.94686e+07	8.31254e+07	5.71361e+07	9.60404e+07	5.6745e+07	6.55953e+07	3.30366e+07	4.30654e+07	9.08208e+07
M153T801	3-Sulfinylpyruvic acid	152.995	801.049	151.978	0.0222687	C3H4O5S	C05527	[M+H]+	BioDeepDB	0.984426	pos	1	1.5001e+08	8.08375e+07	7.0488e+07	1.41528e+07	3.18483e+07	9.4225e+06	9.83638e+06	3.7513e+07	6.85441e+06	2.584e+07	6.97038e+06	5.02857e+07	5.17204e+06	7.3243e+06	1.36361e+07
M227T169	3,3',4'5-Tetrahydroxystilbene	227.066	169.326	244.074	1.42658	C14H12O4	C05901	[M+H-H2O]+	BioDeepDB	0.63551	pos	1	489307	8.78494e+06	2.06208e+06	1.78905e+06	2.40189e+06	3.02418e+06	153097	5.0462e+06	979033	1.08839e+06	5.46235e+06	1.386e+06	1.65108e+06	801167	7.55197e+06
M161T33	3,4-Dichloroaniline	160.984	33.0909	160.98	22.6996	C6H5Cl2N	C02791	[M]+	MoNA	1	pos	1	3.50472e+06	6.28149e+06	4.02807e+06	6.70692e+06	4.07889e+06	4.9444e+06	3.53017e+06	5.70638e+06	6.67292e+06	4.05875e+06	5.99064e+06	4.55087e+06	6.7833e+06	833281	6.78584e+06
M168T37_2	3,4-Dihydroxybenzeneacetic acid	168.102	37.2807	168.042	1.75625	C8H8O4	C01161	[M]+	BioDeepDB	0.637621	pos	1	3.128e+06	3.96518e+06	895319	2.26507e+06	4.96832e+06	974784	2.87164e+06	863697	873656	2.63612e+06	973010	2.52261e+06	4.55347e+06	928116	2.68529e+06
M169T73_2	3,4-Dihydroxymandelaldehyde	169.046	73.3294	168.042	19.9447	C8H8O4	C05577	[M+H]+	BioDeepDB	0.866152	pos	1	4.1497e+07	1.66261e+08	1.35153e+08	1.55212e+08	6.91419e+07	1.86381e+08	6.72078e+06	1.46419e+08	8.40766e+07	1.35697e+08	4.2766e+07	1.7343e+08	1.60783e+08	7.77535e+07	1.71306e+08
M184T376	3,4-Dihydroxymandelic acid	184.17	376.425	184.037	2.1298	C8H8O5	C05580	[M]+	BioDeepDB	1.51456e-05	pos	2	2.14377e+07	7.74336e+06	1.26591e+07	1.5885e+07	6.19418e+06	4.46097e+06	321822	1.61668e+07	3.57537e+06	3.70846e+06	1.11118e+06	1.12314e+07	8.87153e+06	7.48506e+06	5.9834e+06
M152T309	3,4-Dihydroxyphenylacetaldehyde	152.057	308.526	152.047	2.9367	C8H8O3	C04043	[M]+	BioDeepDB	6.84504e-06	pos	2	1.4707e+06	3.0907e+07	8.70772e+06	2.07571e+07	2.086e+06	2.15703e+07	907889	1.35868e+07	1.10331e+07	1.13297e+07	2.1567e+06	2.58265e+07	5.89368e+07	2.9325e+07	1.95925e+07
M169T125	3,4-Dihydroxyphenylglycol	169.049	124.575	170.058	2.9456	C8H10O4	C05576	[M-H]-	BioDeepDB	0.666203	neg	1	1.37246e+06	983115	1.42783e+06	326804	967519	297276	653818	673016	1.00612e+06	1.7005e+06	645965	991180	503064	213642	285372
M194T323	3,4-Methylenedioxyamphetamine	194.118	323.385	193.11	0.927195	C11H15NO2	C07577	[M+H]+	BioDeepDB	2.0401e-10	pos	2	2.65766e+08	2.79073e+08	2.23531e+08	2.23856e+08	2.38865e+08	3.065e+08	1.70056e+07	2.61986e+08	3.18655e+08	2.80369e+08	5.83347e+07	4.02629e+08	2.44241e+08	2.66637e+08	1.90709e+08
M270T698	3,4',7-Trihydroxyflavone	270.048	698.225	270.053	16.6619	C15H10O5	C10037	[M]-	MoNA	0.850064	neg	1	916409	1.63517e+06	2.67206e+06	6.08688e+06	24653.7	7.63594e+06	4.65901e+06	4.51704e+06	2.0624e+06	2.28819e+06	1.24914e+06	4.94624e+06	5.95554e+06	3.45363e+06	1.31746e+07
M337T57	3,5-Dibromo-L-tyrosine	336.898	56.5281	336.895	8.74526	C9H9Br2NO3	C03224	[M]-	MoNA	0.999308	neg	1	844498	792909	441291	443726	616502	516321	509760	506336	575457	538805	657979	400449	551571	667303	683486
M433T513	3,5-Diiodo-L-tyrosine	433.112	513.448	432.867	21.7258	C9H9I2NO3	C01060	[M]-	BioDeepDB	0.992954	neg	1	112277	1.41413e+06	582202	277617	44584.2	2.48046e+06	41552	565951	1.37021e+06	1.22225e+06	33354.9	1.84602e+06	26915.7	1.65934e+06	878098
M209T189	3,5-Dinitrosalicylic acid	208.983	188.738	228.002	1.19689	C7H4N2O7	C11319	[M-H2O-H]-	MoNA	0.988325	neg	1	50350.6	970533	500443	262712	649131	731452	1.11963e+06	204388	670679	149805	411634	986488	238171	1.0627e+06	289418
M195T330	3,7-Dimethyluric acid	195.05	329.513	196.06	13.8257	C7H8N4O3	C16360	[M-H]-	mzCloud	3.43349e-10	neg	2	3.05694e+06	2.62523e+06	2.90071e+06	778730	746634	3.13779e+06	743935	812767	759400	4.28158e+06	653833	3.26434e+06	7.40621e+06	5.75908e+06	4.73703e+06
M240T427	3',5'-Dichloro-2-hydroxy-2-methylbut-3-enanilide	239.996	426.59	259.017	9.02459	C11H11Cl2NO2	C14207	[M-H2O-H]-	BioDeepDB	0.999404	neg	1	396976	953348	554681	127499	569890	582122	2.53857e+06	527369	945759	1.45475e+06	904911	1.00549e+06	1.40863e+06	359815	537959
M389T644	3alpha,7alpha-Dihydroxy-12-oxo-5beta-cholanate	389.273	644.178	406.272	20.9512	C24H38O5	C01292	[M+H-H2O]+	BioDeepDB	0.778811	pos	1	4.14241e+06	1.56354e+07	1.52738e+07	2.31173e+07	6.57461e+06	6.85366e+06	10923.5	2.14934e+07	8.12731e+06	3.07788e+07	5.03411e+06	2.39723e+07	1.85971e+07	1.22996e+07	4.48038e+07
M161T37_2	3D-3,5/4-Trihydroxycyclohexane-1,2-dione	161.06	37.4038	160.037	0.814035	C6H8O5	C04287	[M+H]+	BioDeepDB	0.842688	pos	1	697735	2.62541e+06	2.08815e+06	765848	2.58998e+06	1.41404e+06	2.76909e+06	3.20651e+06	1.52646e+06	1.3356e+06	2.00404e+06	781198	2.75654e+06	2.49064e+06	2.8104e+06
M208T392	4-(2-Aminophenyl)-2,4-dioxobutanoic acid	208.061	391.987	207.053	2.02534	C10H9NO4	C01252	[M+H]+	BioDeepDB	0.74097	pos	1	1.81778e+06	1.55614e+06	1.33977e+06	1.82133e+06	610901	1.46487e+06	3.04208e+06	2.10272e+06	1.51514e+06	1.23932e+06	2.04042e+06	4.21863e+06	1.56371e+06	1.62712e+06	2.30912e+06
M283T334_2	4-(beta-D-Glucosyloxy)benzoate	283.077	334.168	300.084	0.400801	C13H16O8	C03993	[M+H-H2O]+	BioDeepDB	0.644768	pos	1	414268	3.60441e+07	2.59669e+07	1.99209e+07	2.22165e+06	3.55568e+07	0	1.32717e+07	4.06245e+06	900227	155523	3.53057e+07	8.18548e+06	9.71496e+06	3.82544e+07
M225T430	4-(Dimethylamino)azobenzene	225.124	430.268	225.127	12.4863	C14H15N3	C03764	[M]+	MoNA	0.976783	pos	1	639187	1.96117e+06	1.76308e+06	5.09546e+06	685000	2.11645e+06	733396	1.96409e+06	684693	2.08382e+06	598690	2.51404e+06	636717	981040	4.44277e+06
M207T414	4-(Methylnitrosamino)-1-(3-pyridyl)-1-butanone	207.104	413.833	207.101	13.2581	C10H13N3O2	C16453	[M]+	BioDeepDB	0.857004	pos	1	1.50972e+06	1.02727e+07	7.50389e+06	9.44344e+06	3.25165e+06	8.49406e+06	273771	9.65605e+06	4.128e+06	1.01286e+07	290583	1.26087e+07	305486	4.98594e+06	1.49516e+07
M160T414_2	4-Acetamido-2-aminobutanoic acid	160.096	413.68	160.085	4.60604	C6H12N2O3	C06442	[M]+	BioDeepDB	0.62716	pos	1	1.42574e+06	6.36043e+06	6.63971e+06	9.65709e+06	1.75262e+06	6.31223e+06	1.07657e+06	4.88612e+06	1.95604e+06	6.64765e+06	843139	3.39712e+07	1.06618e+07	2.41631e+06	1.00994e+07
M144T130	4-Acetamidobutanoic acid	144.065	129.575	145.074	5.04581	C6H11NO3	C02946	[M-H]-	BioDeepDB	1.5453e-06	neg	2	2.57564e+07	2.33067e+07	2.94666e+07	2.21167e+07	2.51522e+07	1.74006e+07	1.83155e+07	3.14351e+07	2.28367e+07	2.41695e+07	1.0546e+07	3.88922e+07	3.33956e+07	5.11011e+07	4.30724e+07
M192T113	4-Acetylaminobiphenyl	192.086	113.212	211.1	26.1743	C14H13NO	C20285	[M-H2O-H]-	mzCloud	1	neg	1	393210	182466	741427	204378	321154	224820	421747	274625	286997	296435	868180	785688	462735	199597	439576
M173T471	4-Aminobenzenesulfonate	173.01	471.293	173.015	27.2539	C6H7NO3S	C06335	[M]+	MoNA	1	pos	1	6.35733e+06	5.14216e+06	5.71843e+06	5.40559e+06	1.45592e+06	2.41038e+06	2.58371e+06	4.2131e+06	1.28495e+06	3.55794e+06	2.86114e+06	5.94839e+06	1.26117e+06	1.80999e+06	7.06572e+06
M110T38	4-Aminophenol	110.06	37.8716	109.053	0.506778	C6H7NO	C02372	[M+H]+	BioDeepDB	0.657607	pos	1	1.59496e+07	1.78638e+07	2.66318e+07	1.07137e+07	2.98162e+07	1.41401e+07	1.40577e+07	8.14538e+06	2.71523e+07	3.56455e+06	1.79057e+07	3.49681e+06	2.2998e+07	1.1124e+07	2.21831e+07
M171T92	4-Bromophenol	170.943	91.9428	171.952	15.0753	C6H5BrO	C14453	[M-H]-	MoNA	0.977963	neg	1	1.82501e+06	3.66016e+07	2.39072e+07	4.0139e+07	1.92601e+07	4.80559e+07	6.68658e+07	2.59085e+07	3.74648e+07	3.18333e+07	9.22664e+06	3.42256e+07	2.30521e+07	1.09777e+07	3.77201e+07
M110T73	4-Chloroaniline	110.009	73.3294	127.019	20.6203	C6H6ClN	C14450	[M+H-H2O]+	MoNA	1	pos	1	9.6314e+07	5.4129e+08	4.34038e+08	4.96521e+08	2.29562e+08	6.75551e+08	7.24787e+06	5.16441e+08	2.74488e+08	5.0968e+08	1.34248e+08	6.5128e+08	5.80216e+08	2.90454e+08	7.06518e+08
M137T686	4-Fluoro-L-threonine	137.045	686.416	137.049	25.8858	C4H8FNO3	C15533	[M]+	BioDeepDB	0.216914	pos	2	2.00365e+06	2.67424e+06	1.60289e+07	2.39724e+06	2.16214e+06	1.7216e+07	7.6857e+06	1.26606e+07	8.35979e+06	1.9145e+06	2.12561e+06	2.48423e+06	1.11379e+07	1.23501e+07	1.00611e+07
M139T615	4-fluorobenzoate	139.021	615.331	139.104	8.00292	C7H4FO2	C02371	[M-H]-	MoNA	0.998989	neg	1	3.81037e+06	1.83838e+06	5.80935e+06	2.83308e+06	5.46781e+06	2.02991e+06	5.46948e+06	1.60779e+06	2.206e+06	1.22933e+06	5.00539e+06	2.75793e+06	1.5886e+06	4.50706e+06	4.97146e+06
M201T117	4-Fumarylacetoacetate	201.053	117.075	200.032	3.02384	C8H8O6	C01061	[M+H]+	BioDeepDB	0.608261	pos	1	1.34446e+08	8.05844e+06	5.34197e+07	7.1552e+07	6.60575e+07	1.94136e+08	1.44099e+08	1.24219e+08	1.17122e+08	6.43298e+08	1.20383e+08	1.40978e+08	3.09206e+07	1.32411e+08	1.13145e+09
M130T663	4-Guanidinobutanal	130.087	662.783	129.09	1.97477	C5H11N3O	C02647	[M+H]+	BioDeepDB	9.29747e-05	pos	2	3.62099e+07	9.57091e+06	9.17169e+06	2.27187e+07	9.6717e+06	2.42235e+07	1.99039e+07	1.13317e+07	2.24457e+07	2.09624e+07	1.09132e+07	1.18268e+07	1.25391e+07	5.56365e+07	2.16562e+07
M146T105	4-Guanidinobutanoic acid	146.081	105.141	145.085	1.36453	C5H11N3O2	C01035	[M+H]+	BioDeepDB	0.000119432	pos	2	2.74617e+07	9.76119e+07	7.34856e+07	4.22838e+07	5.93827e+07	2.53727e+07	3.46758e+06	6.90349e+07	6.81109e+07	3.98811e+07	2.73882e+07	4.50569e+07	3.9764e+07	3.34594e+07	5.25269e+07
M85T93	4-Hydroxy-2-butenoic acid gamma-lactone	85.0291	92.5129	84.0211	0.127958	C4H4O2	C17601	[M+H]+	BioDeepDB	0.579525	pos	1	1.46844e+07	3.69649e+06	6.92019e+06	1.52883e+06	4.46488e+06	6.33767e+06	900623	8.03142e+06	1.34677e+07	1.65009e+07	5.31958e+06	5.18479e+06	7.95809e+06	8.82954e+06	5.91997e+06
M162T495	4-Hydroxy-2-quinolone	162.055	494.774	161.048	3.14022	C9H7NO2	C16716	[M+H]+	mzCloud	0.000484596	pos	2	5.6399e+06	7.57309e+07	3.1573e+06	5.09019e+07	2.79543e+07	9.27511e+07	608140	3.7596e+07	1.55943e+07	4.22679e+07	516192	8.98983e+06	9.50461e+07	3.37e+07	7.30949e+07
M187T115	4-Hydroxy-3-(3-methyl-2-butenyl)acetophenone	187.108	114.523	204.115	2.93161	C13H16O2	C10702	[M+H-H2O]+	GNPS	0.685347	pos	1	4.16062e+06	8.47002e+06	5.97273e+06	9.58053e+06	3.99746e+06	1.44111e+07	344890	7.24424e+06	5.72006e+06	1.36634e+07	5.08569e+06	1.05769e+07	2.43877e+06	8.65123e+06	1.46647e+07
M154T358	4-Hydroxy-3-methoxybenzenemethanol	154.061	357.695	154.063	11.0842	C8H10O3	C06317	[M]+	BioDeepDB	6.15882e-12	pos	2	977461	2.16076e+06	3.63522e+06	2.43186e+06	2.04222e+06	3.66293e+06	560534	3.06107e+06	1.19952e+06	3.75753e+06	1.19149e+06	4.23816e+06	2.96766e+06	1.41503e+06	5.58729e+06
M193T220	4-Hydroxy-5-phenyltetrahydro-1,3-oxazin-2-one	193.069	220.197	193.074	1.91419	C10H11NO3	C16595	[M]+	BioDeepDB	0.0485551	pos	2	3.35095e+06	8.63424e+07	5.24645e+07	6.16428e+07	8.66087e+06	1.16407e+07	2.88302e+06	1.01811e+07	7.50094e+07	4.98808e+07	3.0856e+06	6.38567e+07	3.97104e+07	5.84639e+06	8.87602e+07
M123T217	4-Hydroxybenzaldehyde	123.045	217.005	122.037	8.61794	C7H6O2	C00633	[M+H]+	mzCloud	1.81912e-14	pos	2	3.80774e+08	4.45105e+08	1.87335e+08	3.28141e+08	6.72263e+07	2.71848e+08	2.73264e+07	2.50645e+08	2.64122e+08	1.57033e+08	6.02935e+07	2.80636e+08	3.63088e+08	1.39901e+08	3.63985e+08
M133T75_2	4-Hydroxybenzeneacetonitrile	133.056	74.8946	133.053	22.1821	C8H7NO	C03766	[M]-	BioDeepDB	1	neg	1	453990	2.54248e+06	2.1756e+06	1.61578e+06	227876	172554	209047	1.0018e+06	1.32549e+06	137133	947803	197446	1.00615e+06	1.1758e+06	409754
M139T74	4-Hydroxybenzoic acid	139.018	73.559	138.032	0.751325	C7H6O3	C00156	[M+H]+	BioDeepDB	0.582633	pos	1	2.57458e+06	7.0063e+06	6.54445e+06	8.59763e+06	4.75472e+06	7.80499e+06	1.18155e+06	6.36465e+06	5.82892e+06	7.94983e+06	6.37876e+06	7.32011e+06	7.24207e+06	3.33731e+06	7.51916e+06
M163T184	4-Hydroxycinnamic acid	163.038	184.054	164.047	5.53272	C9H8O3	C00811	[M-H]-	BioDeepDB	1.09466e-07	neg	2	371992	5.04779e+06	456375	562781	1.76466e+06	3.9593e+06	5.71447e+06	4.71241e+06	4.49681e+06	5.12737e+06	387345	626451	483334	615586	689351
M276T277	4-Hydroxycinnamoylagmatine	276.145	276.606	276.159	2.19137	C14H20N4O2	C04498	[M]+	BioDeepDB	4.42785e-06	pos	2	1.69019e+08	2.89964e+08	1.0806e+09	3.93694e+08	1.47824e+08	2.55748e+08	250625	1.53729e+08	1.97918e+08	7.04841e+08	3.14262e+07	2.83303e+08	8.18901e+08	3.58761e+08	5.25093e+08
M162T72	4-Hydroxycinnamoylmethane	162.076	72.3996	162.068	1.60794	C10H10O2	C12088	[M]+	BioDeepDB	2.85666e-09	pos	2	1.12048e+07	2.00968e+07	2.36886e+07	2.33906e+07	1.58316e+07	2.38827e+07	828987	2.29678e+07	1.60146e+07	1.76984e+07	1.16797e+07	2.44191e+07	1.96996e+07	1.96862e+07	2.20103e+07
M311T585	4-Hydroxycinnamyl alcohol 4-D-glucoside	311.118	585.402	312.121	14.1422	C15H20O7	C05855	[M-H]-	mzCloud	0.71862	neg	1	3998.96	669007	101008	321394	124598	799519	86454.5	90332.4	366254	716223	5445.46	428845	769593	19683.6	59556.3
M288T64	4-Hydroxyestradiol	288.181	63.5346	288.173	28.671	C18H24O3	C14209	[M]+	BioDeepDB	0.998523	pos	1	2.02032e+06	6.89855e+06	1.14012e+07	2.20593e+06	1.05775e+07	3.99713e+06	2.00605e+06	1.84764e+06	1.4307e+07	5.86038e+06	2.05397e+06	3.17219e+06	2.00307e+06	1.92066e+06	1.75526e+06
M136T97	4-Hydroxyphenylacetaldehyde	136.048	97.1996	136.052	0.000640044	C8H8O2	C03765	[M]+	BioDeepDB	1.33651e-12	pos	2	3.40601e+06	2.62795e+07	1.74106e+07	2.17027e+07	7.89746e+06	2.5619e+07	5.62954e+06	1.58693e+07	9.77216e+06	2.36591e+07	4.93493e+06	2.79244e+07	1.98641e+07	6.97751e+06	2.80828e+07
M281T331	4-Hydroxyphenylacetylglutamic acid	281.089	330.962	281.09	4.87458	C13H15NO6	C05595	[M]+	BioDeepDB	0.809572	pos	1	37180.2	2.57217e+06	1.93122e+06	417966	1.07568e+06	8.84804e+06	41161.3	377130	141363	325909	106631	1.98877e+06	898488	1.69748e+06	446467
M119T331	4-Hydroxyphenylethanol	119.048	330.906	138.068	11.5586	C8H10O2	C06044	[M-H2O-H]-	mzCloud	0.717319	neg	1	470669	655893	602503	488241	364867	652437	722555	457832	543988	524201	1.14016e+06	631775	1.21945e+06	563074	759337
M166T353_1	4-Hydroxyphenylglyoxylate	166.026	353.057	166.027	2.66101	C8H6O4	C03590	[M]+	BioDeepDB	0.809859	pos	1	1.96418e+06	8.50875e+06	1.9104e+06	7.91793e+06	2.0912e+06	8.32703e+06	759248	8.54207e+06	1.64957e+06	1.02479e+07	1.07717e+06	1.08001e+07	1.04029e+07	6.68222e+06	1.44626e+07
M180T562	4-Hydroxyphenylpyruvic acid	180.047	561.74	180.042	28.2807	C9H8O4	C01179	[M]-	BioDeepDB	0.885209	neg	1	49354.9	337413	52691.6	424844	82832.3	1.90157e+06	65845.1	273112	68685.3	338326	44475.8	74196.1	410803	47524.1	339349
M157T99	4-Imidazolone-5-propionic acid	157.061	99.108	156.054	1.80226	C6H8N2O3	C03680	[M+H]+	BioDeepDB	0.602613	pos	1	1.95654e+06	5.6724e+06	1.81149e+06	5.79997e+06	1.922e+06	5.8211e+06	1.49036e+06	5.81011e+06	1.46342e+06	1.0686e+06	1.24865e+06	1.42451e+06	2.46139e+06	4.61055e+06	5.43765e+06
M190T353	4-Methoxy-2,2-bipyrrole-5-carbaldehyde	190.087	353.057	190.074	0.0502711	C10H10N2O2	C21570	[M]+	BioDeepDB	0.0047481	pos	2	7.21407e+06	2.89584e+07	2.47855e+07	3.31191e+07	1.0569e+07	2.62519e+07	541210	2.5013e+07	1.14517e+07	2.89755e+07	7.28841e+06	3.37827e+07	3.16945e+07	2.103e+07	4.28586e+07
M103T73_2	4-Methylbenzaldehyde	103.051	72.9417	120.058	8.27789	C8H8O	C06758	[M+H-H2O]+	BioDeepDB	0.788199	pos	1	3.67352e+06	1.19784e+07	1.1035e+07	1.41805e+07	7.34907e+06	1.66545e+07	363719	1.6214e+07	6.44821e+06	8.38086e+06	4.32098e+06	1.36122e+07	1.14457e+07	7.39317e+06	1.60478e+07
M123T135	4-Methylcatechol	123.043	134.673	124.052	15.0084	C7H8O2	C06730	[M-H]-	BioDeepDB	0.756968	neg	1	653909	507159	590459	679233	506008	376393	396693	641627	741491	551459	387711	614366	1.21029e+06	850320	1.07285e+06
M176T373	4-Methylumbelliferone	176.045	372.69	176.047	13.3508	C10H8O3	C03081	[M]-	MoNA	0.991553	neg	1	111323	1.01991e+06	569641	853317	164971	611142	902489	909242	661299	745550	141756	674388	699296	327747	978569
M156T88	4-Nitrocatechol	156.027	88.1413	155.022	13.6701	C6H5NO4	C02235	[M+H]+	BioDeepDB	0.818969	pos	1	1.02037e+07	1.57996e+07	1.49481e+07	2.09439e+07	1.2912e+07	1.80501e+07	1.76521e+06	1.77175e+07	1.47433e+07	1.83822e+07	8.94144e+06	2.04987e+07	1.72032e+07	1.42061e+07	2.30176e+07
M138T81	4-Nitrophenol	138.021	81.4905	139.027	10.5774	C6H5NO3	C00870	[M-H]-	BioDeepDB	0.794133	neg	1	602759	6.16393e+06	2.88192e+06	572529	608541	3.18975e+06	4.0812e+06	4.75664e+06	4.32435e+06	2.75326e+06	619471	796786	3.24934e+06	2.77006e+06	3.43849e+06
M200T123	4-Nitrophenyl phosphate	199.976	123.462	218.993	7.80657	C6H6NO6P	C03360	[M-H2O-H]-	MoNA	0.730153	neg	1	5.53969e+06	1.64733e+07	1.46711e+07	1.10018e+07	8.47557e+06	6.65648e+06	8.98521e+06	8.28303e+06	5.53535e+06	6.33833e+06	5.00383e+06	6.30235e+06	8.74729e+06	5.89002e+06	9.02453e+06
M219T836	4-Nonylphenol	219.174	836.05	220.183	7.43183	C15H24O	C14550	[M-H]-	BioDeepDB	0.648779	neg	1	1.19149e+08	6.99273e+07	9.9134e+07	9.19175e+07	5.44364e+07	1.0872e+08	4.56752e+07	1.13285e+08	9.90694e+07	1.10487e+08	7.52805e+07	9.0952e+07	4.86049e+07	6.9015e+07	1.05082e+08
M145T127	4-Oxoglutaramate	145.049	126.826	145.037	2.65059	C5H7NO4	C05572	[M]+	BioDeepDB	3.22731e-05	pos	2	2.96413e+07	2.53813e+07	1.06159e+08	1.13614e+08	2.65871e+07	1.54464e+08	8.36658e+07	7.15262e+07	7.55652e+07	7.70836e+07	1.68622e+07	7.45503e+07	8.75412e+07	6.88291e+07	1.17931e+08
M130T711	4-Oxoproline	130.049	711.421	129.043	6.04206	C5H7NO3	C01877	[M+H]+	BioDeepDB	8.62733e-07	pos	2	6.04268e+07	6.22904e+06	4.38261e+07	3.16084e+07	4.19749e+07	8.87911e+06	5.43326e+07	7.5853e+06	4.94626e+07	7.54323e+07	4.3065e+07	5.84118e+07	8.65612e+07	7.14412e+06	9.11162e+06
M215T72	4-Phospho-D-erythronate	214.995	72.4202	216.004	5.44751	C4H9O8P	C03393	[M-H]-	MetaDNA	0.0158675	neg	2	3.82814e+06	1.44893e+07	1.06298e+07	1.27893e+07	6.55005e+06	7.93492e+06	1.5594e+07	1.45015e+07	1.02663e+07	1.01262e+07	4.57758e+06	1.03758e+07	1.05886e+07	4.95221e+06	1.3096e+07
M182T355	4-Pyridoxic acid	182.044	355.368	183.053	12.538	C8H9NO4	C00847	[M-H]-	BioDeepDB	3.00895e-09	neg	2	4.52605e+07	4.14213e+07	8.65636e+07	2.79224e+07	6.11532e+07	3.08886e+07	9.50535e+07	6.57098e+07	7.88343e+07	8.43395e+07	3.74517e+07	7.67385e+07	6.00248e+07	5.04041e+07	7.11528e+07
M156T659	4-Quinolinecarboxylic acid	155.995	659.185	173.048	7.87749	C10H7NO2	C06414	[M+H-H2O]+	BioDeepDB	1.50373e-18	pos	2	9.22021e+07	1.56446e+08	7.15943e+07	2.19064e+07	2.82357e+07	4.72846e+06	1.29448e+07	3.46875e+06	9.99914e+06	2.33354e+07	3.33818e+06	1.95221e+06	1.65132e+06	2.9116e+06	3.46054e+06
M131T394	4-tert-Butylphenol	131.088	394.186	150.105	18.1344	C10H14O	C14200	[M-H2O-H]-	mzCloud	0.751971	neg	1	3.47842e+06	982954	2.03311e+06	8.36036e+06	1.14932e+06	1.47717e+07	5.77507e+06	4.94908e+06	1.10207e+06	4.74181e+06	774390	1.23685e+07	1.11171e+06	4.42113e+06	6.97281e+06
M183T493	4,4'-Diaminodiphenyl ether	183.092	493.239	200.095	25.6152	C12H12N2O	C14759	[M+H-H2O]+	mzCloud	0.939716	pos	1	1.47411e+06	2.22753e+06	1.18845e+06	1.74394e+06	1.89729e+06	1.55912e+06	2.11091e+06	1.45185e+06	1.13409e+06	1.01284e+06	1.4062e+06	933445	1.27145e+06	1.23292e+06	1.62475e+06
M227T128	4,4'-Dihydroxy-alpha-methylstilbene	227.103	127.735	226.099	16.3473	C15H14O2	C13632	[M+H]+	BioDeepDB	0.805578	pos	1	2.12672e+06	1.91459e+06	2.55763e+06	2.00272e+07	6.05756e+06	1.76525e+07	84110.4	1.11588e+07	1.97039e+06	1.64367e+07	2.19679e+06	1.71801e+07	1.01669e+07	6.06553e+06	2.5671e+07
M209T433	4,4'-Methylene bis(2-methylaniline)	209.139	433.482	226.147	4.82142	C15H18N2	C19260	[M+H-H2O]+	MoNA	0.996141	pos	1	7.15046e+06	4.54887e+06	3.11356e+06	3.54428e+06	2.992e+06	3.43907e+06	634281	2.76486e+06	1.61818e+06	3.0202e+06	2.96809e+07	3.76487e+06	5.65276e+06	5.11002e+06	2.96321e+06
M267T95	4,4'-Methylene-bis-(2-chloroaniline)	267.038	95.0404	266.038	26.8259	C13H12Cl2N2	C10999	[M+H]+	mzCloud	0.961354	pos	1	8.67661e+06	6.30754e+06	7.91448e+06	8.75484e+06	6.53841e+06	1.45383e+06	165965	1.30945e+07	1.61867e+07	5.65016e+06	1.99046e+06	5.13342e+06	6.37378e+06	7.81182e+06	276740
M250T358	4,4'-Methylenediphenyl diisocyanate	250.071	357.802	250.074	11.6086	C15H10N2O2	C19453	[M]-	mzCloud	0.924748	neg	1	503859	1.35192e+06	1.43162e+06	4.29657e+06	190683	721175	1.20524e+06	1.51354e+06	600246	3.11254e+06	562931	1.95842e+06	504814	85566.4	3.30709e+06
M231T66	4,4'-Sulfonyldiphenol	231.014	66.3079	250.03	8.57796	C12H10O4S	C14216	[M-H2O-H]-	mzCloud	0.912678	neg	1	1.27726e+06	2.0225e+06	2.99672e+06	2.03803e+06	1.0784e+06	1.36348e+06	375631	602730	624971	2.58275e+06	972220	1.27294e+06	1.34309e+06	1.56354e+06	252802
M159T35	4,5-Dihydroorotic acid	158.961	35.3775	158.033	0.476644	C5H6N2O4	C00337	[M+H]+	BioDeepDB	8.16164e-07	pos	2	2.7342e+08	1.80812e+08	2.18491e+08	1.89793e+08	2.66224e+08	1.4391e+08	1.70446e+08	2.8845e+08	1.53029e+08	2.01502e+08	1.75882e+08	3.16456e+08	1.51891e+08	1.85071e+08	1.48214e+08
M139T119_2	4,5,6,7-Tetrahydroisoxazolo(5,4-c)pyridin-3-ol	139.049	118.92	140.059	13.9707	C6H8N2O2	C13693	[M-H]-	BioDeepDB	0.999983	neg	1	4.83847e+06	5.24174e+06	6.04633e+06	3.59632e+06	3.65605e+06	4.3073e+06	5.60813e+06	4.96693e+06	5.3206e+06	3.27191e+06	2.61462e+06	3.27254e+06	3.75377e+06	2.2885e+06	6.95144e+06
M255T398	4'-Methoxyflavanone	255.122	398.288	254.094	3.04853	C16H14O3	C19895	[M+H]+	BioDeepDB	0.626285	pos	1	719022	3.3177e+06	3.2393e+06	2.82159e+06	1.39527e+06	3.10281e+06	17854.5	3.97463e+06	1.44362e+06	3.48508e+06	847458	4.34242e+06	4.33713e+06	1.72635e+06	4.66458e+06
M274T373	4'-O-Methylnorbelladine	274.14	373.273	273.137	13.3155	C16H19NO3	C16702	[M+H]+	BioDeepDB	0.858129	pos	1	77635.2	8.72018e+06	5.83277e+06	6.13444e+06	1.18506e+06	5.3196e+06	0	6.12995e+06	1.81512e+06	5.05318e+06	74821	6.89668e+06	8.82801e+06	1.96572e+06	1.503e+07
M306T825	4'-Oxolividamine	306.153	824.727	305.159	12.2298	C12H23N3O6	C21257	[M+H]+	BioDeepDB	0.942632	pos	1	5.84145e+07	2.52956e+07	5.00832e+07	4.76207e+07	6.12396e+07	1.8509e+07	2.92835e+07	206130	6.50746e+07	2.84319e+07	6.08519e+07	2.54702e+07	6.20788e+07	4.90802e+07	2.83605e+07
M304T406_2	4'-Oxonebramine	304.176	406.067	304.175	3.74079	C12H24N4O5	C21258	[M]+	BioDeepDB	0.831907	pos	1	563662	5.93519e+06	3.94468e+06	4.71724e+06	1.60161e+06	9.29065e+06	393170	2.66193e+06	1.63806e+06	2.42419e+06	1.25432e+06	2.21126e+06	4.20331e+06	4.50002e+06	6.75143e+06
M239T241	4a-Carbinolamine tetrahydrobiopterin	239.106	240.654	239.102	15.5451	C9H13N5O3	C00268	[M]+	BioDeepDB	0.775019	pos	1	421890	152604	232798	6.22888e+06	476083	4.4248e+06	429812	6.92645e+06	217734	3.53011e+06	435323	1.55894e+07	1.61076e+06	208697	814597
M442T801	4a-Carboxy-4b-methyl-5a-cholesta-8,24-dien-3b-ol	442.352	801.382	442.345	2.13501	C29H46O3	C15808	[M]+	BioDeepDB	0.597206	pos	1	6.59911e+07	2.19692e+08	2.95747e+08	2.5114e+08	1.47373e+08	2.45213e+08	219608	1.71846e+08	1.12619e+08	2.70051e+08	7.57966e+07	3.66965e+08	2.52584e+08	1.07593e+08	3.49804e+08
M144T333	5-(2-Hydroxyethyl)-4-methylthiazole	144.048	333.332	143.041	2.54734	C6H9NOS	C04294	[M+H]+	mzCloud	0.59865	pos	1	2.10205e+06	3.42611e+06	2.75657e+06	3.054e+06	1.11687e+06	3.68484e+06	1.52878e+06	3.04041e+06	977131	3.19469e+06	1.02504e+06	3.42073e+06	3.6326e+06	1.62e+06	3.69811e+06
M242T73	5-(Methylthio)-2,3-dioxopentyl phosphate	242	73.3294	242.001	6.50611	C6H11O6PS	C15650	[M]+	BioDeepDB	0.655472	pos	1	1.80724e+07	2.5262e+08	1.74242e+08	2.21846e+08	5.4894e+07	3.12578e+08	1.143e+07	2.02464e+08	6.83616e+07	2.1521e+08	2.54478e+07	2.73617e+08	2.40233e+08	7.84405e+07	3.20131e+08
M160T113	5-Acetamidovalerate	160.097	113.305	159.089	2.81051	C7H13NO3	C03087	[M+H]+	BioDeepDB	0.670361	pos	1	1.00393e+07	1.02906e+07	1.16871e+07	1.05781e+07	6.85272e+06	7.56642e+06	2.04908e+06	1.06551e+07	9.6866e+06	8.82362e+06	6.39077e+06	1.15858e+07	1.49865e+07	9.14562e+06	1.3982e+07
M356T378	5-Amino-6-(5'-phosphoribitylamino)uracil	356.074	378.403	356.073	2.76537	C9H17N4O9P	C04454	[M]+	BioDeepDB	0.625936	pos	1	46231.1	1.71704e+06	876083	693170	269747	864648	131091	2.29357e+06	403894	1.12253e+06	109660	2.37322e+06	2.36075e+06	1.11825e+06	3.08402e+06
M126T123	5-Aminoimidazole-4-carboxamide	126.054	123.144	126.054	0.057216	C4H6N4O	C04051	[M]-	BioDeepDB	0.865491	neg	1	1.11087e+06	2.94612e+06	3.43538e+06	3.39271e+06	1.95977e+06	1.73544e+06	3.47018e+06	3.22395e+06	2.87294e+06	4.11584e+06	1.13594e+06	3.72272e+06	3.92656e+06	2.16024e+06	5.14494e+06
M118T452	5-Aminopentanoic acid	118.086	452.161	117.079	2.21247	C5H11NO2	C00431	[M+H]+	BioDeepDB	4.23298e-15	pos	2	4.3648e+07	5.6015e+07	5.57401e+07	7.54065e+07	1.25073e+07	1.3419e+07	5.18681e+07	1.12778e+07	4.99617e+07	1.44296e+07	5.64851e+07	5.00954e+07	1.38545e+07	3.24577e+08	1.60894e+07
M219T352	5-Hydroxy-L-tryptophan	219.076	352.48	220.085	1.63695	C11H12N2O3	C00643	[M-H]-	BioDeepDB	0.62613	neg	1	74891.7	617054	1.67089e+06	1.51511e+06	291057	342019	1.40398e+06	997480	1.12445e+06	1.4906e+06	381375	1.76943e+06	449485	1.05742e+06	1.70074e+06
M179T111	5-Hydroxyconiferyl alcohol	179.067	110.599	196.074	5.05613	C10H12O4	C12205	[M+H-H2O]+	BioDeepDB	0.65692	pos	1	1.50945e+06	1.4136e+06	1.83495e+06	767897	1.76842e+06	1.3585e+06	1.97801e+06	2.26389e+06	1.48884e+06	2.08629e+06	1.5225e+06	1.27481e+06	2.7775e+06	1.15804e+06	1.51613e+06
M190T421	5-Hydroxyindoleacetic acid	190.05	421.142	191.058	0.404307	C10H9NO3	C05635	[M-H]-	BioDeepDB	0.0365949	neg	2	693867	4.95101e+06	1.6244e+06	2.36657e+06	2.19772e+06	2.29202e+06	1.5855e+06	2.13656e+06	2.43701e+06	1.10885e+06	1.06614e+06	767938	4.67415e+06	1.05052e+06	2.61466e+06
M127T819	5-Hydroxymethyl-2-furancarboxaldehyde	127.039	818.563	126.032	1.73895	C6H6O3	C11101	[M+H]+	BioDeepDB	0.000364346	pos	2	2.39779e+07	6.59377e+06	5.77326e+06	2.56645e+07	2.42368e+07	5.12118e+06	2.95241e+07	2.44474e+07	4.10326e+06	1.79038e+07	3.57922e+06	3.14288e+07	4.90901e+06	4.40333e+06	2.59767e+07
M123T116	5-Hydroxymethyluracil	123.018	116.476	142.038	10.5983	C5H6N2O3	C03088	[M-H2O-H]-	BioDeepDB	0.999765	neg	1	1.54761e+06	1.89146e+06	1.10659e+06	1.28905e+06	1.11151e+06	666558	1.31145e+06	1.6838e+06	2.22388e+06	1.33661e+06	960533	1.51904e+06	1.65934e+06	1.11288e+06	1.41946e+06
M119T353	5-Hydroxypentanoic acid	119.073	353.055	118.063	25.9888	C5H10O3	C02804	[M+H]+	BioDeepDB	0.177112	pos	2	3.81025e+06	1.49857e+07	1.33758e+07	1.6749e+07	4.5794e+06	1.65779e+07	2.46187e+06	1.38782e+07	7.08406e+06	1.61322e+07	3.93448e+06	2.30564e+07	2.11803e+07	9.99763e+06	2.80159e+07
M124T218	5-Hydroxypyrazinamide	124.048	218.259	123.043	22.5867	C5H5N3O	C01956	[M+H]+	BioDeepDB	3.41703e-10	pos	2	4.9537e+06	3.30758e+07	2.17758e+07	1.26914e+07	4.35033e+06	1.24105e+07	5.68727e+06	1.59171e+07	1.05639e+07	1.07812e+07	5.17477e+06	1.87243e+07	1.82813e+07	9.16122e+06	2.14859e+07
M220T453	5-Hydroxytryptophan	220.083	452.898	220.085	7.84155	C11H12N2O3	C01017	[M]+	mzCloud	0.69586	pos	1	329997	1.73121e+06	2.30343e+06	1.99957e+06	1.25966e+06	722662	244302	2.00892e+06	988014	2.31026e+06	214328	3.4687e+06	243445	423407	2.53082e+06
M131T660	5-Isopropyl-2-methylphenol	131.089	659.887	150.105	22.3952	C10H14O	C09840	[M-H2O-H]-	BioDeepDB	0.917226	neg	1	1.13968e+06	1.33718e+06	3.2462e+06	9.20128e+06	1.266e+06	8.3939e+06	1.49705e+06	7.41371e+06	1.46806e+06	4.64355e+06	4.5319e+06	7.23947e+06	1.58413e+06	4.39129e+06	1.62109e+06
M319T718	5-KETE	319.228	717.85	318.219	2.25975	C20H30O3	C14732	[M+H]+	BioDeepDB	1.06411e-07	pos	2	3.21399e+07	6.32274e+07	1.28412e+08	1.28499e+08	3.31651e+07	2.14087e+07	38020.7	1.43324e+08	5.91877e+07	1.90107e+08	3.24421e+07	2.16821e+08	9.92532e+07	5.41132e+07	2.42079e+08
M255T94	5-L-Glutamyl-taurine	255.065	94.2086	254.057	0.968776	C7H14N2O6S	C05844	[M+H]+	MetaDNA	2.22558e-05	pos	2	1.03577e+07	6.56248e+06	1.28166e+07	8.81751e+06	9.51228e+06	7.65759e+06	35901.6	8.69565e+06	7.07847e+06	6.63155e+06	8.3493e+06	8.09172e+06	8.48895e+06	8.77287e+06	1.19112e+06
M204T454	5-Methoxyindoleacetate	204.065	454.232	205.074	7.17348	C11H11NO3	C05660	[M-H]-	BioDeepDB	0.00163076	neg	2	1.21891e+06	2.41885e+07	1.91207e+07	1.25458e+07	5.75963e+06	7.95391e+06	6.6402e+06	1.62205e+07	8.84914e+06	6.18305e+06	3.53629e+06	1.26559e+07	9.64362e+06	9.35622e+06	1.65235e+07
M190T435	5-Methoxytryptamine	190.115	435.371	190.111	23.6843	C11H14N2O	C05659	[M]-	MoNA	0.997401	neg	1	669051	1.42525e+06	1.86196e+06	1.11566e+06	593547	685962	1.31878e+06	1.39913e+06	1.12632e+06	1.31489e+06	459196	1.34185e+06	808492	394098	1.20606e+06
M111T284	5-Methyl-2-furancarboxaldehyde	111.044	283.917	110.037	0.116305	C6H6O2	C11115	[M+H]+	BioDeepDB	7.2348e-05	pos	2	3.41742e+07	8.45917e+07	7.17256e+07	3.38658e+07	3.76149e+08	2.15834e+08	1.26128e+08	9.25413e+07	1.07062e+08	1.25555e+08	5.03874e+07	3.09643e+07	1.08484e+08	5.49981e+08	3.24587e+07
M241T327	5-Methyl-2'-deoxycytidine	241.107	326.858	241.106	2.90702	C10H15N3O4	C03592	[M]-	mzCloud	0.605174	neg	1	137925	927093	993638	1.18773e+06	141936	252683	709323	276561	1.04476e+06	528061	142823	1.25028e+06	296620	164555	369260
M142T73_2	5-Methylbarbiturate	142.035	73.2631	142.038	18.3995	C5H6N2O3	C05281	[M]+	BioDeepDB	3.60522e-05	pos	2	3.38077e+07	2.53186e+07	2.0901e+07	2.46637e+07	1.06418e+07	3.18078e+07	2.86849e+07	2.39204e+07	5.88404e+07	1.88095e+07	1.87362e+07	2.39121e+07	2.27944e+07	1.26039e+07	2.60727e+07
M459T819	5-Methyltetrahydrofolic acid	459.199	818.753	459.187	27.3386	C20H25N7O6	C00440	[M]-	BioDeepDB	0.829205	neg	1	7.498e+07	4.13469e+07	3.69416e+07	4.10837e+07	4.36272e+07	4.21808e+07	3.363e+07	4.1631e+07	4.69092e+07	4.2957e+07	2.34171e+07	3.63627e+07	3.17214e+07	4.36354e+07	7.63016e+07
M296T452	5-Methylthioadenosine	296.081	452.355	297.09	4.06805	C11H15N5O3S	C00170	[M-H]-	BioDeepDB	1.37605e-05	neg	2	2.64556e+06	5.32773e+06	1.71531e+07	1.00761e+07	3.12689e+06	8.95509e+06	1.36869e+07	9.51712e+06	1.06532e+07	1.19421e+07	3.36473e+06	1.59177e+07	9.08455e+06	5.90899e+06	1.19307e+07
M101T333	5-Valerolactone	101.06	333.039	100.052	3.11527	C5H8O2	C02240	[M+H]+	BioDeepDB	0.0682795	pos	2	1.64145e+07	4.34856e+07	3.66537e+07	5.01269e+07	1.85787e+08	6.73541e+07	1.02719e+08	7.13741e+07	1.22963e+07	5.20294e+07	3.38765e+07	1.34772e+07	4.56944e+07	6.32573e+07	5.89994e+07
M439T126	5,10-Methenyltetrahydrofolic acid	439.156	125.665	456.163	0.0779967	C20H22N7O6	C00445	[M+H-H2O]+	BioDeepDB	0.899966	pos	1	1.42792e+07	4.97898e+07	4.68973e+07	4.86909e+07	2.02043e+07	3.86787e+07	0	3.97387e+07	3.21972e+06	3.78758e+07	1.02734e+07	3.51983e+07	3.15774e+07	1.71178e+07	2.39296e+07
M457T439	5,10-Methylene-THF	457.181	438.548	457.171	20.8016	C20H23N7O6	C00143	[M]+	BioDeepDB	0.821562	pos	1	166040	3.90431e+06	4.46515e+06	4.99253e+06	948854	3.00096e+06	5261.7	2.68185e+06	182945	3.95262e+06	23466.1	3.62663e+06	106884	281814	746887
M334T320	5,5'-Dehydrodivanillate	334.067	320.44	334.069	4.9477	C16H14O8	C18347	[M]+	BioDeepDB	0.645922	pos	1	3.28286e+06	2.09446e+07	2.96287e+07	8.61299e+06	4.9208e+06	5.8508e+06	0	6.57011e+06	3.81227e+06	2.80419e+06	44663	8.58892e+06	6.86206e+06	3.69573e+06	9.20181e+06
M338T717	5,6-DHET	338.241	717.48	338.246	13.2958	C20H34O4	C14772	[M]+	BioDeepDB	2.43353e-09	pos	2	6.29549e+06	1.31291e+07	2.56213e+07	2.59387e+07	6.86846e+06	2.86729e+06	18978.1	2.94973e+07	1.21542e+07	3.98231e+07	6.53229e+06	4.43183e+07	1.93159e+07	1.07901e+07	5.05357e+07
M133T128	5,6-Dihydro-5-fluorouracil	133.032	127.582	132.034	1.03074	C4H5FN2O2	C16630	[M+H]+	BioDeepDB	2.62963e-36	pos	2	1.77501e+08	6.30604e+08	4.29629e+08	8.16318e+08	2.68061e+08	6.84679e+08	367689	5.79769e+08	2.29225e+08	7.00192e+08	1.57637e+08	9.03792e+08	8.17198e+08	5.58596e+08	9.02867e+08
M253T626	5,7-Dihydroxyflavone	253.049	626.122	254.058	1.35649	C15H10O4	C10028	[M-H]-	BioDeepDB	0.589483	neg	1	1.56747e+07	2.21879e+07	3.99718e+07	9.23545e+07	2.95749e+06	1.11836e+08	7.52544e+07	7.68568e+07	3.87509e+07	4.09814e+07	1.97442e+07	9.60265e+07	9.14441e+07	4.91111e+07	1.63017e+08
M229T406	5'-Deoxy-5-fluorouridine	229.065	406.057	246.065	29.7919	C9H11FN2O5	C12739	[M+H-H2O]+	BioDeepDB	0.999531	pos	1	398906	7.58964e+06	1.1531e+07	8.32738e+06	400367	7.60331e+06	407410	1.01937e+06	1.57324e+06	951596	400140	1.12723e+07	6.66888e+06	383165	1.11734e+07
M315T332	5'-Phosphoribosyl-N-formylglycinamide	315.077	332.052	314.051	18.2694	C8H15N2O9P	C04376	[M+H]+	BioDeepDB	0.812395	pos	1	261466	3.27729e+06	4.02917e+06	2.81138e+06	281984	2.13077e+06	0	2.61159e+06	235113	513863	72532.1	2.73382e+06	1.72468e+06	197583	2.52656e+06
M319T815	5(S)-HpETE	319.227	814.645	336.23	2.41873	C20H32O4	C05356	[M+H-H2O]+	BioDeepDB	5.18305e-12	pos	2	1.83971e+07	1.01233e+08	1.73609e+07	5.44026e+07	3.6385e+06	7.82695e+06	586602	3.15804e+07	6.56658e+06	6.15792e+07	1.46268e+07	1.84828e+08	1.25164e+07	5.50874e+06	9.42021e+07
M333T633	5alpha-Dihydrodeoxycorticosterone	333.246	632.716	332.235	11.5167	C21H32O3	C18040	[M+H]+	BioDeepDB	0.807744	pos	1	1.87311e+06	1.15087e+07	1.10885e+07	9.68561e+06	4.45202e+06	7.33197e+06	9415.21	6.95262e+06	3.16579e+06	9.40141e+06	3.28064e+06	1.14659e+07	7.38436e+06	3.42736e+06	9.91669e+06
M415T833	5alpha-Ergosta-7,22-diene-3beta,5-diol	415.361	833.066	414.35	9.55414	C28H46O2	C04416	[M+H]+	BioDeepDB	0.695291	pos	1	1.85412e+06	7.47207e+06	2.65382e+07	1.16383e+07	1.22672e+06	2.12597e+07	0	1.76552e+07	1.59937e+06	1.65287e+07	3.08484e+06	1.56813e+07	1.05256e+07	413248	3.60614e+06
M413T412	6-Amino-6-deoxyfutalosine	413.142	412.4	413.134	20.2395	C19H19N5O6	C20773	[M]+	BioDeepDB	2.13267e-05	pos	2	1.47729e+06	8.54889e+06	7.27284e+06	2.0678e+06	727743	1.96104e+06	0	6.48926e+06	1.74614e+06	6.45602e+06	0	8.3195e+06	132449	1.62807e+06	6.17544e+06
M215T330	6-Aminopenicillanic acid	215.048	329.511	216.057	5.45809	C8H12N2O3S	C02954	[M-H]-	MoNA	0.707329	neg	1	1.36927e+06	1.80402e+06	2.81549e+06	2.84899e+06	1.72341e+06	2.03565e+06	1.98444e+06	2.36991e+06	2.15723e+06	2.75274e+06	1.24272e+06	3.34735e+06	2.43906e+06	1.77537e+06	1.495e+06
M225T93	6-Deoxy-5-ketofructose 1-phosphate	225.016	92.9942	242.019	18.8787	C6H11O8P	C16848	[M+H-H2O]+	BioDeepDB	0.000196865	pos	2	1.65577e+07	1.33035e+07	2.05779e+07	1.15924e+07	1.91882e+07	1.35163e+07	3.20963e+06	1.77521e+07	2.04109e+07	9.37397e+06	1.76067e+07	1.15166e+07	1.70653e+07	2.50938e+07	1.5136e+07
M270T115	6-Hydroxydaidzein	270.074	114.874	270.053	2.77928	C15H10O5	C14314	[M-H2O+NH4]+	BioDeepDB	0.992471	pos	1	1.43376e+06	2.07285e+06	8.33299e+06	2.07818e+06	3.03404e+06	4.88918e+06	4306.66	6.01766e+06	2.29401e+06	5.04983e+07	279063	2.89874e+07	5.20876e+06	5.05103e+06	1.7642e+06
M115T112	6-Hydroxyhexanoic acid	115.07	112.286	132.079	9.60938	C6H12O3	C06103	[M+H-H2O]+	MoNA	0.758307	pos	1	815231	1.34178e+07	1.09593e+06	8.28806e+06	1.72829e+06	3.70944e+07	1.69587e+06	6.47924e+06	1.7486e+06	6.23986e+06	2.89765e+06	3.26019e+06	9.26913e+06	2.9436e+06	7.85849e+06
M229T545	6-Hydroxymelatonin	229.097	545.415	248.116	3.03146	C13H16N2O3	C05643	[M-H2O-H]-	BioDeepDB	0.658779	neg	1	1.26669e+06	4.27167e+06	3.90376e+06	4.70917e+06	1.6301e+06	4.82693e+06	4.81629e+06	4.23434e+06	4.96337e+06	5.66038e+06	1.04035e+06	8.77443e+06	6.23946e+06	2.55716e+06	6.24437e+06
M138T614	6-Hydroxynicotinic acid	138.017	614.453	139.027	16.8993	C6H5NO3	C01020	[M-H]-	BioDeepDB	2.77799e-07	neg	2	8.68022e+07	5.84975e+07	5.06956e+07	8.82003e+07	8.01982e+07	7.14802e+07	9.53387e+07	8.30778e+07	9.99905e+07	9.01514e+07	7.93709e+07	8.45479e+07	7.88903e+07	9.57984e+07	6.26146e+07
M152T177	6-Imino-5-oxocyclohexa-1,3-dienecarboxylate	152.032	176.899	151.027	13.2411	C7H5NO3	C04584	[M+H]+	MetaDNA	0.0281393	pos	2	3.14099e+06	1.25003e+07	1.20804e+07	8.81675e+06	3.96202e+06	8.48331e+06	91098.3	1.08815e+07	8.41115e+06	1.42379e+07	104915	1.06863e+07	8.6282e+06	3.62712e+06	1.35114e+07
M369T525_1	6-Keto-prostaglandin F1a	369.227	525.227	370.236	4.02278	C20H34O6	C05961	[M-H]-	BioDeepDB	3.71458e-08	neg	2	7.027e+08	2.72939e+09	4.22666e+09	3.09133e+09	9.88918e+08	1.66038e+09	6.58089e+09	4.60297e+09	4.13127e+09	5.99433e+09	6.42577e+08	4.75581e+09	3.55125e+09	1.47147e+09	9.09593e+09
M368T547	6-Ketoprostaglandin E1	368.215	546.772	368.22	12.5904	C20H32O6	C05962	[M]-	MetaDNA	0.00032061	neg	2	640096	7.22029e+06	5.71437e+06	1.52027e+07	5.12985e+06	4.48927e+06	1.19232e+07	1.41007e+07	9.45089e+06	1.66855e+07	471187	1.79754e+07	1.44566e+07	5.79174e+06	2.65014e+07
M166T700	6-Methylmercaptopurine	166.058	700.274	166.031	2.89483	C6H6N4S	C16614	[M]-	BioDeepDB	0.603351	neg	1	761424	1.54434e+06	2.46874e+06	1.97869e+06	379499	448943	1.47942e+06	2.29209e+06	1.53322e+06	2.91033e+06	379807	1.53705e+06	444002	389144	1.79889e+06
M366T171	6-Methylpretetramide	366.097	171.156	365.09	1.30083	C20H15NO6	C06629	[M+H]+	BioDeepDB	0.859032	pos	1	401273	1.35185e+07	1.93752e+07	8.9926e+06	658739	1.59007e+06	0	1.06788e+07	1.03817e+07	6.02823e+06	128718	1.39201e+07	1.18919e+07	6.09951e+06	1.80518e+07
M261T525	6-Paradol	261.189	524.899	278.188	17.3784	C17H26O3	C10482	[M+H-H2O]+	BioDeepDB	0.875889	pos	1	1.84752e+06	1.45983e+07	1.39064e+07	1.33696e+07	5.188e+06	7.56175e+06	9076.19	7.51224e+06	4.30061e+06	1.25772e+07	4.72636e+06	1.11963e+07	9.10936e+06	2.71974e+06	1.39765e+07
M277T64	6-Phosphogluconic acid	276.897	63.8428	276.025	1.94071	C6H13O10P	C00345	[M+H]+	BioDeepDB	6.40669e-06	pos	2	1.5818e+07	1.76873e+07	9.38388e+06	8.81818e+06	7.25363e+06	3.19118e+06	3.85407e+06	1.79129e+07	8.43899e+06	5.29609e+06	6.41708e+06	2.35031e+07	9.32264e+06	4.82841e+06	3.20418e+06
M259T109	6-Phosphonoglucono-D-lactone	259.022	109.411	258.014	1.47149	C6H11O9P	C01236	[M+H]+	MetaDNA	1.8822e-05	pos	2	1.79038e+07	2.70444e+07	2.19265e+07	6.37805e+06	1.41572e+07	2.1871e+06	128691	1.34011e+07	3.41616e+06	1.56634e+07	4.90799e+06	1.31207e+07	7.29891e+06	2.70541e+06	1.89544e+06
M184T125_1	6-Thiourate	184.007	125.272	184.006	8.18819	C5H4N4O2S	C16613	[M]-	mzCloud	0.687132	neg	1	909051	6.60831e+06	1.83258e+07	355545	294750	665308	394109	452587	407503	596317	182223	472178	391286	252028	554151
M294T167	6-Tuliposide B	294.101	167.316	294.095	0.28876	C11H18O9	C21186	[M]+	BioDeepDB	0.620409	pos	1	916151	5.12099e+07	3.47499e+07	3.76206e+07	8.5601e+06	2.52228e+07	11367.1	2.60108e+07	1.95944e+07	1.96086e+07	570101	2.45551e+07	1.14668e+07	1.80522e+07	2.93292e+07
M501T337	6''-Malonylgenistin	501.111	337.165	518.106	25.0221	C24H22O13	C16192	[M+H-H2O]+	BioDeepDB	0.967517	pos	1	4.08191e+06	1.79613e+07	2.9528e+07	2.02544e+07	8.58915e+06	1.34776e+07	4377.88	4.86391e+06	8.21608e+06	2.93097e+06	556725	3.24452e+07	2.49911e+07	3.06457e+07	3.90243e+07
M303T808	6beta-Hydroxytestosterone	303.198	808.241	304.204	5.43988	C19H28O3	C14497	[M-H]-	BioDeepDB	1.59427e-06	neg	2	3.32497e+07	2.02482e+07	1.16201e+07	9.08044e+06	5.0856e+07	7.92098e+06	1.82311e+07	7.89319e+06	2.24935e+07	5.11991e+07	2.04251e+07	3.40079e+07	4.41489e+07	3.00028e+07	4.0638e+06
M199T606	7-Isopropyl-1,4-dimethylazulene	199.145	605.999	198.141	17.0252	C15H18	C09675	[M+H]+	MoNA	0.920437	pos	1	1.41687e+06	1.44257e+06	1.63279e+06	1.85846e+06	926099	832491	784961	5.97473e+06	2.063e+06	6.58107e+06	786633	8.76844e+06	5.4084e+06	322888	6.1698e+06
M145T126	7-Mercaptoheptanoic acid	145.061	126.437	162.071	20.0261	C7H14O2S	C16593	[M+H-H2O]+	BioDeepDB	0.201468	pos	2	1.86801e+07	4.24792e+07	4.60262e+07	2.12289e+07	2.27489e+07	2.46661e+07	1.72881e+07	4.99657e+07	3.2942e+07	4.87239e+07	1.3988e+07	3.95429e+07	3.90895e+07	3.05485e+07	4.38946e+07
M263T460	7-Mercaptoheptanoylthreonine	263.122	460.251	263.119	12.8483	C11H21NO4S	C16594	[M]+	BioDeepDB	0.76978	pos	1	2.16146e+06	4.01292e+06	2.76987e+06	5.60376e+06	859018	2.24998e+06	0	3.95201e+06	1.17923e+06	4.0435e+06	594214	4.76642e+06	3.98905e+06	1.35164e+06	3.66702e+06
M252T99	7-Methoxyisoflavone	252.065	99.1142	252.079	19.3337	C16H12O3	C15616	[M]+	BioDeepDB	0.997068	pos	1	4.07996e+06	7.70034e+06	8.22773e+06	6.4311e+06	2.45163e+06	3.16657e+06	1.36973e+06	4.30232e+06	4.03634e+06	5.05813e+06	2.51264e+06	7.58002e+06	4.24815e+06	6.65006e+06	3.21384e+06
M166T338	7-Methylguanine	166.073	338.151	165.065	2.29338	C6H7N5O	C02242	[M+H]+	mzCloud	0.000110465	pos	2	5.21044e+06	2.0338e+07	1.52272e+07	1.81983e+07	7.10013e+06	1.5038e+07	2.13709e+06	1.77686e+07	2.17749e+07	1.4857e+07	8.53265e+07	1.5103e+07	1.27741e+07	5.17917e+06	1.72095e+07
M378T309	7-Methylguanosine 5-phosphate	378.081	309.022	378.082	1.08832	C11H17N5O8P	C03998	[M]+	MetaDNA	0.0006392	pos	2	1.85974e+06	7.35819e+06	6.17666e+06	1.52432e+06	1.30722e+06	1.09105e+06	0	1.35641e+06	2.1399e+06	4.33859e+06	2.91631e+06	5.93635e+06	2.27689e+06	1.14486e+06	1.60507e+07
M167T35_2	7-Methylxanthine	167.056	35.3417	166.049	0.0886382	C6H6N4O2	C16353	[M+H]+	BioDeepDB	0.634735	pos	1	1.11747e+07	1.25749e+07	4.07214e+06	1.00672e+07	6.72449e+06	6.15776e+06	2.46975e+07	2.00664e+06	6.21521e+06	3.30669e+06	7.85787e+06	1.22356e+07	1.10199e+07	1.27782e+07	5.94155e+06
M299T338	7-Methylxanthosine	299.118	338.437	299.099	6.73196	C11H15N4O6	C16352	[M-H2O+NH4]+	BioDeepDB	0.643899	pos	1	1.41711e+06	3.75808e+06	1.95822e+06	4.04034e+06	1.29036e+06	2.66821e+06	830580	2.66299e+06	710205	2.7188e+06	322201	3.78116e+06	1.98095e+06	1.50575e+06	2.86941e+06
M171T133	7,8-Diaminononanoate	171.15	133.031	188.153	26.9207	C9H20N2O2	C01037	[M+H-H2O]+	BioDeepDB	0.0091072	pos	2	4.62925e+06	3.55201e+06	3.47019e+06	3.21716e+07	2.86376e+07	2.57557e+07	4.96109e+06	2.88057e+07	4.37935e+06	1.88408e+07	6.01559e+06	2.87151e+07	6.18067e+06	5.18027e+06	7.00782e+06
M236T253	7,8-Dihydroneopterin	236.078	253.431	255.097	3.41001	C9H13N5O4	C04874	[M-H2O-H]-	BioDeepDB	0.627181	neg	1	757866	3.8349e+06	4.11221e+06	948185	265591	2.1389e+06	3.25873e+06	837767	705569	3.78574e+06	120964	3.90478e+06	3.58564e+06	638400	3.51552e+06
M314T132	7,8-Dihydropteroic acid	314.091	132.353	314.113	0.379519	C14H14N6O3	C00921	[M]+	BioDeepDB	5.24501e-07	pos	2	1.18028e+06	2.67331e+06	2.78854e+06	4.63925e+07	2.32286e+07	2.25502e+07	0	6.61504e+07	464145	7.48748e+07	36452.2	1.11637e+08	1.20134e+06	1.28394e+06	3.95251e+06
M415T371	7a-Hydroxy-O-carbamoyl-deacetylcephalosporin C	415.084	370.999	432.095	9.45082	C15H20N4O9S	C06569	[M+H-H2O]+	BioDeepDB	0.760796	pos	1	169614	166461	3.44834e+06	4.28903e+06	1.33462e+06	1.44535e+06	0	177013	68907.6	2.65403e+06	102037	4.85883e+06	439438	1.26726e+06	4.36241e+06
M170T719	8-Amino-7-oxononanoate	170.118	718.668	187.121	27.0315	C9H17NO3	C01092	[M+H-H2O]+	BioDeepDB	0.38011	pos	2	1.60568e+07	1.69016e+07	1.66634e+07	1.57796e+07	2.3618e+07	1.42878e+07	1.62615e+07	1.52138e+07	1.77772e+07	2.24278e+07	2.41525e+07	1.36404e+07	1.69598e+07	2.01979e+07	1.71852e+07
M440T422	8-Amino-8-demethylriboflavin 5'-phosphate	440.104	422.346	457.1	26.9886	C16H20N5O9P	C21805	[M+H-H2O]+	BioDeepDB	0.827161	pos	1	160540	3.58227e+06	2.33814e+06	2.97728e+06	1.87579e+06	2.40122e+06	0	3.02277e+06	1.29715e+06	2.04831e+06	0	3.13849e+06	3.91278e+06	1.79876e+06	3.53211e+06
M601T340	8-Demethyl-8-(2-O-methyl-alpha-L-rhamnosyl)tetracenomycin C	601.148	339.8	618.159	5.32582	C29H30O15	C20975	[M+H-H2O]+	BioDeepDB	0.676786	pos	1	0	3.52477e+06	2.41841e+06	1.86049e+06	324648	2.85429e+06	0	1.6699e+06	795279	1.4609e+06	35044.6	3.38746e+06	3.01262e+06	1.6357e+06	4.26777e+06
M615T203	8-Demethyl-8-(2,3-di-O-methyl-alpha-L-rhamnosyl)tetracenomycin C	615.158	203.378	632.174	14.7817	C30H32O15	C20976	[M+H-H2O]+	BioDeepDB	0.993619	pos	1	0	1.60113e+06	1.66297e+06	1.51912e+06	537254	6.87974e+06	0	7.28628e+06	2.00343e+06	2.07034e+06	156005	7.41427e+06	2.51166e+07	707268	7.99808e+06
M303T718	8-HETE	303.232	718.073	320.235	0.961793	C20H32O3	C14776	[M+H-H2O]+	BioDeepDB	1.96756e-05	pos	2	2.42768e+06	1.21594e+07	1.76088e+07	1.73043e+07	7.27317e+06	853227	973292	1.69043e+07	1.01935e+07	2.36199e+07	6.19769e+06	2.49023e+07	1.36584e+07	1.19319e+07	3.19327e+07
M146T344	8-Hydroxyquinoline	146.06	344.317	145.053	2.62158	C9H7NO	C19434	[M+H]+	mzCloud	0.611191	pos	1	2.59807e+06	2.72078e+06	2.50606e+06	7.78557e+06	2.45225e+06	6.74943e+06	2.05278e+06	4.34224e+06	1.81837e+06	2.1213e+06	2.03756e+06	4.69197e+06	2.19994e+06	2.04536e+06	6.14062e+06
M337T784	8-Isoprostane	337.237	783.974	354.241	1.41633	C20H34O5	C13809	[M+H-H2O]+	BioDeepDB	3.52755e-11	pos	2	4.00219e+06	3.99676e+07	1.08758e+07	4.4107e+07	1.1163e+07	8.26659e+06	4.90744e+06	3.64622e+07	4.67108e+06	3.55541e+07	1.12304e+07	1.72991e+07	3.73288e+07	3.50691e+06	5.96865e+07
M219T92	8-Methoxykynurenate	219.048	91.9717	219.053	10.4152	C11H9NO4	C05830	[M]+	BioDeepDB	0.785986	pos	1	3.14373e+06	1.1633e+07	8.7303e+06	1.01789e+07	5.49992e+06	1.04934e+07	457869	1.01378e+07	5.1454e+06	8.3018e+06	4.86043e+06	8.58373e+06	6.26591e+06	4.01674e+06	1.043e+07
M305T810	8,11,14-Eicosatrienoic acid	305.211	809.898	306.256	0.0799293	C20H34O2	C03242	[M-H]-	BioDeepDB	0.59762	neg	1	6.27328e+08	4.15069e+07	5.63713e+07	4.41469e+07	9.47272e+06	1.09615e+07	4.50215e+07	4.44016e+07	4.676e+07	6.84173e+07	5.9089e+08	6.59978e+07	3.34547e+07	1.14921e+07	8.74624e+07
M570T783	8,12-Diethyl-3-vinylbacteriochlorophyllide d	570.281	783.464	570.248	4.49283	C34H34MgN4O3	C21427	[M]+	BioDeepDB	1.53981e-06	pos	2	2.79514e+07	3.40394e+06	2.40553e+07	9.20889e+06	1.27413e+07	5.14366e+06	9.42454e+06	2.20758e+06	3.94479e+07	4.86505e+06	1.11938e+07	8.17546e+06	3.44604e+07	5.50818e+07	8.38188e+06
M338T786	8,9-DiHETrE	338.241	785.885	338.246	14.8436	C20H34O4	C14773	[M]-	BioDeepDB	4.65894e-05	neg	2	1.73409e+06	1.36342e+07	1.37527e+07	2.81451e+06	780356	5.92141e+06	1.32206e+07	1.30396e+07	2.43569e+06	9.54836e+06	663974	2.05323e+07	3.10549e+06	2.5626e+06	9.51261e+06
M284T476	9-cis-Retinal	284.207	476.119	284.214	24.3379	C20H28O	C16681	[M]+	BioDeepDB	0.951492	pos	1	5.31293e+06	3.28669e+06	3.01948e+06	2.36891e+06	2.35856e+06	2.35218e+06	1.07596e+07	2.01403e+06	831427	2.65216e+06	551713	2.60749e+06	2.82402e+06	5.3916e+06	2.20863e+06
M301T806	9-cis-Retinoic acid	301.217	806.327	300.209	1.42528	C20H28O2	C15493	[M+H]+	BioDeepDB	8.25894e-09	pos	2	5.82628e+07	2.55427e+08	8.33248e+07	7.7248e+07	2.32074e+07	2.11801e+07	56268.3	2.06162e+08	3.43537e+07	9.81562e+07	6.15912e+06	1.37865e+08	7.32998e+07	3.40207e+07	3.4634e+08
M286T589	9-cis-Retinol	286.202	589.324	286.23	0.302762	C20H30O	C16682	[M]+	BioDeepDB	0.72103	pos	1	143174	2.72159e+06	3.71983e+06	3.06415e+06	1.16405e+06	1.72395e+06	135361	2.93871e+06	350617	2.9643e+06	303506	2.97085e+06	2.19923e+06	338944	4.36737e+06
M295T717	9-OxoODE	295.227	716.894	294.219	1.11874	C18H30O3	C14766	[M+H]+	mzCloud	2.89159e-07	pos	2	1.69425e+07	5.31645e+07	5.06613e+07	4.79361e+07	1.70019e+07	1.28705e+07	1.16458e+06	4.49385e+07	1.74453e+07	5.00221e+07	1.79483e+07	8.49007e+07	4.16318e+07	2.08455e+07	1.07863e+08
M295T838	9,10-Epoxyoctadecenoic acid	295.227	837.579	296.235	1.6947	C18H32O3	C14825	[M-H]-	BioDeepDB	6.63199e-11	neg	2	6.61596e+08	1.88715e+09	3.52294e+09	2.71053e+09	1.05456e+09	9.72065e+08	4.15798e+09	3.52625e+09	3.76777e+09	3.82479e+09	1.0504e+09	7.89316e+09	3.36965e+09	1.21497e+09	7.73044e+09
M208T81	9,10-Phenanthroquinone	208.054	80.7525	208.052	9.92335	C14H8O2	C03243	[M]+	MoNA	0.999643	pos	1	2.34631e+06	3.55696e+06	3.39235e+06	1.21578e+06	2.21088e+06	962305	68028.2	2.98386e+06	2.35464e+06	1.11644e+06	2.28387e+06	5.05118e+06	5.01683e+06	4.59983e+06	1.41503e+06
M313T758	9,10,13-TriHOME	313.237	758.304	330.241	13.1138	C18H34O5	C14835	[M+H-H2O]+	MetaDNA	9.81037e-05	pos	2	7.25989e+07	8.2237e+07	8.38254e+07	8.72861e+07	8.48032e+07	8.2888e+07	8.71603e+07	1.00865e+08	8.57872e+07	8.65061e+07	8.46611e+07	9.82461e+07	9.97921e+07	8.9063e+07	1.0188e+08
M311T712	9,12,13-TriHOME	311.223	711.606	330.241	1.12526	C18H34O5	C14833	[M-H2O-H]-	MetaDNA	0.000354856	neg	2	1.60711e+06	1.46196e+07	1.41763e+07	4.25748e+07	1.05853e+07	7.35509e+06	2.8798e+07	2.21051e+07	3.76528e+07	6.36916e+06	1.99278e+06	1.94681e+07	2.77547e+07	5.97773e+06	3.59316e+07
M313T793	9(S)-HPODE	313.238	793.124	312.23	0.00911956	C18H32O4	C14827	[M+H]+	BioDeepDB	2.19255e-12	pos	2	6.28903e+07	6.71073e+07	6.49778e+07	7.0588e+07	7.0416e+07	7.10568e+07	7.36001e+07	8.30395e+07	7.64525e+07	6.91595e+07	8.26375e+07	6.9797e+07	7.1095e+07	7.42487e+07	7.37042e+07
M184T218	A alpha C	184.087	217.605	183.08	1.3519	C11H9N3	C19186	[M+H]+	MoNA	0.988786	pos	1	927403	3.39639e+07	2.72978e+07	1.92217e+07	3.26756e+06	8.19784e+06	1.10682e+06	1.41295e+07	1.23562e+07	7.44931e+06	932069	1.71852e+07	1.32668e+07	6.02765e+06	2.2293e+07
M426T757	Abscisic acid glucose ester	426.193	756.925	426.189	10.479	C21H30O9	C15970	[M]+	BioDeepDB	0.817768	pos	1	1.71569e+07	2.18745e+07	1.39061e+07	1.05034e+07	8.73279e+06	7.86908e+06	7.97442e+06	5.95082e+06	4.71778e+06	3.28087e+06	3.67651e+06	659595	445940	532939	3.17993e+06
M336T689	Acebutolol	336.215	688.896	336.205	29.1606	C18H28N2O4	C06803	[M]-	MoNA	0.927524	neg	1	954603	2.23226e+06	5.12102e+06	2.17462e+06	1.32394e+06	780980	6.49763e+06	2.69771e+06	1.46759e+06	5.07618e+06	363755	4.81712e+06	2.4637e+06	439519	5.34145e+06
M183T125_1	Acephate	183.014	125.491	183.012	13.8218	C4H10NO3PS	C14426	[M]-	BioDeepDB	0.99998	neg	1	3.16855e+06	7.26834e+06	2.07849e+07	390775	262555	370231	253099	1.48973e+06	364460	653921	212307	366013	342299	240766	320524
M152T114	Acetaminophen	152.071	114.284	151.063	2.01308	C8H9NO2	C06804	[M+H]+	mzCloud	0.599324	pos	1	1.72203e+07	7.93258e+06	2.21836e+06	9.23415e+06	1.86279e+06	1.87667e+06	3.27796e+06	6.98901e+06	1.55612e+06	2.19834e+06	7.11741e+06	7.21325e+06	1.90678e+06	1.53532e+06	1.00218e+07
M221T321	Acetazolamide	220.975	320.607	221.988	26.7211	C4H6N4O3S2	C06805	[M-H]-	BioDeepDB	0.945557	neg	1	42526.6	13637	21416.3	144587	26968.7	1.02771e+06	322185	573627	25079.2	399103	44913.2	48263.2	46035.2	180905	262118
M85T128	Acetoacetic acid	85.0289	127.504	102.032	0.176426	C4H6O3	C00164	[M+H-H2O]+	BioDeepDB	0.595582	pos	1	1.03863e+07	1.94104e+07	1.27224e+07	1.6225e+07	1.09049e+07	2.23573e+07	897938	1.65784e+07	9.97157e+06	2.1559e+07	6.44899e+06	2.06093e+07	2.04142e+07	8.96608e+06	2.87025e+07
M323T457	Acetohexamide	323.107	457.343	324.114	1.25398	C15H20N2O4S	C06806	[M-H]-	BioDeepDB	0.762552	neg	1	155839	410656	580787	570918	285507	631387	819297	327942	646017	677110	206711	854965	628459	537566	493051
M370T72	Acetyl adenylate	370.055	72.4783	389.074	0.928376	C12H16N5O8P	C05993	[M-H2O-H]-	MetaDNA	0.0145084	neg	2	8.0214e+06	2.12434e+07	2.50084e+07	2.11571e+07	1.44455e+07	1.98912e+07	2.42393e+07	2.69223e+07	2.16519e+07	2.35717e+07	9.25279e+06	2.88402e+07	2.67964e+07	1.19064e+07	2.08762e+07
M146T100	Acetylcholine	146.118	100.12	146.118	0.02619	C7H16NO2	C01996	[M+H]+	BioDeepDB	9.97379e-20	pos	2	2.55583e+08	4.4584e+08	4.87176e+08	4.95128e+08	2.74607e+08	5.33748e+08	1.15334e+07	4.41355e+08	3.11142e+08	4.87511e+08	2.24729e+08	5.12928e+08	5.27582e+08	4.05217e+08	5.91489e+08
M181T95	Acetylcholine chloride	180.971	94.7004	181.087	2.78343	C7H16NO2. Cl	C08201	[M]-	BioDeepDB	9.68032e-16	neg	2	2.89421e+08	5.9756e+08	4.86226e+08	6.31879e+08	5.38027e+08	7.07098e+08	7.72833e+08	5.63022e+08	6.44369e+08	5.73478e+08	3.28367e+08	5.65279e+08	4.76647e+08	4.10175e+08	5.96522e+08
M160T200	Acetylisoniazid	160.05	200.479	179.07	8.14882	C8H9N3O2	C07585	[M-H2O-H]-	BioDeepDB	0.671277	neg	1	385240	4.94372e+06	2.53757e+06	2.53105e+06	781343	2.19472e+06	3.69243e+06	2.56925e+06	2.54055e+06	4.41308e+06	114897	3.10968e+06	2.53001e+06	778442	3.44726e+06
M140T691	Acetylphosphate	139.988	691.377	139.988	0.546029	C2H5O5P	C00227	[M]+	BioDeepDB	0.000324413	pos	2	1.80359e+08	8.10067e+07	1.84444e+07	1.53692e+07	1.69291e+07	1.57444e+07	1.42282e+07	1.05646e+08	4.01338e+07	1.25828e+07	1.67889e+07	1.1556e+07	5.19482e+07	3.63395e+07	5.85827e+07
M206T475	Aciclovir	206.066	474.548	225.086	7.52997	C8H11N5O3	C06810	[M-H2O-H]-	MoNA	0.925283	neg	1	248743	1.34493e+06	321385	1.17462e+06	274889	685407	1.35906e+06	1.31976e+06	325854	798708	255295	924956	1.88304e+06	284264	814957
M644T675	Aconifine	644.315	675.408	661.31	19.4317	C34H47NO12	C08655	[M+H-H2O]+	MoNA	1	pos	1	2.25066e+06	4.842e+06	2.05029e+06	9.0978e+06	3.68511e+06	2.4272e+06	10185.5	5.13355e+06	6.32683e+06	7.30529e+06	4.14759e+06	1.93217e+07	1.5192e+07	2.80772e+06	1.51685e+07
M645T666	Aconitine	645.324	665.737	645.315	13.5767	C34H47NO11	C06091	[M]+	MoNA	0.999975	pos	1	2.0723e+06	9.35436e+06	8.71201e+06	1.39451e+07	2.08082e+06	1.13591e+06	0	9.79835e+06	6.50447e+06	5.31251e+06	3.04072e+06	2.50826e+07	1.14436e+07	8.11069e+06	1.00814e+07
M605T773	Acteoside	605.18	772.94	624.205	10.873	C29H36O15	C10501	[M-H2O-H]-	MoNA	0.733578	neg	1	3.53669e+06	2.7197e+07	4.18128e+07	2.69703e+07	9.09395e+06	2.5614e+07	2.60552e+07	2.62205e+07	2.29051e+07	1.29465e+07	3.41437e+06	2.46825e+07	2.92205e+07	9.18136e+06	2.91347e+07
M384T473	Actinonin	384.25	472.825	385.258	2.12852	C19H35N3O5	C12056	[M-H]-	MoNA	0.990914	neg	1	121396	31910.6	94830.3	804755	103279	128555	1.36133e+06	484213	1.42777e+06	74945.4	37009.4	130413	121352	423356	257911
M134T452	Adenine	134.046	452.355	135.054	1.36753	C5H5N5	C00147	[M-H]-	BioDeepDB	3.04658e-05	neg	2	1.35517e+07	1.93858e+07	4.16227e+07	2.92559e+07	1.9386e+07	2.65186e+07	3.45604e+07	2.71007e+07	2.72438e+07	3.0176e+07	1.57265e+07	3.99046e+07	2.46216e+07	1.8576e+07	3.1072e+07
M268T295	Adenosine	268.104	294.66	267.097	0.0877695	C10H13N5O4	C00212	[M+H]+	BioDeepDB	6.21995e-23	pos	2	4.26559e+07	3.68506e+08	3.71646e+08	2.58063e+08	9.30804e+07	1.7748e+08	1.53439e+06	2.1231e+08	2.87829e+08	1.27874e+08	2.75628e+06	3.13821e+08	2.0965e+08	8.76536e+07	2.61146e+08
M424T452	Adenosine 5-O-(3-thiodiphophate)	423.995	452.408	443.007	15.65	C10H15N5O9P2S	C13743	[M-H2O-H]-	BioDeepDB	0.999997	neg	1	51480.2	47571.5	753202	409042	22324.6	364401	495911	376504	348421	514084	9679.14	365320	176459	266751	218370
M540T80	Adenosine diphosphate ribose	540.062	80.3219	559.072	16.5147	C15H23N5O14P2	C00301	[M-H2O-H]-	BioDeepDB	0.765457	neg	1	234096	5.96251e+06	6.91186e+06	4.5836e+06	2.96796e+06	5.35588e+06	6.78741e+06	6.68021e+06	4.93512e+06	4.5608e+06	1.53593e+06	9.91936e+06	8.43925e+06	2.96933e+06	1.11823e+07
M462T71	Adenylsuccinic acid	462.065	71.1137	463.074	2.81338	C14H18N5O11P	C03794	[M-H]-	BioDeepDB	4.42806e-10	neg	2	1.66925e+06	6.78339e+06	2.43593e+06	9.61026e+06	3.32592e+06	4.99248e+06	4.28637e+06	7.08307e+06	3.98695e+06	2.8431e+06	2.02747e+06	2.19526e+06	7.03113e+06	7.51166e+06	6.02984e+06
M130T414	Adipate semialdehyde	130.065	414.177	130.063	1.24637	C6H10O3	C06102	[M]+	BioDeepDB	9.09921e-05	pos	2	1.28548e+07	2.83043e+07	2.2658e+07	2.76116e+07	1.42452e+07	2.0847e+07	6.56815e+06	2.75046e+07	1.61482e+07	2.99603e+07	8.20541e+06	3.23402e+07	2.46444e+07	2.0341e+07	3.25255e+07
M127T121	Adipic acid	127.038	120.58	146.058	10.9621	C6H10O4	C06104	[M-H2O-H]-	BioDeepDB	2.9772e-06	neg	2	1.19488e+07	6.2138e+07	4.96858e+07	2.33859e+07	3.11839e+07	3.04336e+07	3.12879e+07	2.91976e+07	4.5179e+07	1.361e+07	2.18362e+07	2.93411e+07	3.34563e+07	3.18001e+07	2.00161e+07
M481T795	Adouetine X	481.314	795.14	500.336	7.63789	C28H44N4O4	C09993	[M-H2O-H]-	GNPS	0.68282	neg	1	3.3568e+07	3.78555e+07	5.14637e+07	3.65711e+07	3.67993e+07	2.99235e+07	4.82399e+07	3.49775e+07	9.19768e+08	3.22658e+07	4.63181e+07	3.75013e+07	1.30115e+08	3.77782e+07	3.60439e+07
M428T133	ADP	428.036	132.851	427.029	1.9146	C10H15N5O10P2	C00008	[M+H]+	BioDeepDB	4.74417e-14	pos	2	8.61585e+06	2.73599e+07	5.75288e+06	3.40931e+07	8.5467e+06	4.38149e+07	341819	7.98744e+06	4.05183e+06	1.9619e+07	6.65908e+06	2.42004e+07	4.04133e+07	2.71632e+07	4.73468e+07
M331T835	Adrenic acid	331.266	834.752	332.272	4.84823	C22H36O2	C16527	[M-H]-	BioDeepDB	1.00915e-08	neg	2	8.85684e+07	4.36165e+07	2.4899e+07	2.6322e+07	6.00962e+07	7.02261e+07	0	6.30036e+07	2.6104e+07	3.37594e+07	3.58194e+07	5.21186e+07	4.44753e+07	7.64612e+07	5.71402e+07
M177T125	Aesculetin	177.021	125.001	178.027	10.2206	C9H6O4	C09263	[M-H]-	MoNA	0.999702	neg	1	1.77558e+06	5.77478e+06	7.4341e+06	5.59685e+06	3.17518e+06	6.48197e+06	7.50463e+06	5.94067e+06	4.6815e+06	5.93357e+06	1.82787e+06	6.77043e+06	7.12751e+06	3.89248e+06	7.85724e+06
M313T838	Aflatoxin B2	313.078	837.513	314.079	19.8677	C17H14O6	C16753	[M-H]-	MoNA	0.761776	neg	1	3.18893e+07	1.74941e+07	2.16895e+07	1.83808e+07	3.09706e+07	3.81587e+07	2.79106e+07	2.14234e+07	2.62565e+07	2.81424e+07	2.92526e+07	2.04764e+07	2.24875e+07	3.73765e+07	2.35565e+07
M327T102	Aflatoxin G1	327.05	101.718	328.058	1.89207	C17H12O7	C16755	[M-H]-	mzCloud	0.757506	neg	1	309058	220276	375842	681979	756512	306108	915776	322551	981340	950706	484345	542984	1.04478e+06	874855	1.56042e+06
M330T310	Aflatoxin G2	330.068	309.884	330.074	17.6303	C17H14O7	C16754	[M]-	mzCloud	0.856767	neg	1	0	70533.9	38034.5	23494.2	133682	1.18739e+06	415280	119189	46075	6893.44	127963	402111	678068	540480	27470.7
M245T488	AFMK	245.092	487.968	264.111	1.67789	C13H16N2O4	C05642	[M-H2O-H]-	mzCloud	0.624734	neg	1	1.01902e+06	837594	353377	450939	1.15437e+06	716109	692915	512579	534714	445452	1.06417e+06	785982	994948	202691	1.12529e+06
M275T170	Afzelechin	275.096	169.69	274.084	15.4181	C15H14O5	C09320	[M+H]+	BioDeepDB	0.964542	pos	1	678558	1.28268e+07	1.30686e+07	1.17049e+07	5.86424e+06	7.68804e+06	0	1.02769e+07	3.56426e+06	1.30854e+07	195328	7.52961e+06	4.37344e+06	7.71664e+06	7.21863e+06
M130T445	Agmatine	130.123	444.853	130.122	10.0446	C5H14N4	C00179	[M]+	BioDeepDB	0.613811	pos	2	2.63486e+06	4.21953e+06	3.99332e+06	6.00565e+06	7.18603e+06	8.38052e+06	7.24835e+06	5.28186e+06	8.42827e+06	3.01732e+06	8.89391e+06	3.59855e+06	1.06692e+07	9.63322e+06	3.41948e+06
M319T77	AICAR	319.042	76.7664	338.063	6.91265	C9H15N4O8P	C04677	[M-H2O-H]-	BioDeepDB	0.0127115	neg	2	3.52765e+06	9.67576e+06	1.24629e+07	1.06705e+07	7.64564e+06	1.17115e+07	1.22319e+07	1.19875e+07	1.07988e+07	1.38813e+07	3.8298e+06	1.43895e+07	1.43882e+07	7.93329e+06	1.97058e+07
M233T393	Alantolactone	233.158	392.591	232.146	17.5249	C15H20O2	C09289	[M+H]+	BioDeepDB	0.918666	pos	1	1.00021e+07	6.38548e+07	5.32995e+07	8.16154e+07	2.59463e+07	7.73612e+07	98947.1	5.78698e+07	3.09086e+07	1.46737e+08	1.6564e+07	7.02194e+07	9.46536e+07	3.97159e+07	1.03631e+08
M265T365	Albendazole	265.085	365.354	265.089	12.5038	C12H15N3O2S	C01779	[M]-	MoNA	0.990554	neg	1	158511	224259	364329	257150	173710	187986	404934	286891	389465	688428	108991	489603	236291	284072	266128
M399T812	Alfentanil	399.244	811.546	416.254	4.84842	C21H32N6O3	C08005	[M+H-H2O]+	MoNA	0.642127	pos	1	3.20079e+07	9.96394e+07	9.6628e+07	9.88101e+07	3.76379e+07	1.06171e+08	117198	8.71865e+07	4.39386e+07	6.00549e+07	2.73397e+07	1.03888e+08	1.11066e+08	3.89539e+07	1.24836e+08
M223T117	Alizarin	223.035	116.828	240.042	1.39043	C14H8O4	C01474	[M+H-H2O]+	BioDeepDB	0.657189	pos	1	19020.9	348449	2.18152e+06	1.30704e+07	5.23632e+06	3.96877e+07	0	104403	18988.9	1.44688e+08	0	2.68036e+07	987343	9.94996e+06	2.34916e+08
M301T718	all-trans-Retinoic acid	301.216	717.556	300.209	0.891726	C20H28O2	C00777	[M+H]+	MoNA	0.000141131	pos	2	2.07826e+07	4.07489e+07	8.30874e+07	8.26567e+07	2.08948e+07	1.40769e+07	40480.3	9.45109e+07	3.81912e+07	1.54229e+08	2.13757e+07	1.44716e+08	6.80225e+07	3.60775e+07	1.55004e+08
M176T352_1	Allantoic acid	176.056	351.579	176.055	8.24705	C4H8N4O4	C00499	[M]-	MoNA	0.691602	neg	1	4.42802e+06	3.71272e+06	3.69449e+06	3.83085e+06	2.32616e+06	7.30622e+06	3.85598e+06	3.1862e+06	4.1549e+06	1.81348e+06	3.80041e+06	4.29245e+06	2.08632e+06	9.5289e+06	7.28686e+06
M157T98	Allantoin	157.035	98.4987	158.044	9.95965	C4H6N4O3	C01551	[M-H]-	MoNA	0.246266	neg	2	1.15245e+07	2.85693e+07	3.89599e+07	2.58259e+07	1.75244e+07	2.54576e+07	2.38718e+07	2.65734e+07	2.61068e+07	2.97013e+07	1.06283e+07	2.45035e+07	2.72006e+07	1.35363e+07	3.24839e+07
M407T671	Allocholic acid	407.279	670.914	408.288	2.25305	C24H40O5	C00695	[M-H]-	BioDeepDB	0.000120158	neg	2	510828	1.60998e+07	1.57672e+07	1.06612e+06	603155	6.73186e+06	1.1343e+07	2.34872e+06	4.54456e+06	1.02071e+07	1.2709e+06	7.77812e+06	3.49653e+06	1.09275e+07	1.73048e+07
M222T450	Allocystathionine	222.08	449.719	222.067	1.75215	C7H14N2O4S	C00542	[M]+	BioDeepDB	0.598162	pos	1	2.13036e+06	4.14456e+06	2.39744e+06	3.06842e+06	2.29505e+06	4.44468e+06	2.40417e+06	1.94938e+06	2.1187e+06	1.52505e+06	2.99323e+06	1.72727e+06	2.31417e+06	2.27001e+06	4.10411e+06
M318T752	Allopregnanolone	318.279	752.115	318.256	7.76359	C21H34O2	C13712	[M-H2O+NH4]+	BioDeepDB	0.679944	pos	1	7.06759e+07	6.73574e+07	7.21491e+07	5.58549e+07	6.9667e+07	6.39656e+07	7.78765e+07	6.43926e+07	7.38671e+07	6.40351e+07	7.43191e+07	6.67421e+07	6.44889e+07	6.80459e+07	5.92957e+07
M137T324	allopurinol	137.046	323.769	136.039	1.40655	C5H4N4O	C06816	[M+H]+	MoNA	0.988946	pos	1	1.5095e+07	2.80297e+07	3.36538e+08	1.43153e+08	9.83817e+07	1.69853e+08	7.56933e+06	7.66093e+07	6.37944e+07	2.85933e+06	2.43039e+06	2.79564e+08	2.1761e+08	1.49354e+08	1.36459e+08
M161T238	Alpha-D-Glucose	161.043	238.41	180.063	12.917	C6H12O6	C00267	[M-H2O-H]-	BioDeepDB	0.0702394	neg	2	7.06582e+06	2.80541e+06	2.83675e+06	7.55569e+06	1.13039e+07	5.65377e+06	2.78551e+06	4.96554e+06	4.66658e+06	2.58776e+06	1.66878e+07	8.39118e+06	2.47173e+06	7.57259e+06	8.91849e+06
M277T838_2	Alpha-dimorphecolic acid	277.217	837.579	296.235	0.213667	C18H32O3	C14767	[M-H2O-H]-	BioDeepDB	0.579203	neg	1	3.41485e+06	6.44863e+06	1.34128e+07	1.00206e+07	5.85123e+06	4.66113e+06	1.86052e+07	1.34432e+07	1.62135e+07	1.90759e+07	0	3.22454e+07	1.48832e+07	6.2072e+06	3.31217e+07
M556T790_2	alpha-Ergocryptine	556.283	789.596	575.311	16.7001	C32H41N5O5	C07545	[M-H2O-H]-	MoNA	0.999999	neg	1	1.59005e+07	5.721e+07	2.9829e+07	1.4278e+08	4.27827e+06	2.83563e+07	6.84219e+07	1.07087e+08	2.99982e+07	1.38774e+08	7.77904e+06	1.63109e+08	1.8956e+08	5.86958e+07	1.80653e+08
M157T123	alpha-Isopropylmalate	157.049	123.329	176.069	7.78097	C7H12O5	C02504	[M-H2O-H]-	mzCloud	0.663069	neg	1	862501	3.37219e+06	1.15868e+06	1.16522e+06	2.47437e+06	3.70836e+06	1.43904e+06	1.91331e+06	2.77931e+06	2.10192e+06	1.20953e+06	4.59083e+06	1.67639e+06	2.18828e+06	7.09725e+06
M117T415	alpha-Ketoisovaleric acid	117.057	415.332	116.047	0.230546	C5H8O3	C00141	[M+H]+	BioDeepDB	0.585778	pos	1	1.01386e+07	1.48493e+07	1.1925e+07	1.47656e+07	1.10506e+07	9.90302e+06	1.49384e+06	1.38902e+07	5.95191e+06	1.40482e+07	1.87256e+06	1.70609e+07	2.48218e+06	1.28268e+07	1.59137e+07
M332T807	Alpha-Linolenoyl ethanolamide	332.288	806.806	349.298	8.2666	C22H39NO2	C13828	[M+H-H2O]+	BioDeepDB	0.679826	pos	1	1.85366e+07	3.46744e+07	5.0097e+06	5.79605e+07	1.04998e+07	6.09184e+06	1.49911e+07	3.8817e+06	4.59522e+07	1.03872e+07	1.12924e+07	1.39748e+07	6.85505e+06	5.69313e+06	3.51739e+06
M430T543_1	alpha-Tocopherol	430.243	543.116	430.381	0.629637	C29H50O2	C02477	[M]+	BioDeepDB	0.584075	pos	1	3.64019e+07	7.8693e+07	1.52724e+07	2.17323e+07	5.27581e+07	4.20177e+07	0	1.5698e+07	2.46094e+07	7.26286e+07	8.3992e+06	1.22518e+07	6.60446e+07	4.09463e+06	1.15346e+07
M423T838	Alpha-Tocotrienol	423.325	837.547	424.334	4.50195	C29H44O2	C14153	[M-H]-	BioDeepDB	0.619398	neg	1	6.34216e+06	8.22529e+06	4.41233e+06	0	4.09381e+06	7.13494e+06	8.19674e+06	0	1.33141e+07	5.21238e+06	3.00656e+06	4.29113e+06	3.40824e+06	0	0
M320T377	alpha-Zearalenol	320.17	377.022	320.162	24.999	C18H24O5	C14750	[M]-	MoNA	0.999677	neg	1	3963.12	883441	883619	702317	380146	1.06526e+06	1.04731e+06	364809	642444	1.09629e+06	25568.5	589384	740244	38871.7	773076
M89T74	alpha,omega-Diamine	89.108	74.0345	88.1	7.56614	C2H8N2(C2H4)n	C02896	[M+H]+	mzCloud	0.649985	pos	1	1.00671e+06	9.87113e+06	1.21138e+07	7.82593e+06	3.40017e+06	1.03357e+07	1.12011e+06	1.04987e+07	5.16709e+06	8.23852e+06	2.59588e+06	1.0274e+07	8.70117e+06	5.61535e+06	1.06981e+07
M353T681	Alprostadil	353.232	680.764	354.241	3.11776	C20H34O5	C04741	[M-H]-	mzCloud	0.673621	neg	1	8.4367e+07	8.99185e+08	3.63299e+08	6.58457e+08	1.2364e+08	1.24309e+08	6.35702e+08	6.28143e+08	4.90933e+08	3.71486e+08	1.16318e+08	1.15789e+09	7.08976e+08	1.48164e+08	3.72678e+08
M569T334	Amarogentin	569.157	333.813	586.169	6.82138	C29H30O13	C09767	[M+H-H2O]+	BioDeepDB	0.998254	pos	1	54054.8	4.88011e+06	3.35159e+06	3.31491e+06	218591	1.58722e+06	0	4.27386e+06	1.11332e+06	390379	0	4.68158e+06	3.98685e+06	2.73719e+06	5.87268e+06
M601T452	Amaroswerin	601.155	452.154	602.164	1.5482	C29H30O14	C17519	[M-H]-	GNPS	0.989352	neg	1	0	137600	1.88403e+06	516606	3984.07	557932	1.20766e+06	524624	643944	832243	6717.06	1.24617e+06	569637	238495	808317
M519T810	Amentoflavone	519.065	809.712	538.09	13.6625	C30H18O10	C10018	[M-H2O-H]-	BioDeepDB	0.730123	neg	1	2.56445e+07	7.62793e+06	1.3335e+07	1.6456e+07	4.02064e+07	5.10516e+06	1.57841e+07	2.14229e+07	1.49693e+07	6.29524e+06	2.20727e+07	1.51835e+07	1.28999e+07	8.94299e+06	1.62891e+07
M369T78	Amidosulfuron	369.04	78.4584	369.041	2.9457	C9H15N5O7S2	C10933	[M]-	BioDeepDB	0.992837	neg	1	9.61229e+06	1.69049e+07	3.52878e+07	2.13007e+07	1.18549e+07	6.65021e+06	1.35297e+07	1.70711e+07	1.3641e+07	2.37124e+07	5.33836e+06	2.68614e+07	1.40344e+07	4.21683e+06	1.89128e+07
M214T100	Amifostine	214.051	99.7701	214.054	12.3493	C5H15N2O3PS	C06819	[M]+	MoNA	0.978685	pos	1	2.92451e+07	3.57937e+07	2.08941e+07	3.38583e+07	1.5891e+07	6.12199e+07	4.97055e+07	4.29738e+07	3.11161e+07	4.68655e+07	2.81407e+07	3.57727e+07	5.49211e+07	2.60841e+07	5.72696e+07
M229T668	Amiloride	229.049	667.631	229.048	6.62942	C6H8ClN7O	C06821	[M]-	MoNA	0.756063	neg	1	108741	85386.5	145029	452997	656239	887439	420353	473973	774486	665004	630619	561626	795389	830217	138581
M175T103	Amino acid(Arg-)	175.119	103.02	174.112	1.04743	C6H14N4O2	C02385	[M+H]+	mzCloud	1.77132e-05	pos	2	1.91269e+07	9.55553e+07	7.78897e+07	1.56024e+08	1.76311e+07	4.52881e+07	1.33503e+06	5.14848e+07	5.66754e+07	1.29104e+08	1.50281e+07	1.54536e+08	1.24328e+08	1.02729e+08	2.30543e+08
M162T101	Aminoadipic acid	162.076	100.547	161.069	2.29011	C6H11NO4	C00956	[M+H]+	BioDeepDB	7.12302e-05	pos	2	5.14643e+07	1.04833e+08	1.25635e+08	1.01176e+08	7.94231e+07	9.75507e+07	4.05847e+06	1.13796e+08	5.46996e+07	1.49845e+08	7.00145e+07	1.15953e+08	1.06681e+08	8.19364e+07	1.24846e+08
M232T128	Aminoglutethimide	232.118	127.504	232.121	13.0311	C13H16N2O2	C07617	[M]+	BioDeepDB	0.941432	pos	1	4.56951e+06	1.06954e+06	1.1174e+07	1.08726e+07	2.63742e+06	1.58457e+06	15448.2	2.15999e+06	2.4711e+06	1.5316e+07	116331	1.52122e+07	7.75335e+06	4.11334e+06	1.27678e+07
M119T108	Aminomalonic acid	119.017	108.118	119.022	0.174731	C3H5NO4	C00872	[M]+	BioDeepDB	0.00242228	pos	2	1.61643e+06	2.35377e+07	1.92106e+07	2.18449e+07	2.21961e+06	2.02268e+07	583166	1.88216e+07	8.14761e+06	2.04339e+07	1.28927e+06	2.24284e+07	2.30982e+07	2.2364e+06	2.24109e+07
M406T748	Aminopentol	406.352	747.785	405.345	0.913606	C22H47NO5	C19805	[M+H]+	mzCloud	0.987451	pos	1	1.13709e+07	1.11113e+07	3.55179e+06	1.82398e+07	4.45918e+06	7.89674e+06	0	8.09157e+06	450890	5.75348e+06	6.03021e+06	6.34217e+06	4.88704e+06	4.82075e+06	1.06147e+07
M84T118	Amitrole	84.0448	117.707	84.0436	13.8171	C2H4N4	C11261	[M]+	MoNA	0.99998	pos	1	2.41008e+07	4.44503e+07	2.0809e+07	4.24898e+07	7.10241e+06	4.43712e+07	1.51443e+07	3.41658e+07	6.81262e+06	3.14589e+07	6.44988e+06	9.55391e+06	6.62803e+07	7.35973e+06	9.10127e+06
M128T117	Ammelide	128.035	117.365	128.033	9.56746	C3H4N4O2	C08734	[M]+	BioDeepDB	0.99956	pos	1	1.53878e+07	2.36776e+06	4.62961e+06	2.0418e+06	2.35027e+06	2.84225e+06	1.64108e+06	3.54586e+06	1.53531e+06	4.42861e+06	1.73055e+06	1.64266e+06	4.14909e+06	1.5184e+06	1.87349e+06
M227T465	Amobarbital	227.139	464.89	226.132	2.03704	C11H18N2O3	C07536	[M+H]+	mzCloud	0.846112	pos	1	1.08084e+06	4.19067e+06	4.31055e+06	8.95497e+06	1.5295e+06	4.7419e+06	200647	5.41885e+06	2.27842e+06	4.10201e+06	354123	6.25529e+06	1.04435e+06	3.59096e+06	1.4087e+07
M364T349	Amoxicillin	364.098	348.812	365.104	0.672487	C16H19N3O5S	C06827	[M-H]-	MoNA	0.671231	neg	1	65051.3	1.75288e+06	1.27949e+06	1.85502e+06	309088	1.59084e+06	2.1935e+06	1.17414e+06	1.3338e+06	2.4512e+06	12064.1	1.86749e+06	1.31705e+06	1.01557e+06	1.92473e+06
M346T76	AMP	346.052	75.5265	347.063	9.84657	C10H14N5O7P	C00020	[M-H]-	MetaDNA	0.000603628	neg	2	1.10267e+07	2.49309e+07	2.57311e+07	4.00994e+07	1.92277e+07	3.27217e+07	3.86973e+07	3.74214e+07	3.14893e+07	3.49502e+07	1.22091e+07	4.52681e+07	3.82009e+07	1.92684e+07	2.5778e+07
M457T631	Amygdalin	457.15	630.976	457.158	18.6134	C20H27NO11	C08325	[M]-	mzCloud	0.761465	neg	1	5.43348e+06	9610.22	6.05383e+06	4.65234e+06	11644.1	10292.7	3.63791e+06	2.73749e+06	54556.1	66522.1	4.89567e+06	3.19481e+06	78867.4	2.93089e+06	149577
M163T362	Anabasine	163.039	361.672	162.116	2.84554	C10H14N2	C06180	[M+H]+	BioDeepDB	2.96839e-16	pos	2	3.42042e+07	2.56739e+07	4.2398e+07	3.44704e+07	6.78047e+06	2.92935e+07	2.81898e+07	7.58079e+06	3.65418e+07	2.23084e+07	7.0349e+06	3.98193e+07	2.5687e+07	2.94095e+07	6.96771e+06
M293T671	Anastrozole	293.162	671.008	293.164	8.33803	C17H19N5	C08159	[M]+	BioDeepDB	0.746737	pos	1	346721	8.327e+06	6.6541e+06	8.12586e+06	1.88451e+06	3.58899e+06	383122	6.59456e+06	2.29122e+06	755033	1.4457e+06	1.3437e+07	1.00465e+07	2.4615e+06	6.34411e+06
M333T580	Andrographolide	333.206	579.831	350.209	12.8785	C20H30O5	C20214	[M+H-H2O]+	mzCloud	0.000683706	pos	2	179397	5.05628e+06	1.66383e+06	2.015e+06	2.02971e+06	274324	4661.31	5.63491e+06	2.62114e+06	1.26703e+06	1.64384e+06	1.3808e+07	8.45666e+06	1.38134e+06	5.67132e+06
M290T367	Androsterone	290.233	366.928	290.225	28.6731	C19H30O2	C00523	[M]+	BioDeepDB	0.865904	pos	1	1.5832e+06	1.0165e+06	703875	602867	298343	383116	0	460407	73819.6	676779	553442	322694	1.1877e+06	165214	535953
M466T726	Androsterone glucuronide	466.262	726.469	466.257	11.4159	C25H38O8	C11135	[M]-	mzCloud	0.740515	neg	1	4368.97	40876.5	162472	234929	42965.6	34697	331446	107661	280799	1.48799e+06	32545.4	1.09227e+06	67152.1	191166	790699
M238T364	Anhalonine	238.144	363.88	237.137	1.77335	C13H19NO3	C16705	[M+H]+	BioDeepDB	0.629435	pos	1	580849	1.96151e+06	1.65603e+06	1.80458e+06	740226	1.69896e+06	394417	2.33466e+06	821168	1.38697e+06	313077	2.14367e+06	1.86033e+06	1.17275e+06	2.10023e+06
M94T40	Aniline	94.0657	40.3957	93.0578	6.95474	C6H7N	C00292	[M+H]+	mzCloud	6.29793e-06	pos	2	1.48096e+07	1.89653e+06	5.52715e+06	1.25622e+07	6.18002e+06	4.19042e+06	1.73233e+06	5.61164e+06	1.21569e+07	1.25195e+06	3.67465e+06	1.62629e+06	1.94953e+06	5.77727e+06	5.81156e+06
M366T356	Anilofos	366.014	356.074	367.023	6.40497	C13H19ClNO3PS2	C18394	[M-H]-	BioDeepDB	0.997913	neg	1	827731	2.193e+06	2.56294e+06	1.99728e+06	1.50034e+06	1.70094e+06	2.36089e+06	1.96849e+06	1.89408e+06	1.01117e+06	707548	1.34033e+06	1.13985e+06	831964	918921
M265T543	Anisomycin	265.13	542.653	265.131	6.01056	C14H19NO4	C11281	[M]+	BioDeepDB	0.774189	pos	1	1.48888e+06	6.30087e+06	5.67863e+06	5.36905e+06	1.85185e+06	8.11633e+06	1.24183e+06	4.66846e+06	1.33563e+06	964418	1.3861e+06	5.6532e+06	1.34635e+06	1.39331e+06	3.35594e+06
M239T112	Anserine	239.114	112.16	240.122	4.16809	C10H16N4O3	C01262	[M-H]-	BioDeepDB	6.9565e-05	neg	2	3.99695e+06	1.06922e+07	1.12725e+07	1.0109e+07	3.55926e+06	9.60525e+06	7.53177e+06	7.56382e+06	1.07086e+07	7.53002e+06	4.64531e+06	1.10656e+07	1.19456e+07	7.20178e+06	1.12869e+07
M496T784	Antibiotic G-418	496.267	784.073	496.274	15.5571	C20H40N4O10	C17703	[M]+	MetaDNA	0.0157017	pos	2	2.92477e+07	7.54409e+06	3.11689e+08	3.31173e+07	4.13232e+07	1.2455e+07	2.15338e+08	1.2373e+08	3.49888e+07	1.28181e+07	3.26113e+07	2.23644e+08	2.89279e+07	3.03601e+08	1.97631e+07
M482T807	Antibiotic JI-20A	482.321	807.272	481.275	6.16851	C19H39N5O9	C17704	[M+H]+	BioDeepDB	9.7875e-07	pos	2	8.25011e+07	7.60472e+07	8.58119e+07	3.61755e+07	4.77505e+08	2.57865e+07	8.07292e+07	9.26407e+07	2.13342e+08	2.12162e+07	2.25033e+08	6.89735e+07	1.69545e+08	9.71545e+06	6.64479e+07
M529T773	Antimycin A1	529.255	773	548.273	0.793794	C28H40N2O9	C11339	[M-H2O-H]-	MoNA	0.987068	neg	1	6.75575e+06	3.16588e+07	3.66204e+07	3.50385e+07	1.4968e+07	3.42546e+07	4.37082e+07	4.54039e+07	4.96861e+07	4.34956e+07	9.29846e+06	4.31518e+07	4.62376e+07	1.95551e+07	5.04699e+07
M251T89	Apigenin	251.031	89.0101	270.053	11.972	C15H10O5	C01477	[M-H2O-H]-	BioDeepDB	0.999909	neg	1	5.02996e+06	1.18472e+07	1.84774e+07	2.96563e+07	1.18411e+07	1.32061e+07	2.19747e+07	1.78864e+07	1.61615e+07	2.31975e+07	2.82316e+06	2.95343e+07	2.15773e+07	8.57768e+06	2.2156e+07
M563T464	Apiin	563.143	464.355	564.148	3.76167	C26H28O14	C04858	[M-H]-	BioDeepDB	0.894499	neg	1	0	602937	651989	2.21669e+06	12514	1.98191e+06	566649	231808	630846	904030	0	566826	787732	59595.9	2.8596e+06
M223T81	Apiole	223.094	80.817	222.089	0.0280409	C12H14O4	C10429	[M+H]+	BioDeepDB	1.85141e-11	pos	2	4.13557e+08	4.30306e+08	4.12607e+08	5.05171e+08	4.71794e+08	5.25136e+08	1.00179e+08	4.71259e+08	5.07981e+08	4.51723e+08	4.01496e+08	4.75537e+08	3.97664e+08	3.77131e+08	4.68234e+08
M520T776_2	Apramycin sulfate	520.268	775.783	539.28	12.5728	C21H41N5O11	C01555	[M-H2O-H]-	MoNA	0.999943	neg	1	6.25547e+07	1.85578e+08	2.71717e+08	2.29235e+08	1.07773e+08	2.00226e+08	2.01504e+08	2.18214e+08	1.77117e+08	1.91109e+08	7.57092e+07	2.11859e+08	2.24594e+08	1.02036e+08	3.14641e+08
M209T506	Aprobarbital	209.093	506.322	210.1	0.398125	C10H14N2O3	C07826	[M-H]-	MoNA	0.82881	neg	1	1.31036e+06	2.14387e+07	5.67957e+06	505035	838026	407771	872664	1.00157e+06	1.01698e+06	1.01051e+06	779457	2.59519e+06	1.29019e+06	843086	2.05363e+06
M312T783	Arachidic acid	312.327	782.599	312.303	4.99642	C20H40O2	C06425	[M]+	BioDeepDB	0.673463	pos	1	1.24341e+06	1.56337e+06	3.95515e+07	8.30501e+06	2.11071e+06	1.30091e+07	394899	3.77247e+07	9.02399e+06	2.55836e+07	1.58772e+06	1.1508e+07	8.59847e+06	1.4729e+06	2.2335e+06
M303T836	Arachidonic acid	303.232	836.137	304.24	3.66525	C20H32O2	C00219	[M-H]-	BioDeepDB	0.630752	neg	1	5.97251e+07	1.08214e+07	4.60674e+07	2.76905e+07	5.95271e+07	3.56257e+07	4.57901e+07	3.00211e+07	5.38069e+07	5.30011e+07	2.92989e+07	6.86879e+06	4.0705e+07	4.41388e+07	1.88024e+07
M271T297	Arbutin	271.082	297.369	272.09	0.969234	C12H16O7	C06186	[M-H]-	MoNA	0.635475	neg	1	350483	1.74306e+06	4.32621e+06	4.31382e+06	1.14097e+06	1.22209e+06	1.79848e+06	1.78494e+06	1.02694e+06	615263	581522	4.2409e+06	4.2025e+06	1.48119e+06	4.60453e+06
M273T92_2	Argininosuccinic acid	273.119	92.0189	290.123	14.5309	C10H18N4O6	C03406	[M+H-H2O]+	MetaDNA	0.000204316	pos	2	2.12694e+07	8.60715e+06	2.38176e+07	1.44578e+07	3.48807e+06	5.51515e+06	162420	1.77575e+07	1.54148e+07	1.36968e+07	2.27319e+07	4.36018e+06	4.97845e+06	3.39593e+07	2.39634e+07
M447T811_2	Aripiprazole	447.146	811.081	447.148	5.22368	C23H27Cl2N3O2	C12564	[M]-	MoNA	0.646199	neg	1	1.73795e+08	1.6963e+08	1.45861e+08	8.54587e+07	1.4718e+08	2.78986e+08	9.51417e+07	1.00735e+08	1.09276e+08	1.36968e+08	1.44937e+08	1.35746e+08	1.42942e+08	3.57786e+08	1.60191e+08
M340T74	Aristolochic acid	340.044	74.4257	341.054	7.66003	C17H11NO7	C08469	[M-H]-	BioDeepDB	0.998808	neg	1	9.37259e+06	1.75135e+06	4.26448e+07	3.48276e+07	1.69238e+07	3.93769e+07	1.42924e+06	1.36054e+06	1.73035e+06	2.55393e+06	420614	4.03337e+07	4.10912e+07	2.02453e+06	2.13013e+06
M261T122	Artemisin	261.108	122.393	262.12	19.9081	C15H18O4	C09344	[M-H]-	MoNA	1	neg	1	138126	795634	570034	585453	499487	6.79775e+06	465223	1.60315e+06	638839	977857	88351.8	1.38669e+06	2.11643e+06	506098	566259
M159T166	Ascorbate	159.028	166.428	176.032	22.8301	C6H8O6	C00072	[M+H-H2O]+	BioDeepDB	0.0482636	pos	2	3.14583e+07	8.36737e+06	1.42335e+07	5.29334e+06	2.18169e+07	2.35679e+07	4.18355e+07	1.29837e+07	7.00359e+06	1.41334e+07	2.4343e+07	9.90101e+06	9.85632e+06	4.8696e+06	3.37672e+06
M487T777	Asiatic acid	487.344	776.951	488.35	2.68331	C30H48O5	C08617	[M-H]-	mzCloud	0.608353	neg	1	4.23376e+06	77039.6	321288	2.67609e+06	669441	577328	3.07357e+06	3.23917e+06	808206	810410	4.18722e+06	74471.4	3.25481e+06	3.83336e+06	118677
M295T364	Aspartame	295.129	363.795	294.122	1.00907	C14H18N2O5	C11045	[M+H]+	MoNA	1.99833e-05	pos	2	980218	5.70376e+06	3.61977e+06	5.32391e+06	407068	1.27227e+07	0	4.84593e+06	1.68273e+06	6.93437e+06	1.02221e+06	6.81899e+06	5.95634e+06	4.12889e+06	9.92202e+06
M318T163	Aspartylglycosamine	318.12	163.212	335.133	17.628	C12H21N3O8	C04540	[M+H-H2O]+	BioDeepDB	0.804371	pos	1	2.58301e+06	1.62457e+06	310238	6.26388e+07	1.8003e+07	1.16402e+08	0	3.61241e+07	65126.6	299931	1.743e+07	1.12132e+08	1.63209e+08	1.05747e+08	8.58045e+07
M413T464	Asperuloside	413.103	463.578	414.116	13.6303	C18H22O11	C09769	[M-H]-	mzCloud	0.773372	neg	1	59205.1	2.21237e+06	1.32815e+06	2.41308e+06	580078	2.622e+06	1.90305e+06	1.86411e+06	1.75082e+06	3.22806e+06	347523	1.74975e+06	1.99282e+06	815769	2.90351e+06
M596T765	Astaxanthin	596.403	764.883	596.387	27.5386	C40H52O4	C08580	[M]-	MoNA	0.870615	neg	1	0	597890	600940	927603	41603	1.7847e+06	984453	1.25724e+06	1.83996e+06	637536	70933.9	305935	737761	1.65563e+06	2.6862e+06
M439T811_2	Astemizole	439.224	811.403	458.248	12.242	C28H31FN4O	C06832	[M-H2O-H]-	BioDeepDB	0.715184	neg	1	149361	4.01603e+06	4.7335e+06	5.36286e+06	189025	6.98567e+06	3.69025e+06	4.51829e+06	2.62679e+06	3.53425e+06	0	4.77946e+06	4.98923e+06	1.77336e+06	6.30282e+06
M429T416	Astragalin	429.082	415.547	448.101	0.332744	C21H20O11	C12249	[M-H2O-H]-	BioDeepDB	0.597805	neg	1	470066	504932	1.15256e+06	2.60666e+06	5415.33	2.53603e+06	1.16573e+06	1.76095e+06	495468	1.16308e+06	355231	1.89019e+06	1.41614e+06	560480	3.14212e+06
M201T127	Asymmetric dimethylarginine	201.134	126.541	202.143	8.0682	C8H18N4O2	C03626	[M-H]-	MoNA	4.47944e-05	neg	2	6.79771e+06	1.93587e+07	2.51136e+07	2.56862e+07	1.62651e+07	1.46471e+07	3.27645e+07	1.97381e+07	3.13017e+07	1.85556e+07	1.18872e+07	4.25183e+07	2.56108e+07	2.32688e+07	4.50344e+07
M539T745	Atorvastatin	539.239	744.955	558.253	7.91362	C33H35FN2O5	C06834	[M-H2O-H]-	MoNA	0.726456	neg	1	908918	2.57248e+06	3.13903e+06	4.12533e+06	1.22868e+06	2.24236e+06	2.11719e+06	3.54016e+06	1.97059e+06	2.92091e+06	647226	2.0457e+06	2.438e+06	189212	2.56693e+06
M506T80	ATP	505.987	80.0653	506.996	3.09837	C10H16N5O13P3	C00002	[M-H]-	MetaDNA	0.0673103	neg	2	1.30234e+07	1.76128e+07	3.20097e+07	2.34435e+07	2.21099e+07	1.38116e+07	6.98719e+06	2.41052e+07	1.19232e+07	1.11938e+07	1.17254e+07	2.52573e+07	3.44406e+07	1.91044e+07	1.77005e+07
M216T145	Atrazine	216.098	144.503	215.094	13.6796	C8H14ClN5	C06551	[M+H]+	mzCloud	0.957163	pos	1	3.07913e+06	4.08555e+06	2.90843e+06	7.01763e+06	3.13649e+06	3.33834e+06	3.06377e+06	3.66875e+06	2.84641e+06	6.03908e+06	3.4857e+06	2.76571e+06	2.61948e+06	2.91673e+06	3.54246e+06
M345T311	Aucubin	345.129	310.923	346.126	29.3005	C15H22O9	C09771	[M-H]-	MoNA	0.885756	neg	1	376536	107491	218018	600880	516484	85347.8	158763	298160	603222	390514	367494	334308	251671	132043	732048
M286T107	Aureusidin	286.072	107.465	286.048	7.36248	C15H10O6	C08576	[M]+	BioDeepDB	0.838634	pos	1	1.21995e+07	2.01349e+07	8.6317e+06	1.9354e+07	7.87348e+06	3.45749e+07	27637.4	2.18145e+07	1.13954e+07	2.91411e+07	9.22375e+06	1.01439e+07	1.95256e+07	1.38955e+07	1.75802e+07
M290T107	Aurin	290.099	107.289	290.094	14.8352	C19H14O3	C14213	[M]+	BioDeepDB	0.753857	pos	1	2.3082e+06	1.66149e+07	1.24051e+07	1.4334e+07	2.34779e+06	7.301e+06	0	1.02795e+07	5.80491e+06	1.17455e+07	845801	5.5064e+06	1.83067e+07	4.80806e+06	1.36682e+07
M412T816	Avenasterol	412.342	816.144	412.37	0.185209	C29H48O	C08821	[M]+	BioDeepDB	0.610465	pos	1	354821	9.32941e+06	1.07945e+07	1.22027e+07	3.49109e+06	1.42815e+07	0	1.05224e+07	1.61195e+06	1.43083e+07	305885	1.61457e+07	1.1886e+07	528698	1.2106e+07
M570T784_1	Avermectin B1b aglycone	570.355	784.085	570.319	0.839053	C33H46O8	C11963	[M]+	BioDeepDB	9.64064e-11	pos	2	2.03848e+08	3.42926e+07	1.16606e+08	1.01542e+08	1.69415e+08	7.52805e+07	1.93005e+08	4.50761e+06	1.47662e+08	3.63098e+07	1.25933e+08	4.62612e+07	1.61515e+08	2.61272e+08	7.3746e+07
M243T182	Azacitidine	243.08	181.563	244.081	27.713	C8H12N4O5	C11262	[M-H]-	BioDeepDB	1.49862e-05	neg	2	7.48694e+06	5.6238e+06	9.31732e+06	3.90327e+06	2.60914e+06	7.34094e+06	7.66263e+06	3.18512e+06	3.0145e+06	8.57269e+06	2.06352e+06	5.68059e+06	8.99252e+06	6.46307e+06	4.82208e+06
M277T82	Azathioprine	277.036	81.8127	277.038	6.59971	C9H7N7O2S	C06837	[M]-	MoNA	0.751655	neg	1	3.42153e+06	8.94515e+06	2.42116e+07	5.71964e+06	5.81588e+06	8.85617e+06	9.77935e+06	9.62508e+06	9.04714e+06	4.85659e+06	8.02759e+06	1.12476e+07	8.97763e+06	9.19675e+06	5.86686e+06
M188T502	Azelaic acid	188.129	501.525	188.105	4.39076	C9H16O4	C08261	[M]+	BioDeepDB	0.00157698	pos	2	7.87913e+06	1.25779e+07	8.93451e+06	1.36788e+07	9.30603e+06	1.01361e+07	605804	8.96991e+06	6.84993e+06	1.01907e+07	411827	8.35378e+06	9.15667e+06	9.88098e+06	7.35483e+06
M748T838_2	Azithromycin	747.519	837.512	748.509	24.2944	C38H72N2O12	C06838	[M-H]-	BioDeepDB	0.795109	neg	1	1.1684e+07	1.2696e+06	1.07716e+06	857908	843232	3.44836e+06	2.29941e+06	1.10961e+07	501052	1.95004e+06	2.13039e+07	6.15897e+06	2.6996e+06	9.32851e+06	1.69289e+07
M404T338	Azoxystrobin	404.123	337.567	403.117	2.42297	C22H17N3O5	C18558	[M+H]+	mzCloud	0.928646	pos	1	3.33869e+06	2.00427e+06	1.3661e+07	9.10562e+06	4.56597e+06	1.32407e+06	26123	6.23667e+06	898340	1.41447e+06	839784	1.21379e+07	7.53226e+06	5.53028e+06	9.53532e+06
M196T32	Baclofen	196.048	31.9626	213.056	3.2178	C10H12ClNO2	C06841	[M+H-H2O]+	BioDeepDB	0.823317	pos	1	3.39776e+06	4.36071e+06	6.22787e+06	3.31387e+07	3.07121e+06	4.40115e+06	3.31428e+06	2.97207e+07	4.33012e+06	3.66545e+06	4.94036e+06	2.80059e+06	3.78608e+06	2.6026e+06	4.21199e+06
M445T453	Baicalin	445.077	452.619	446.085	1.54871	C21H18O11	C10025	[M-H]-	BioDeepDB	1.76027e-08	neg	2	481618	922674	1.44791e+06	3.54563e+06	0	2.81529e+06	2.09904e+06	2.74262e+06	823386	1.54569e+06	360397	2.68329e+06	2.57117e+06	911232	5.58529e+06
M128T73	Barbituric acid	128.02	73.4111	128.022	20.1376	C4H4N2O3	C00813	[M]+	BioDeepDB	1	pos	1	3.69362e+08	1.89542e+09	1.54045e+09	1.71826e+09	7.82467e+08	2.32087e+09	2.73983e+07	1.74301e+09	9.41594e+08	1.72734e+09	4.67871e+08	2.13815e+09	1.94953e+09	9.58922e+08	2.25485e+09
M764T803_2	Beauvericin	764.383	802.793	783.409	11.1262	C45H57N3O9	C11590	[M-H2O-H]-	BioDeepDB	0.999834	neg	1	233510	2.71413e+06	4.86936e+06	2.53304e+06	1.36605e+06	2.64501e+06	3.78114e+06	3.50087e+06	2.55658e+06	3.49953e+06	164256	3.10058e+06	1.92346e+06	104015	1.68375e+06
M405T812	Benazepril	405.171	812.409	424.2	25.2863	C24H28N2O5	C06843	[M-H2O-H]-	BioDeepDB	0.821604	neg	1	4.47164e+07	1.45334e+07	3.89983e+07	5.00508e+07	6.668e+07	2.0691e+07	4.56072e+07	1.97969e+07	3.42811e+07	1.48584e+07	3.91423e+07	1.37431e+07	2.57659e+07	3.07869e+07	1.0313e+07
M421T396	Bendroflumethiazide	421.05	395.747	421.038	29.3691	C15H14F3N3O4S2	C07758	[M]-	BioDeepDB	0.999666	neg	1	1.32958e+06	221165	26835.6	203875	755966	179410	10920.8	206852	310848	233292	520929	88678	141480	698864	114861
M398T330	Bensulide	398.069	329.573	397.06	2.42429	C14H24NO4PS3	C18703	[M+H]+	mzCloud	0.749938	pos	1	9.71135e+06	5.2833e+07	4.19703e+07	4.73722e+07	9.41515e+06	3.26082e+07	0	4.4325e+07	2.08362e+07	3.84084e+07	425549	5.76982e+07	6.17353e+07	1.32488e+07	7.77205e+07
M107T353	Benzaldehyde	107.05	353.053	106.042	0.00581047	C7H6O	C00261	[M+H]+	BioDeepDB	1.75399e-56	pos	2	8.2712e+06	3.10024e+07	2.57558e+07	3.41328e+07	1.15234e+07	2.90658e+07	400518	2.72996e+07	1.39909e+07	3.54524e+07	8.16283e+06	4.4848e+07	3.8055e+07	2.26189e+07	4.81672e+07
M122T37	Benzamide	122.06	36.8143	121.053	3.22899	C7H7NO	C09815	[M+H]+	BioDeepDB	0.750682	pos	1	4.87301e+06	6.71943e+06	6.77535e+06	1.90439e+06	4.73239e+06	4.27265e+06	1.76684e+06	7.24833e+06	2.39938e+06	9.57559e+06	4.23824e+06	7.77011e+06	3.40857e+06	4.08979e+06	1.56132e+06
M121T390	Benzamidine	121.077	390.374	120.069	4.12629	C7H8N2	C01784	[M+H]+	MoNA	0.995085	pos	1	733285	1.26709e+07	6.11734e+06	9.39312e+06	1.84156e+06	1.12575e+07	2.46794e+06	6.11941e+06	2.43594e+06	3.30208e+06	1.76875e+06	7.66779e+06	9.67581e+06	2.39978e+06	1.39586e+07
M290T431	Benzatropine	290.189	431.201	307.194	10.4429	C21H25NO	C06846	[M+H-H2O]+	BioDeepDB	0.96619	pos	1	2.81253e+07	7.1257e+06	1.41603e+07	1.81466e+07	3.67031e+06	4.4052e+06	7342.43	1.9839e+07	2.55632e+06	5.83649e+06	1.56901e+06	1.54101e+07	1.90852e+06	4.02345e+06	5.82127e+06
M121T540	Benzoate	121.027	540.172	122.037	20.1564	C7H6O2	C00180	[M-H]-	mzCloud	0.000868176	neg	2	2.34211e+06	7.59014e+06	2.15428e+06	1.02385e+07	1.14366e+07	2.37713e+06	3.13679e+07	9.67978e+06	6.93145e+06	2.55319e+07	9.51216e+06	3.34913e+07	9.47453e+06	6.05727e+06	3.97292e+07
M193T325	Benzoin	193.06	325.098	212.084	25.2323	C14H12O2	C01408	[M-H2O-H]-	MoNA	1	neg	1	111612	111538	421323	357006	101886	107460	378911	102725	109749	347783	87229.8	87045	111310	237010	523744
M852T373_1	Benzoyl-CoA	852.116	372.596	871.141	8.42538	C28H40N7O17P3S	C00512	[M-H2O-H]-	BioDeepDB	0.973349	neg	1	7698.98	288923	106054	225006	35955.3	243698	276669	217224	228521	180969	3601.73	140495	374400	41378.1	107053
M148T124	Benzyl isothiocyanate	148.027	123.901	149.03	26.781	C8H7NS	C03098	[M-H]-	MoNA	0.885003	neg	1	2.31049e+06	2.09182e+06	1.6847e+07	1.19319e+06	566198	7.56426e+06	694059	1.27422e+06	510460	5.06107e+07	110065	2.24214e+07	4.60644e+07	2.41536e+06	4.68541e+07
M107T591	Benzylamine	107.07	591.128	107.073	28.2044	C7H9N	C15562	[M]+	BioDeepDB	0.978543	pos	1	8.04692e+06	9.61242e+06	6.10368e+06	8.42184e+06	8.19407e+06	1.14257e+07	793082	5.32578e+06	6.47063e+06	7.52883e+06	6.62845e+06	8.06228e+06	7.41393e+06	7.51681e+06	1.65091e+07
M349T694	Bepridil	349.258	694.499	366.267	3.71658	C24H34N2O	C06847	[M+H-H2O]+	mzCloud	0.643719	pos	1	4.74294e+06	5.47523e+06	5.77307e+06	5.89057e+06	6.23245e+06	5.86837e+06	6.96885e+06	6.49529e+06	6.60054e+06	5.81043e+06	6.87186e+06	5.82387e+06	5.8507e+06	6.47079e+06	6.55555e+06
M370T90	Berberine chloride	370.087	90.4139	371.092	4.59985	C20H18NO4. Cl	C12679	[M-H]-	MoNA	0.995824	neg	1	765065	1.71583e+06	1.67172e+06	1.67756e+06	1.72359e+06	1.39664e+07	1.08881e+07	1.57761e+06	1.21972e+07	1.12722e+06	2.15581e+06	6.76185e+06	6.60976e+06	2.2583e+07	7.41158e+06
M309T299	Bergenin	309.055	298.751	328.079	18.377	C14H16O9	C09919	[M-H2O-H]-	BioDeepDB	1	neg	1	14768.3	106908	106667	100625	15762.8	158780	189062	58108.1	33390.2	183669	8946.85	497814	405418	5405.51	313967
M88T627	beta-Alanine	88.0384	627.037	89.0477	9.54209	C3H7NO2	C00099	[M-H]-	BioDeepDB	0.00101372	neg	2	7.44022e+06	4.6869e+06	1.20989e+07	2.08365e+06	5.04132e+06	1.19885e+07	9.36087e+06	3.75951e+07	9.83967e+06	9.73956e+06	6.0945e+06	1.01043e+07	2.413e+06	6.65346e+06	2.31038e+07
M245T334	beta-Alanyl-L-arginine	245.15	333.83	245.149	0.171449	C9H19N5O3	C05340	[M]+	BioDeepDB	4.89961e-18	pos	2	4.3355e+06	1.34244e+07	1.50969e+07	1.63909e+07	6.2918e+06	1.93245e+07	120731	2.12331e+07	5.25198e+06	2.01752e+07	1.06391e+06	3.01194e+07	2.73145e+07	1.52627e+07	2.80592e+07
M217T336	beta-Alanyl-L-lysine	217.156	336.43	217.143	4.01491	C9H19N3O3	C05341	[M]+	BioDeepDB	0.6133	pos	1	1.05377e+06	3.45126e+06	870189	2.86411e+06	872770	8.37427e+06	1.04485e+06	2.98167e+06	1.47474e+06	5.5443e+06	1.78622e+06	4.13104e+06	2.57636e+06	1.7287e+06	4.29797e+06
M169T473	Beta-Carboline	169.076	472.88	168.069	2.54214	C11H8N2	C20157	[M+H]+	MoNA	0.875961	pos	1	1.10608e+06	1.72436e+06	1.39118e+06	2.25999e+06	1.12267e+06	2.28412e+06	901150	2.87588e+06	890744	942916	665357	1.59131e+06	664994	1.21671e+06	2.34248e+06
M299T215	beta-D-3-Ribofuranosyluric acid	299.063	214.5	300.071	2.3636	C10H12N4O7	C05513	[M-H]-	MetaDNA	0.016871	neg	2	401892	9.64714e+06	3.62685e+06	3.37023e+06	1.1427e+06	2.14296e+06	844962	1.99813e+06	6.61845e+06	6.23485e+06	980716	4.29166e+06	4.45423e+06	2.2936e+06	2.66983e+06
M341T114	beta-D-Fructose 1,6-bisphosphate	341.003	113.802	339.996	0.459306	C6H14O12P2	C05378	[M+H]+	MetaDNA	0.0183607	pos	2	9.99715e+06	7.76989e+07	1.59263e+08	1.03081e+08	6.80397e+07	4.05297e+07	2.13573e+06	1.2343e+08	1.41195e+08	7.79863e+07	5.32874e+07	9.40641e+07	1.01712e+08	6.68075e+07	8.36095e+07
M241T385	beta-D-Fructose 6-phosphate	241.006	385.205	260.03	20.0681	C6H13O9P	C05345	[M-H2O-H]-	mzCloud	0.924364	neg	1	58582.1	605263	556882	703423	264083	439188	931123	639804	713693	579160	102228	391526	529972	311224	606917
M326T132	beta-D-Galactosyl-(1->4)-L-rhamnose	326.123	131.764	326.121	6.27092	C12H22O10	C19758	[M]+	BioDeepDB	0.997794	pos	1	513860	150300	423216	3.55121e+07	1.50129e+07	1.992e+07	0	2.85481e+07	382488	3.64862e+07	311078	2.49788e+07	554488	414970	1.24995e+06
M161T294	Beta-D-Glucose	161.043	293.603	180.063	13.1636	C6H12O6	C00221	[M-H2O-H]-	MetaDNA	8.83857e-05	neg	2	2.40364e+07	8.10272e+06	7.56059e+06	2.42513e+07	1.24066e+07	2.93771e+06	6.30946e+06	1.46796e+07	6.27001e+06	2.08622e+06	7.11157e+06	9.02727e+06	1.70455e+07	5.69701e+06	3.53886e+06
M132T132	Beta-Guanidinopropionic acid	132.077	132.353	131.07	0.0236945	C4H9N3O2	C03065	[M+H]+	BioDeepDB	0.58945	pos	1	3.28286e+08	7.5336e+07	2.75805e+08	7.86391e+07	2.9165e+07	8.3464e+08	1.68198e+07	5.88398e+08	1.53262e+07	4.12642e+07	1.00021e+08	6.35301e+07	5.88426e+07	2.65816e+07	1.19722e+08
M325T104	beta-Lactose	325.113	104.47	342.116	0.0132623	C12H22O11	C01970	[M+H-H2O]+	BioDeepDB	0.584161	pos	1	1.3399e+06	3.54737e+06	3.49096e+06	1.98468e+06	2.64635e+06	2.03402e+06	0	5.25664e+06	3.04647e+06	1.58972e+06	604826	2.13566e+06	3.34769e+06	4.70379e+06	6.20031e+06
M130T359	Beta-Leucine	130.084	358.821	131.095	25.1762	C6H13NO2	C02486	[M-H]-	BioDeepDB	0.000239618	neg	2	4.85948e+07	3.5778e+07	1.06729e+08	1.39503e+07	6.63983e+07	1.36734e+07	2.92811e+07	3.39746e+07	4.00235e+07	3.76391e+07	3.81906e+07	4.28833e+07	3.63028e+07	1.17953e+07	5.29364e+07
M202T183	beta-N-Acetylglucosamine	202.071	183.071	221.09	4.66887	C8H15NO6	C03878	[M-H2O-H]-	MoNA	0.650101	neg	1	300875	2.04237e+06	2.88322e+06	3.03716e+06	978761	3.91503e+06	1.97995e+06	4.18117e+06	2.13575e+06	3.21728e+06	867184	2.31586e+06	2.41251e+06	1.79123e+06	3.36906e+06
M415T835	beta-Sitosterol	415.398	834.604	414.386	9.76546	C29H50O	C01753	[M+H]+	BioDeepDB	0.75215	pos	1	4.74176e+06	2.77422e+06	3.88759e+06	4.33286e+06	969056	4.28093e+06	0	3.55394e+06	1.47233e+06	4.56865e+06	2.5007e+06	3.31397e+06	2.53663e+06	200916	2.60106e+06
M182T333	Beta-Tyrosine	182.082	333.214	181.074	0.0135016	C9H11NO3	C04368	[M+H]+	BioDeepDB	6.53753e-12	pos	2	6.00239e+06	2.54557e+07	2.89165e+07	4.07799e+07	1.86684e+06	1.48601e+07	508900	2.45818e+07	1.21923e+07	2.35503e+07	863320	4.33434e+07	2.76686e+07	1.08841e+07	3.72254e+07
M118T93	Betaine	118.087	93.4839	117.079	0.519547	C5H11NO2	C00719	[M+H]+	BioDeepDB	1.43706e-37	pos	2	1.30964e+09	1.55195e+09	2.51765e+09	2.09655e+09	1.18839e+09	1.45309e+09	1.81583e+08	1.51512e+09	1.04758e+09	1.24009e+09	8.60248e+08	2.06338e+09	2.00235e+09	1.28067e+09	2.84434e+09
M102T734	Betaine aldehyde	102.092	734.192	102.092	6.28552e-05	C5H12NO	C00576	[M]+	BioDeepDB	0.000302251	pos	2	4.98175e+06	5.45666e+06	4.70623e+06	1.02726e+07	2.04514e+07	4.74509e+06	2.91889e+07	4.5221e+06	1.54649e+07	9.73462e+06	3.26127e+07	4.02143e+06	1.0478e+07	5.75106e+07	1.19555e+07
M373T450	Betamethasone	373.185	449.731	392.2	10.0243	C22H29FO5	C06848	[M-H2O-H]-	BioDeepDB	0.956543	neg	1	14099.2	42580.7	88455.6	926770	20776.5	1.05363e+06	1.67549e+06	1.12506e+06	216336	1.0697e+06	42742.3	1.95692e+06	1.60245e+06	290297	1.49254e+06
M161T87	Bethanechol	161.129	86.8511	161.129	0.868529	C7H17N2O2	C06850	[M+H]+	BioDeepDB	0.684677	pos	1	994306	1.32512e+06	9.0375e+06	2.1334e+06	5.36753e+06	1.69772e+06	2.34745e+06	6.7372e+06	4.42293e+06	6.24258e+06	1.71775e+06	6.81412e+06	8.98668e+06	1.55573e+06	1.23354e+07
M348T363	Bicuculline	348.087	362.883	367.106	1.93452	C20H17NO6	C09364	[M-H2O-H]-	MoNA	0.99041	neg	1	195525	1.60567e+06	3.2252e+06	1.80883e+06	563473	1.28294e+06	1.28758e+06	1.0013e+06	378406	673363	25581.3	1.81612e+06	1.06636e+06	527745	1.55874e+06
M299T123	Bifenazate	299.136	123.046	300.147	13.8801	C17H20N2O3	C18589	[M-H]-	GNPS	0.999981	neg	1	261164	454766	855930	301512	177722	419859	415958	402715	439142	224567	83917.9	689624	703352	483151	493753
M584T726	Bilirubin	584.26	726.061	584.264	6.2023	C33H36N4O6	C00486	[M]-	BioDeepDB	0.99773	neg	1	758249	2.85087e+06	1.18373e+07	4.37153e+06	774299	568001	3.30486e+06	5.3785e+06	3.81531e+06	2.11817e+06	1.76346e+06	1.23137e+07	3.40291e+06	917447	4.18673e+06
M563T838_2	Biliverdin	563.22	837.547	582.248	16.3695	C33H34N4O6	C00500	[M-H2O-H]-	BioDeepDB	0.810717	neg	1	0	0	1.96967e+06	0	1.25434e+06	2.03435e+06	0	0	0	4.52291e+06	0	0	548257	2.26746e+06	1.21648e+07
M309T527	Bilobalide A	309.09	527.101	326.1	7.65116	C15H18O8	C07605	[M+H-H2O]+	BioDeepDB	0.735491	pos	1	92527.2	1.68364e+06	178946	2.15135e+06	151954	1.93089e+07	26314.9	1.76518e+06	156112	414187	110344	157880	543944	866099	3.00737e+06
M283T694	Biochanin A	283.191	694.348	284.068	9.39973	C16H12O5	C00814	[M-H]-	BioDeepDB	0.732782	neg	1	5.08764e+07	6.63615e+08	2.22717e+08	8.58903e+06	8.13873e+06	3.53333e+06	5.50944e+07	1.44972e+07	2.13511e+07	6.15215e+06	2.5745e+06	3.2525e+06	3.26294e+06	1.74021e+06	2.91082e+06
M238T227	Biopterin	238.094	227.149	237.086	0.866867	C9H11N5O3	C06313	[M+H]+	BioDeepDB	0.000464858	pos	2	218724	6.84107e+06	1.06335e+07	6.31631e+06	1.18018e+06	5.58383e+06	39591.1	3.41893e+06	4.00023e+06	3.9659e+06	120030	1.96044e+06	9.02261e+06	2.50892e+06	9.77961e+06
M243T401	Biotin	243.08	400.616	244.088	0.349717	C10H16N2O3S	C00120	[M-H]-	BioDeepDB	0.579068	neg	1	414147	756516	39908.9	583706	267495	4.61116e+06	458110	947339	262831	389615	489650	460404	1.33538e+06	333895	1.35359e+06
M574T334	Biotinyl-5-AMP	574.128	334.315	573.141	3.05133	C20H28N7O9PS	C05921	[M+H]+	BioDeepDB	1.64611e-29	pos	2	2.80957e+06	1.0813e+07	1.57406e+07	1.14939e+07	6.05323e+06	1.54567e+07	0	1.08183e+07	1.12572e+06	4.46008e+06	426760	1.50834e+07	1.43613e+07	5.27503e+06	8.99815e+06
M481T310	Bis-gamma-glutamylcystine	481.105	310.199	498.109	7.00573	C16H26N4O10S2	C03646	[M+H-H2O]+	BioDeepDB	0.682529	pos	1	0	3.44226e+06	2.97496e+06	2.37045e+06	317125	2.51099e+06	0	2.54803e+06	885578	2.29199e+06	52194.7	4.29903e+06	3.83796e+06	217264	5.72879e+06
M211T438	Bisphenol A	211.108	438.346	228.115	2.22691	C15H16O2	C13624	[M+H-H2O]+	MoNA	0.89343	pos	1	4.40545e+06	2.86882e+07	3.14459e+07	2.75619e+07	6.27458e+06	1.64772e+07	365187	1.57822e+07	7.19673e+06	1.48527e+07	680530	2.52434e+07	1.95469e+07	8.98388e+06	4.10245e+07
M335T104	Bithionol	334.858	104.232	353.884	22.9928	C12H6Cl4O2S	C07967	[M-H2O-H]-	BioDeepDB	1	neg	1	3.74888e+06	1.43848e+06	2.62089e+06	1.42841e+06	2.04612e+06	2.3877e+06	612521	2.19811e+06	1.10684e+06	774383	4.23455e+06	1.26537e+06	2.93616e+06	4.54777e+06	801745
M403T494	Blasticidin S	403.188	493.505	422.203	10.4794	C17H26N8O5	C02010	[M-H2O-H]-	MoNA	0.890914	neg	1	16982.6	1.73567e+06	2.79941e+06	2.97993e+06	92673.3	1.33714e+06	5.6049e+06	3.21317e+06	1.09595e+06	5.68562e+06	61529	2.95131e+06	3.11842e+06	293351	8.66454e+06
M284T584	Boldione	284.186	583.659	284.178	29.7692	C19H24O2	C20144	[M]-	MoNA	0.976462	neg	1	170563	214266	480260	961617	164158	109729	2.0546e+06	1.29293e+06	5.41852e+06	1.15713e+06	37503.7	1.09107e+06	1.37228e+06	20488.7	1.76454e+06
M341T101	Boscalid	341.026	101.438	342.033	0.895543	C18H12Cl2N2O	C18547	[M-H]-	BioDeepDB	0.987394	neg	1	2.34697e+06	6.47101e+06	7.55205e+06	5.39705e+06	3.15199e+06	3.43721e+06	5.12439e+06	7.61041e+06	5.49217e+06	5.70103e+06	3.45665e+06	9.59756e+06	1.18138e+07	8.57402e+06	1.00595e+07
M280T783	Bovinic acid	280.236	783.254	280.24	15.2426	C18H32O2	C04056	[M]-	BioDeepDB	1.96992e-07	neg	2	2.23791e+08	1.87397e+07	4.93694e+07	1.96244e+08	2.45215e+08	1.45781e+08	4.55654e+08	2.515e+08	2.65801e+08	1.96631e+08	2.24479e+08	2.08231e+07	3.8475e+08	3.38423e+08	1.38061e+08
M100T115	Bovinocidin	100.002	114.871	119.022	13.9796	C3H5NO4	C05669	[M-H2O-H]-	BioDeepDB	0.799571	neg	1	1.96804e+06	1.39013e+06	1.93852e+06	1.08022e+06	1.11167e+06	343682	1.36477e+06	1.43596e+06	1.36182e+06	1.2048e+06	1.5307e+06	1.49683e+06	1.33354e+06	903095	1.32518e+06
M243T177	Bromacil	243.006	176.739	260.016	8.71076	C9H13BrN2O2	C10911	[M+H-H2O]+	MoNA	0.999295	pos	1	3.20512e+06	5.25048e+06	5.49894e+06	3.21789e+06	2.33299e+06	1.39266e+06	111712	4.18976e+06	1.33095e+07	4.69925e+06	233879	3.76056e+06	6.53264e+06	2.23338e+06	3.41718e+06
M507T75	Bromadiolone	507.067	75.0602	526.078	15.451	C30H23BrO4	C18596	[M-H2O-H]-	MoNA	0.999996	neg	1	666142	3.44954e+06	404722	2.56705e+06	1.43854e+06	397011	1.54184e+06	2.25015e+06	1.20231e+06	1.95849e+06	214540	384898	2.61055e+06	1.87443e+06	303065
M634T803	Bromocriptine	634.212	802.554	653.221	14.6352	C32H40BrN5O5	C06856	[M-H2O-H]-	mzCloud	0.985511	neg	1	79241.8	3.74377e+06	3.4504e+06	4.44506e+06	188228	7.08966e+06	4.11434e+06	4.40457e+06	4.13616e+06	312069	122166	3.66889e+06	4.4385e+06	1.11053e+06	4.12746e+06
M459T93	Bromofenoxim	458.866	93.3787	458.87	9.94766	C13H7Br2N3O6	C19069	[M]-	MoNA	0.999648	neg	1	3.70478e+06	1.62706e+07	1.0133e+07	2.20909e+07	1.29147e+07	2.41817e+07	4.91392e+07	1.61547e+07	2.31875e+07	2.13783e+07	4.8064e+06	1.83523e+07	1.02398e+07	5.20793e+06	1.6266e+07
M885T803_2	Bryostatin 1	885.422	802.867	904.446	6.42984	C47H68O17	C05149	[M-H2O-H]-	BioDeepDB	0.997935	neg	1	2.7369e+06	4.27304e+06	6.04925e+06	5.98448e+06	3.99387e+06	6.83367e+06	3.64795e+06	9.88801e+06	7.76521e+06	1.12952e+07	4.15985e+06	7.15583e+06	1.32423e+07	8.97392e+06	1.18117e+07
M312T114	Bucharaine	312.157	113.705	331.178	10.8156	C19H25NO4	C10649	[M-H2O-H]-	MoNA	0.999796	neg	1	0	71958.2	129493	280285	185165	474160	792374	315103	594539	98088.8	3281.2	938777	496277	78100.3	1.56035e+06
M157T633	Buformin	157.134	633.115	157.133	7.30685	C6H15N5	C07674	[M]+	MoNA	0.998594	pos	1	9.58279e+06	1.60717e+06	1.56178e+06	7.10995e+06	1.70965e+06	1.41409e+06	1.4965e+06	1.32868e+06	1.14758e+06	5.92345e+06	1.31122e+06	1.22117e+06	6.64727e+06	1.67666e+06	4.66665e+06
M204T339	Bufotenin	204.124	338.727	204.126	13.4542	C12H16N2O	C08299	[M]+	MoNA	0.79726	pos	1	4.56325e+06	2.15682e+07	1.59479e+07	1.96045e+07	8.0431e+06	2.36312e+07	1.99615e+06	1.52066e+07	6.1122e+06	1.73481e+07	4.97706e+06	2.39342e+07	1.94033e+07	1.09231e+07	3.11335e+07
M466T838_2	Buprenorphine	466.292	837.58	467.304	9.28821	C29H41NO4	C08007	[M-H]-	BioDeepDB	0.665578	neg	1	1.778e+06	0	1.75083e+06	6.14831e+06	4.83962e+06	5.94492e+06	3.9523e+06	2.65572e+06	2.65604e+06	1.43922e+07	5.70998e+06	3.20771e+07	1.15317e+07	5.7591e+06	7.71587e+06
M238T478	Bupropion	238.107	477.522	239.108	28.9855	C13H18ClNO	C06860	[M-H]-	MoNA	0.996205	neg	1	71869.6	1.28489e+06	853340	1.46383e+06	110126	1.74584e+06	1.11907e+06	2.45866e+06	1.26043e+06	1.06815e+06	77641.6	1.00719e+06	1.10189e+06	932816	2.04758e+06
M246T84_1	Busulfan	246.025	83.8671	246.023	5.84672	C6H14O6S2	C06862	[M]-	GNPS	0.741737	neg	1	1.44239e+07	3.77782e+07	2.41245e+07	3.00499e+07	3.17247e+07	3.19068e+07	2.29582e+07	3.27618e+07	1.72434e+07	3.24031e+07	1.3147e+07	1.63814e+07	2.1471e+07	1.02284e+07	2.31502e+07
M354T571	But-3-enylglucosinolate	354.036	571.248	373.05	12.923	C11H19NO9S2	C08415	[M-H2O-H]-	MoNA	0.999957	neg	1	58859.9	2.32551e+06	942631	515894	74717.4	3.69601e+06	9127.49	1.40992e+06	3.00027e+06	1.70131e+06	55627	2.3692e+06	418676	1.66123e+06	906754
M193T565	Butabarbital	193.098	564.531	212.116	3.57906	C10H16N2O3	C07827	[M-H2O-H]-	BioDeepDB	0.823823	neg	1	150993	307582	199678	202220	156814	172554	210840	582632	207582	195284	161775	208703	433119	221852	437046
M194T132	Butamben	194.118	131.702	193.11	2.74825	C11H15NO2	C07875	[M+H]+	mzCloud	0.618397	pos	1	4.97526e+07	4.14288e+07	6.28525e+06	2.96216e+07	4.59648e+07	2.97491e+07	8.14776e+06	3.86535e+07	5.47304e+06	3.36927e+07	1.01595e+07	3.17449e+07	1.83939e+07	3.7632e+07	2.59217e+07
M200T581	Butylate	200.144	581.186	217.15	6.40046	C11H23NOS	C14323	[M+H-H2O]+	mzCloud	0.900916	pos	1	3.19267e+06	5.1978e+06	4.52838e+06	4.22111e+06	2.57548e+06	3.13386e+06	451089	4.09192e+06	2.19816e+06	3.77927e+06	2.25703e+06	4.3152e+06	4.53548e+06	3.95392e+06	5.03372e+06
M88T741	Butyric acid	88.0762	741.474	88.0524	0.0297217	C4H8O2	C00246	[M]+	BioDeepDB	9.1764e-05	pos	2	4.06148e+07	4.84649e+07	9.46054e+06	6.76695e+07	6.61702e+07	3.55546e+07	5.03277e+07	3.1028e+07	5.20039e+07	9.07996e+07	1.00094e+08	2.77838e+07	3.51045e+07	3.36367e+07	3.51894e+07
M232T393	Butyryl-L-carnitine	232.155	392.635	231.147	0.00501103	C11H21NO4	C02862	[M+H]+	BioDeepDB	1.39958e-44	pos	2	7.35362e+07	5.66755e+08	4.71811e+08	6.96863e+08	2.28609e+08	6.54085e+08	67919.7	4.94099e+08	2.57978e+08	1.26878e+09	1.53418e+08	6.08378e+08	8.08756e+08	3.51807e+08	8.68763e+08
M102T477	Cadaverine	102.056	476.666	102.116	5.77231	C5H14N2	C01672	[M]+	BioDeepDB	0.00140797	pos	2	5.67243e+06	4.28202e+07	2.57081e+07	5.32038e+06	2.03717e+07	1.95477e+07	1.264e+07	2.03115e+07	4.54119e+06	1.86976e+06	4.68329e+06	1.49175e+07	5.33e+06	5.27392e+06	4.21983e+07
M163T835	Caffeate	163.039	834.946	180.042	22.6043	C9H8O4	C01197	[M+H-H2O]+	mzCloud	9.82555e-07	pos	2	5.74941e+07	1.90495e+07	1.94193e+07	9.20409e+06	1.59241e+07	4.06689e+07	2.00835e+07	1.05484e+07	2.31825e+07	1.92703e+07	5.1821e+06	1.3506e+07	1.60643e+07	2.09138e+07	1.13295e+07
M323T83	Caffeic acid 3-glucoside	323.077	83.1577	342.095	0.49536	C15H18O9	C10431	[M-H2O-H]-	MoNA	0.986084	neg	1	1.33071e+07	3.0083e+07	4.49991e+07	3.08308e+07	2.08239e+07	3.88469e+07	2.98415e+07	4.01876e+07	3.40019e+07	3.52053e+07	1.72655e+07	4.24212e+07	4.57867e+07	1.92774e+07	3.8319e+07
M522T827	Calcimycin	522.262	827.422	523.268	2.34698	C29H37N3O6	C11309	[M-H]-	BioDeepDB	0.991459	neg	1	325425	3.99687e+06	4.61588e+06	2.89819e+06	777522	4.00267e+06	2.58992e+06	3.61615e+06	2.38122e+06	1.93611e+06	264510	3.93456e+06	3.22795e+06	581592	4.15951e+06
M399T804	Calcitriol	399.329	803.822	416.329	5.56247	C27H44O3	C01673	[M+H-H2O]+	BioDeepDB	0.655127	pos	1	1.15816e+07	5.29272e+07	5.2347e+07	6.51551e+07	1.98241e+07	4.42574e+07	34776	5.61506e+07	1.95963e+07	5.62271e+07	1.24637e+07	6.62011e+07	5.69953e+07	1.75475e+07	5.92676e+07
M159T553	Canavanine	159.084	553.418	176.091	3.03089	C5H12N4O3	C00308	[M+H-H2O]+	BioDeepDB	0.627811	pos	1	3.04354e+06	1.86363e+06	1.69668e+06	1.20796e+06	431351	2.6764e+06	4.19635e+06	1.11376e+06	516151	1.39004e+06	457697	5.35842e+06	1.80626e+06	470612	3.24886e+06
M421T759	Candesartan	421.144	758.935	440.16	7.17355	C24H20N6O3	C07468	[M-H2O-H]-	MoNA	0.707253	neg	1	134573	1.20113e+07	3.78146e+06	89398.9	24422.4	43342.2	1.15749e+06	295931	824918	8145.19	30489.5	21563.3	48786	37100.7	5674.1
M358T516	Cannabidiolic acid	358.218	515.606	358.214	9.01016	C22H30O4	C10784	[M]+	mzCloud	0.957902	pos	1	3.27414e+06	4.73882e+06	266104	389459	3.9848e+06	2.36081e+06	62835.4	1.27262e+06	1.84731e+06	4.09734e+06	1.31506e+06	175430	4.54997e+06	112420	4.04284e+06
M293T425	Cannabinol	293.191	424.584	310.193	17.4336	C21H26O2	C07580	[M+H-H2O]+	mzCloud	0.815292	pos	1	9.14509e+07	1.49788e+07	4.66621e+07	6.7569e+07	8.50147e+06	7.3339e+06	13175.4	5.38969e+07	4.77893e+06	9.87443e+06	2.28615e+06	4.69835e+07	1.24275e+07	1.77572e+07	1.46568e+07
M359T127	Capecitabine	359.156	126.654	359.149	18.7249	C15H22FN3O6	C12650	[M]-	MoNA	1	neg	1	52671.4	763343	138492	660737	28156.3	543080	919469	687255	969735	247487	46557.9	1.77689e+06	1.28027e+06	129659	1.12354e+06
M171T32	Capric acid	171.137	31.9741	172.146	11.3194	C10H20O2	C01571	[M-H]-	BioDeepDB	0.999855	neg	1	1.37892e+06	1.17283e+06	1.58625e+06	725279	1.54335e+06	656235	1.71731e+06	1.16932e+06	1.46938e+06	1.512e+06	926797	1.71834e+06	1.09176e+06	1.41343e+06	765175
M115T493	Caproic acid	115.075	493.057	116.084	16.1783	C6H12O2	C01585	[M-H]-	MoNA	0.746333	neg	1	36103	427459	571789	360279	208950	258974	329023	347064	102039	484093	156039	364080	306668	70014.7	618028
M125T84	Caprylic acid	124.99	84.4074	144.115	3.75753	C8H16O2	C06423	[M-H2O-H]-	BioDeepDB	0.617675	neg	1	2.26003e+07	1.17773e+07	2.55875e+07	1.85908e+07	4.81361e+07	1.79414e+07	1.21837e+07	3.54016e+07	2.4035e+07	2.42193e+07	3.48989e+07	1.94622e+07	2.94019e+07	5.94885e+07	1.02524e+07
M306T528	Capsaicin	306.206	527.604	305.199	0.263795	C18H27NO3	C06866	[M+H]+	MoNA	0.812002	pos	1	3.36937e+07	2.09151e+07	1.5514e+07	2.1284e+07	1.5693e+07	1.22269e+07	28854.1	1.35092e+07	6.22043e+06	1.92623e+07	1.83443e+07	1.05758e+07	1.95962e+07	7.69189e+06	1.62337e+07
M219T692	Capsidiol	219.175	692.087	236.178	0.58026	C15H24O2	C09627	[M+H-H2O]+	BioDeepDB	2.30184e-45	pos	2	3.23684e+08	2.56583e+08	2.64648e+08	2.50855e+08	2.85155e+08	2.44428e+08	2.84959e+08	2.51909e+08	2.70526e+08	2.46751e+08	2.67037e+08	2.54496e+08	2.53215e+08	2.56075e+08	2.59058e+08
M141T251	Carbamoyl phosphate	140.985	250.8	140.983	14.0679	CH4NO5P	C00169	[M]-	BioDeepDB	0.0767504	neg	2	7.50698e+06	2.21447e+06	6.65142e+06	1.05842e+06	4.32912e+06	1.06813e+06	488313	3.02727e+06	1.08083e+07	3.70688e+06	4.13711e+06	1.02365e+06	3.56475e+06	1.03014e+06	3.50357e+06
M191T745	Carbendazim	191.073	744.921	191.07	19.3079	C9H9N3O2	C10897	[M]-	BioDeepDB	0.833517	neg	1	854092	205883	395353	388306	351109	139739	225229	201963	210042	229889	907000	286035	168560	185896	182577
M169T346	Carbimazole	169.036	345.608	186.046	17.152	C7H10N2O2S	C07615	[M+H-H2O]+	BioDeepDB	0.836117	pos	1	3.05207e+06	7.21842e+06	7.32171e+06	7.15569e+06	1.72939e+06	2.36079e+06	369759	8.32405e+06	4.87073e+06	9.66914e+06	2.28264e+06	7.79093e+06	8.31509e+06	5.87554e+06	8.4572e+06
M222T343	Carbofuran	222.115	342.587	221.105	9.29687	C12H15NO3	C14291	[M+H]+	mzCloud	0.830504	pos	1	2.48093e+07	3.84447e+07	2.99408e+07	3.10013e+07	2.86159e+07	2.00732e+07	7.88396e+06	1.01087e+07	9.57022e+06	5.78105e+07	1.04665e+07	1.01638e+07	1.68296e+07	1.08489e+07	3.80324e+07
M216T88_2	Carboxin	216.048	88.1226	235.067	1.70064	C12H13NO2S	C11255	[M-H2O-H]-	BioDeepDB	0.989779	neg	1	2.65618e+06	3.80724e+07	4.7569e+07	6.24835e+07	6.0104e+06	3.41677e+07	4.30985e+07	2.71376e+07	4.34698e+07	5.10979e+07	2.64045e+06	5.39967e+07	4.20516e+07	7.92276e+06	8.29148e+07
M191T102	Carglumic acid	191.067	101.663	190.059	2.32917	C6H10N2O5	C05829	[M+H]+	BioDeepDB	0.688971	pos	1	6.32034e+06	5.01412e+06	7.86237e+06	8.01303e+06	6.69312e+06	6.79703e+06	848722	2.53554e+06	6.48753e+06	7.36675e+06	7.0588e+06	7.92444e+06	1.01734e+07	7.92446e+06	8.08886e+06
M243T459	Carisoprodol	243.171	458.678	260.174	18.6301	C12H24N2O4	C07927	[M+H-H2O]+	BioDeepDB	0.988992	pos	1	203670	307181	1.3027e+06	2.80066e+06	196829	1.98216e+06	294526	5.71602e+06	297194	2.14761e+06	2.26821e+06	3.15854e+06	638095	1.14145e+06	4.00543e+06
M492T322	Carmine red	492.087	321.825	492.09	7.7588	C22H20O13	C11254	[M]+	MoNA	0.998862	pos	1	1.11599e+06	7.77671e+06	6.52119e+06	4.65155e+06	2.69537e+06	5.36428e+06	0	4.52311e+06	968551	402701	13081.1	2.55809e+06	3.23857e+06	387597	2.27585e+06
M225T101	Carnosine	225.098	101.254	226.107	3.2756	C9H14N4O3	C00386	[M-H]-	BioDeepDB	0.619372	neg	1	1.0828e+06	2.19248e+06	2.33136e+06	1.76353e+06	1.12726e+07	1.42619e+07	2.11329e+07	1.46614e+07	1.2536e+07	1.96511e+06	3.62148e+06	3.33446e+06	1.70839e+07	1.20623e+06	1.72604e+06
M273T433	Carprofen	273.054	433.057	273.056	5.34046	C15H12ClNO2	C18364	[M]-	BioDeepDB	0.927369	neg	1	858804	1.07466e+06	1.5433e+06	1.79151e+06	900071	1.03177e+06	270589	1.46772e+06	2.04172e+06	2.38606e+06	934525	2.78091e+06	1.70109e+06	862706	840463
M407T686	Carvedilol	407.204	685.822	406.189	17.3355	C24H26N2O4	C06875	[M+H]+	mzCloud	0.807663	pos	1	365067	7.49056e+06	2.66139e+06	3.02717e+06	1.07318e+06	1.26122e+06	0	9.90633e+06	3.91976e+06	9.59676e+06	256567	1.175e+07	7.70599e+06	679800	1.32371e+07
M220T660	Caryophyllene alpha-oxide	220.179	659.634	220.183	18.3434	C15H24O	C16908	[M]+	BioDeepDB	0.769731	pos	1	1.33725e+07	2.79827e+06	1.31291e+07	3.25827e+06	2.87635e+06	2.28338e+07	1.0036e+07	1.02148e+07	8.69547e+06	9.23762e+06	3.51926e+06	2.71865e+06	2.57805e+06	2.07509e+06	2.56692e+06
M291T173	Catechin	291.083	172.602	290.079	11.6089	C15H14O6	C06562	[M+H]+	BioDeepDB	0.766278	pos	1	2.22602e+06	1.08374e+07	1.29307e+07	9.65391e+06	3.97242e+06	9.89088e+06	0	1.03536e+07	6.59564e+06	8.50386e+06	62967.7	1.04657e+07	1.11807e+07	5.9439e+06	1.14117e+07
M111T606	Catechol	111.044	605.883	110.037	1.81128	C6H6O2	C00090	[M+H]+	BioDeepDB	0.35443	pos	2	3.48461e+07	1.76493e+07	4.39465e+07	1.68486e+07	1.72044e+07	4.45552e+07	1.5146e+07	2.9108e+07	3.06007e+07	2.18404e+07	2.34014e+07	1.48508e+07	8.27434e+07	2.76089e+07	1.99872e+07
M402T71	CDP	402.009	70.7375	403.018	4.55117	C9H15N3O11P2	C00112	[M-H]-	BioDeepDB	2.70829e-06	neg	2	2.61799e+06	1.11198e+07	8.26484e+06	8.6413e+06	3.84734e+06	7.3949e+06	1.01253e+07	7.72929e+06	5.95952e+06	5.98173e+06	2.65634e+06	8.91894e+06	8.66258e+06	3.87968e+06	7.84017e+06
M632T300	CE(18:1(9Z))	631.578	300.452	650.6	6.43743	C45H78O2	C14641	[M-H2O-H]-	BioDeepDB	0.997942	neg	1	28223.9	2.45144e+06	654530	788313	300244	620883	910210	609167	810369	271910	9595.45	121974	40378.8	15058.2	34257.1
M367T404	Cefaclor	367.036	404.043	367.039	8.4486	C15H14ClN3O4S	C06877	[M]-	MoNA	0.963755	neg	1	11075.9	596833	739406	593317	151364	542855	644177	577544	497922	850186	20844.6	642422	347016	151927	887005
M362T124	Cefadroxil	362.084	124.104	363.089	7.64719	C16H17N3O5S	C06878	[M-H]-	BioDeepDB	0.727944	neg	1	130535	2.32958e+06	300590	2.64136e+06	877476	2.09252e+06	2.44761e+06	2.56606e+06	1.24896e+06	686979	418811	2.24643e+06	2.76742e+06	1.72836e+06	3.17232e+06
M377T63	Cefalotin	377.028	63.3458	396.045	4.23542	C16H16N2O6S2	C07761	[M-H2O-H]-	BioDeepDB	0.995263	neg	1	235347	180407	309129	563943	444142	402471	292255	610639	430441	377307	389629	352826	331345	604223	431053
M454T410	Cefazolin	454.04	409.663	454.03	21.242	C14H14N8O4S3	C06880	[M]-	MoNA	0.913272	neg	1	1449.75	372072	1.47147e+06	429025	281904	257377	583289	304586	475954	172573	0	981988	597342	130481	501446
M395T80	Cefdinir	395.036	79.6134	395.036	1.22467	C14H13N5O5S2	C08110	[M]+	BioDeepDB	0.694201	pos	1	3.57916e+06	5.9467e+06	5.06055e+06	5.96264e+06	4.71617e+06	6.18823e+06	0	2.02998e+06	2.02883e+06	7.31671e+06	3.32661e+06	2.10954e+06	4.34409e+06	4.37227e+06	8.0496e+06
M626T330	Cefoperazone	626.114	329.85	645.142	15.2674	C25H27N9O8S2	C06883	[M-H2O-H]-	BioDeepDB	0.999995	neg	1	128130	934885	788374	775378	377623	477922	432159	646245	555354	343169	96389.5	595440	692954	219577	629404
M389T248_2	Cefprozil	389.11	248.101	389.104	14.7722	C18H19N3O5S	C06888	[M]+	GNPS	0.733646	pos	1	6.59553e+06	1.73964e+07	2.04914e+07	1.31195e+07	1.07268e+07	1.65864e+07	220032	1.9454e+07	2.13136e+07	8.40229e+06	593701	1.36447e+07	1.96303e+07	2.24872e+07	1.86354e+07
M350T356	Cefradine	350.121	356.08	349.11	11.7956	C16H19N3O4S	C06897	[M+H]+	BioDeepDB	0.795661	pos	1	2.76214e+06	5.82251e+06	5.78408e+06	8.88668e+06	3.72702e+06	5.62496e+06	0	8.36398e+06	4.54814e+06	1.36748e+07	3.48739e+06	4.1279e+06	1.4865e+06	8.48946e+06	1.18562e+06
M424T98	Cefuroxime	424.059	98.4946	424.069	23.3688	C16H16N4O8S	C06894	[M]-	BioDeepDB	0.88502	neg	1	119203	1.21541e+06	498960	2.02959e+06	234656	1.81712e+06	2.51755e+06	3.79167e+06	1.85305e+06	189831	38074.1	1.58978e+06	329697	306001	88528.1
M380T118	Celecoxib	380.058	118.349	381.076	28.4393	C17H14F3N3O2S	C07589	[M-H]-	BioDeepDB	1	neg	1	97518.4	1.0433e+06	60416.1	78739	30875.9	1.48167e+06	104724	755985	777540	1.07727e+06	57043.8	290632	1.03866e+06	198490	788915
M347T335	Cephalexin	347.097	335.473	347.094	9.8352	C16H17N3O4S	C06895	[M]-	BioDeepDB	0.758457	neg	1	118063	60499	36716.1	1.21434e+06	43801.2	693246	916568	1.53487e+06	338234	102227	228530	846778	1.2938e+06	443793	1.38216e+06
M416T360	Cephalosporin C	416.111	360.471	415.105	1.6877	C16H21N3O8S	C00916	[M+H]+	BioDeepDB	8.00437e-07	pos	2	76220.2	4.08887e+06	396776	8.65598e+06	1.07166e+07	2.56575e+07	0	1.68453e+06	508784	223918	2.37051e+06	1.40359e+06	3.50078e+07	3.35513e+07	7.33722e+06
M223T67	Cerulenin	223.125	67.2177	223.121	18.3492	C12H17NO3	C12058	[M]+	BioDeepDB	0.875322	pos	1	1.72511e+06	1.41783e+06	2.52123e+06	1.79962e+06	586329	1.81619e+06	2.05539e+06	2.9064e+06	1.02554e+06	2.08123e+06	1.86605e+06	3.3992e+06	2.02848e+06	1.89604e+06	3.64916e+06
M387T368	Cetirizine	387.14	368.045	388.155	21.0998	C21H25ClN2O3	C07778	[M-H]-	MoNA	0.999299	neg	1	87219.1	513457	446467	1.2162e+06	1.08232e+06	388782	319326	709920	554141	246186	54673.2	984027	952771	419574	1.09963e+06
M304T707	Cetraxate	304.154	707.098	305.163	3.38846	C17H23NO4	C01564	[M-H]-	MoNA	0.993751	neg	1	1.3324e+06	4.64056e+06	894364	1.5819e+06	4.0952e+06	3.65398e+06	1.35113e+06	1.88084e+06	977274	1.13836e+06	2.66386e+06	1.8411e+06	3.74523e+06	4.31232e+06	1.23816e+06
M135T429	Chavicol	135.081	429.031	134.073	1.29108	C9H10O	C16930	[M+H]+	BioDeepDB	4.15745e-07	pos	2	1.5334e+06	9.0973e+06	9.68667e+06	1.09803e+07	1.64585e+06	1.97261e+06	1.40108e+06	9.96163e+06	1.70902e+06	1.04692e+07	996253	7.27297e+06	9.18004e+06	1.47441e+06	9.43584e+06
M334T120	Chelidonine	334.115	119.958	353.126	20.1229	C20H19NO5	C12242	[M-H2O-H]-	MoNA	1	neg	1	413709	1.05871e+06	168930	850741	243086	589533	1.30909e+06	622812	601209	420387	259905	285597	407871	241802	257408
M362T316	Chelirubine	362.086	315.904	362.103	1.22677	C21H16NO5	C06327	[M]+	BioDeepDB	1.26988e-05	pos	2	1.98882e+06	3.24099e+07	2.78001e+07	1.45103e+07	4.95173e+06	1.76204e+07	0	1.44559e+07	9.12219e+06	8.52153e+06	26212.2	1.25195e+07	2.04186e+07	7.18549e+06	1.52058e+07
M392T790	Chenodeoxycholic acid	392.288	789.577	392.293	0.387031	C24H40O4	C02528	[M]-	BioDeepDB	0.585893	neg	1	560482	3.90618e+06	2.67918e+06	269224	380074	2.77012e+06	3.98516e+06	4.86312e+06	1.96238e+06	2.14809e+06	422038	1.05871e+06	2.11172e+06	989998	1.00798e+06
M898T767_1	Chikusetsusaponin III	897.538	766.954	916.54	18.9504	C47H80O17	C17539	[M-H2O-H]-	MoNA	1	neg	1	0	3.55287e+06	3.30645e+06	1.88169e+06	95323.7	6.86762e+06	632307	1.32773e+06	2.09051e+06	2.10568e+06	0	3.47821e+06	748887	20162.9	1.60165e+07
M405T366	Chitobiose	405.144	365.957	424.169	17.3202	C16H28N2O11	C01674	[M-H2O-H]-	BioDeepDB	0.863722	neg	1	11534.9	674058	422459	556083	19299.8	525943	541502	576140	788761	295876	26787.1	661065	1.08447e+06	177460	739382
M284T401	Chlorambucil	284.055	400.658	303.079	21.7838	C14H19Cl2NO2	C06900	[M-H2O-H]-	BioDeepDB	0.998471	neg	1	4961.54	295014	243606	306524	93764	60024.5	412567	219443	197898	156795	53090.4	329176	283998	162121	49671.9
M284T72	Chloraminophenamide	283.956	72.4783	284.964	4.42591	C6H8ClN3O4S2	C07460	[M-H]-	MoNA	0.995563	neg	1	2.32352e+06	3.34863e+06	3.05993e+06	3.79682e+06	2.45666e+06	3.829e+06	2.96413e+06	2.9867e+06	2.52473e+06	3.56863e+06	2.51637e+06	4.25383e+06	2.35948e+06	1.96496e+06	4.30941e+06
M303T760	Chloramphenicol	302.989	759.835	322.012	15.3178	C11H12Cl2N2O5	C00918	[M-H2O-H]-	BioDeepDB	0.787312	neg	1	0	3.60733e+06	17431.5	863100	31843.2	2.41443e+06	96566.3	1.0461e+06	108414	52702.3	0	22335.9	1.80741e+06	0	1.22261e+06
M298T452_1	Chlordiazepoxide	298.077	452.367	299.083	5.97301	C16H14ClN3O	C06901	[M-H]-	MoNA	0.997509	neg	1	16883.5	132550	690768	342281	67280.1	295784	561673	250877	252536	476856	47217.8	613775	275040	192186	395526
M202T360	Chloridazon	202.017	359.952	221.036	1.85902	C10H8ClN3O	C18570	[M-H2O-H]-	BioDeepDB	0.990209	neg	1	6.13192e+06	9.94475e+06	1.90135e+07	2.59092e+07	9.69807e+06	1.13751e+07	2.61317e+07	1.64452e+07	1.07436e+07	3.83656e+07	2.95595e+06	3.03338e+07	1.82893e+07	1.04987e+07	4.4236e+07
M355T321	Chlorogenic acid	355.1	320.658	354.095	3.73235	C16H18O9	C00852	[M+H]+	BioDeepDB	0.696428	pos	1	675350	4.29112e+06	4.75907e+06	950695	539228	1.77314e+06	701666	3.76077e+06	2.34489e+06	1.85937e+06	405759	4.23821e+06	5.11731e+06	822772	4.26496e+06
M318T605	Chloroquine	318.171	605.381	319.182	10.728	C18H26ClN3	C07625	[M-H]-	BioDeepDB	0.86939	neg	1	16654.2	289266	568371	1.13726e+06	33751.2	102108	1.39669e+06	1.06796e+06	1.90932e+06	532492	8930.8	902853	365204	5256.84	1.42486e+06
M278T118_1	Chlorothiazide	277.936	118.467	294.949	20.3741	C7H6ClN3O4S2	C07461	[M+H-H2O]+	MoNA	0.986276	pos	1	2.28476e+06	1.05264e+07	9.62182e+06	1.71112e+06	5.12979e+06	1.6134e+06	0	7.63953e+06	1.39467e+06	3.53473e+06	356407	1.83027e+06	8.02212e+06	1.35029e+06	977990
M275T344	Chlorpheniramine	275.139	344.135	274.124	29.7639	C16H19ClN2	C06905	[M+H]+	BioDeepDB	0.959628	pos	1	10287.4	4.24383e+06	2.25176e+06	6.26721e+06	139737	4.80423e+06	0	3.40019e+06	1.71894e+06	3.6233e+06	18176.7	4.51716e+06	4.82514e+06	268492	6.21603e+06
M332T32	Chlorpyrifos	331.914	31.9589	348.926	13.5439	C9H11Cl3NO3PS	C14322	[M+H-H2O]+	BioDeepDB	0.863202	pos	1	2.44824e+06	1.38439e+06	2.04114e+06	328432	1.92229e+06	420565	2.04237e+06	541546	2.46456e+06	4.74121e+06	438030	2.48293e+06	3.46331e+06	618790	518912
M304T35	Chlorpyrifos-methyl	303.883	35.3192	320.895	14.6177	C7H7Cl3NO3PS	C14520	[M+H-H2O]+	BioDeepDB	0.999991	pos	1	1.05708e+07	6.85153e+06	6.55984e+06	4.36648e+06	4.63311e+06	4.67033e+06	1.02248e+07	5.66208e+06	3.95399e+06	6.92987e+06	4.13453e+06	6.90832e+06	3.98186e+06	5.13045e+06	3.60475e+06
M340T95	Chlorsulfuron	340.019	94.6072	357.03	9.13833	C12H12ClN5O4S	C05071	[M+H-H2O]+	BioDeepDB	0.99944	pos	1	1.20919e+06	1.28706e+06	5.83936e+06	4.4406e+06	847100	6.84605e+06	0	6.83622e+06	1.22403e+06	4.30781e+06	2.39772e+06	5.17294e+06	8.52533e+06	6.04715e+06	6.3116e+06
M385T325	Cholest-4-en-3-one	385.343	325.039	384.339	10.115	C27H44O	C00599	[M+H]+	mzCloud	0.965837	pos	1	5.72231e+06	3.91638e+06	3.56927e+06	4.0253e+06	425155	1.48595e+06	0	3.59669e+06	442311	1.89262e+06	471359	537834	2.63288e+06	2.08276e+06	2.41043e+06
M104T189	Choline	104.107	188.601	104.108	1.72013	C5H14NO	C00114	[M+H]+	BioDeepDB	5.60243e-10	pos	2	2.52411e+07	1.62667e+07	8.46623e+07	5.81213e+07	7.73092e+06	8.98847e+07	2.16435e+06	1.42479e+07	6.24696e+06	1.27472e+07	3.17685e+06	4.58249e+07	1.07598e+07	6.44896e+06	3.45748e+07
M226T124	Chorismate	226.047	124.104	226.048	1.54139	C10H10O6	C00251	[M]-	BioDeepDB	0.66318	neg	1	198538	893993	774406	660433	373926	457809	1.37057e+06	1.00097e+06	700159	516528	118401	838925	788823	365622	906725
M255T632	Chrysophanol	255.066	631.552	254.058	1.86685	C15H10O4	C10315	[M+H]+	BioDeepDB	0.00756938	pos	2	7.01066e+06	9.21171e+06	1.47966e+07	4.4165e+07	381847	4.19637e+07	35768.8	3.54628e+07	6.59236e+06	1.85147e+07	7.34961e+06	3.95349e+07	4.04946e+07	2.21297e+07	7.21753e+07
M339T117	Cilastatin	339.14	116.754	358.156	5.38431	C16H26N2O5S	C01675	[M-H2O-H]-	MoNA	0.709882	neg	1	725122	129092	433413	232654	322873	98279.1	637616	761356	204341	703263	121499	271854	436042	188055	672611
M253T83	Cimetidine	253.12	82.6796	252.116	10.6624	C10H16N6S	C06952	[M+H]+	BioDeepDB	0.793979	pos	1	701454	2.90407e+06	3.34848e+06	691531	580628	2.76166e+06	85633.8	694834	2.5357e+06	1.79853e+06	2.49071e+06	2.0039e+06	2.7495e+06	529880	560005
M263T110	Cinoxacin	263.07	110.263	262.059	12.9159	C12H10N2O5	C08052	[M+H]+	BioDeepDB	0.893207	pos	1	2.50332e+06	1.89597e+07	1.55499e+07	2.12348e+07	5.19112e+06	2.61764e+07	47999.5	1.94459e+07	1.07396e+07	1.49003e+07	1.13446e+06	1.82387e+07	2.50244e+07	1.15662e+07	3.75882e+07
M314T373	Ciprofloxacin	314.124	373.401	331.133	6.23647	C17H18FN3O3	C05349	[M+H-H2O]+	mzCloud	0.802813	pos	1	103929	4.01836e+06	3.51234e+06	4.68182e+06	963373	4.35692e+06	0	5.0313e+06	1.12583e+06	5.83121e+06	65061.1	6.07092e+06	6.09712e+06	1.50844e+06	8.71167e+06
M131T451	cis-4-Hydroxy-D-proline	131.164	450.892	131.058	9.58335	C5H9NO3	C03440	[M]+	BioDeepDB	0.0228836	pos	2	4.1027e+07	3.51873e+07	3.37851e+07	3.785e+07	2.37115e+07	2.20204e+07	26643.6	3.53212e+07	2.61123e+07	1.97401e+07	532521	3.33971e+07	2.84871e+06	2.53735e+07	2.65939e+07
M237T602	cis-4,5-Dihydroxy-4,5-dihydropyrene	237.11	602.053	236.084	8.84155	C16H12O2	C18249	[M+H]+	BioDeepDB	0.799564	pos	1	734871	7.97674e+06	8.06557e+06	1.10243e+07	4.44418e+06	1.31904e+07	399570	9.94364e+06	3.73214e+06	1.22113e+07	445501	1.06257e+07	1.21831e+07	4.39377e+06	1.45578e+07
M175T163	cis-Aconitic acid	175.024	163.313	174.016	0.576742	C6H6O6	C00417	[M+H]+	BioDeepDB	0.000195956	pos	2	752674	3.41985e+07	8.04262e+06	7.38146e+06	3.50942e+06	1.3431e+07	667047	7.45612e+06	4.6305e+06	3.4314e+06	421306	791288	7.97807e+06	2.87832e+06	3.59348e+06
M219T589	Cis-zeatin	219.138	589.324	219.112	0.0527222	C10H13N5O	C00371	[M]+	BioDeepDB	0.579709	pos	1	5.53271e+06	4.99399e+06	6.1756e+06	6.32569e+06	5.44946e+06	5.4826e+06	163126	4.80625e+06	4.70664e+06	5.3129e+06	4.68935e+06	5.40559e+06	5.75246e+06	5.68963e+06	5.38009e+06
M143T185	cis,cis-Muconate	143.033	184.643	142.027	4.49883	C6H6O4	C02480	[M+H]+	mzCloud	0.000111409	pos	2	1.33872e+08	2.65858e+08	9.85351e+07	1.27211e+08	3.17517e+07	1.07589e+08	8.729e+07	7.40637e+07	8.92467e+07	3.38314e+08	2.0213e+07	1.10413e+08	5.11614e+07	1.97142e+07	1.87643e+08
M448T642	Cisapride	448.177	642.487	465.183	2.95511	C23H29ClFN3O4	C06910	[M+H-H2O]+	mzCloud	0.644307	pos	1	9.01181e+06	1.23778e+07	9.32938e+06	8.86163e+06	4.03024e+06	2.71623e+06	0	1.19865e+06	1.88027e+06	5.25373e+06	1.65247e+06	659662	1.75236e+06	2.97649e+06	3.96442e+06
M325T83	Citalopram	325.177	82.6274	324.164	4.63876	C20H21FN2O	C07572	[M+H]+	BioDeepDB	0.925187	pos	1	8.30877e+06	6.66182e+06	1.07343e+07	8.17514e+06	8.5439e+06	6.50893e+06	1.17269e+06	9.23237e+06	8.56484e+06	6.24056e+06	8.93566e+06	7.43487e+06	1.03733e+07	8.89187e+06	8.18879e+06
M113T782	Citraconic acid	113.018	782.027	130.027	13.7164	C5H6O4	C02226	[M+H-H2O]+	BioDeepDB	0.962068	pos	1	4.25639e+07	2.45112e+07	1.18387e+07	2.02398e+07	1.09774e+07	3.63294e+07	1.04242e+07	2.97293e+07	9.94915e+06	2.63506e+07	9.46228e+06	2.24061e+07	2.55231e+07	1.87849e+07	2.65615e+07
M403T434	Citreoviridin	403.216	433.77	402.204	11.836	C23H30O6	C16766	[M+H]+	mzCloud	0.706971	pos	1	7.2883e+06	212816	7.86523e+06	8.55544e+06	140145	287329	139967	7.43127e+06	94765.3	193702	35575.1	5.19662e+06	70550.5	3.72124e+06	178003
M191T130	Citric acid	191.018	129.691	192.027	2.84868	C6H8O7	C00158	[M-H]-	BioDeepDB	3.02888e-26	neg	2	7.90525e+06	2.69829e+07	1.34683e+07	1.56331e+07	7.58138e+06	1.6817e+07	1.38937e+07	1.10817e+07	1.37262e+07	9.84315e+06	6.6116e+06	6.67608e+06	1.42202e+07	1.02261e+07	1.3236e+07
M231T102	Citrinin	231.062	102.072	250.084	14.9788	C13H14O5	C16765	[M-H2O-H]-	mzCloud	0.935122	neg	1	1.16445e+06	6.68768e+06	5.15784e+06	8.18292e+06	2.67525e+06	8.10173e+06	1.3567e+07	7.82808e+06	9.82598e+06	8.40572e+06	1.60286e+06	1.60909e+07	6.83966e+06	3.17232e+06	1.66099e+07
M174T92	Citrulline	174.087	91.8289	175.096	4.92599	C6H13N3O3	C00327	[M-H]-	BioDeepDB	4.57417e-06	neg	2	8.12624e+06	1.16364e+07	1.94986e+07	1.15345e+07	7.64403e+06	1.19252e+07	1.00168e+07	1.04016e+07	8.12192e+06	1.08028e+07	7.16642e+06	1.48999e+07	1.5119e+07	1.36804e+07	1.42932e+07
M180T409	Clavulanate	180.029	408.567	199.048	5.46483	C8H9NO5	C06662	[M-H2O-H]-	BioDeepDB	0.771954	neg	1	1.464e+06	3.24587e+06	3.75711e+06	2.28792e+06	2.16285e+06	2.28615e+06	1.81051e+06	3.11722e+06	1.96213e+06	1.6343e+06	1.94211e+06	2.07751e+06	1.56236e+06	1.03171e+06	1.27191e+06
M433T524	Clerodin	433.226	524.097	434.231	6.07404	C24H34O7	C09075	[M-H]-	GNPS	0.997608	neg	1	7.6624e+06	2.28443e+07	2.81188e+07	1.57676e+07	1.57536e+07	1.28764e+07	3.99668e+07	8.59826e+06	3.32077e+07	3.85768e+07	1.12812e+07	1.92271e+07	2.80322e+07	2.15276e+07	4.89185e+07
M307T85	Clobenpropit	307.072	85.4291	308.086	23.4844	C14H17ClN4S	C17934	[M-H]-	MoNA	1	neg	1	9.73596e+06	1.14488e+07	5.68228e+07	1.205e+07	1.99302e+07	3.22803e+07	8.30234e+06	1.6374e+07	2.80395e+07	3.49334e+07	1.47885e+07	4.75648e+07	3.92117e+07	1.86664e+07	3.9781e+07
M242T80	Clofibrate	242.072	80.2814	242.071	4.18145	C12H15ClO3	C06916	[M]+	BioDeepDB	0.995175	pos	1	7.45416e+06	6.53998e+06	7.03039e+06	8.4281e+06	6.06951e+06	5.06765e+06	2.48555e+06	7.73037e+06	7.0163e+06	6.55198e+06	6.19919e+06	6.31623e+06	4.70703e+06	6.16881e+06	6.31083e+06
M297T826	Clomipramine	297.147	825.79	314.155	1.61079	C19H23ClN2	C06918	[M+H-H2O]+	BioDeepDB	0.600346	pos	1	5.34808e+07	1.73535e+07	8.39142e+06	3.10979e+07	2.62474e+07	1.06878e+07	1.84697e+07	170554	3.72955e+07	1.91106e+07	9.27184e+06	1.05549e+07	4.34456e+07	4.56976e+07	1.81262e+07
M429T110	Cloransulam-methyl	429.04	110.454	429.031	20.2222	C15H13ClFN5O5S	C10907	[M]+	MoNA	1	pos	1	44344.3	4.80151e+06	3.47419e+06	3.38435e+06	314198	6.44597e+06	0	964972	226451	2.73309e+06	1.05418e+06	6.00495e+06	9.81725e+06	921761	5.22372e+06
M248T94	clothianidin	247.999	93.9212	249.678	9.69876	C6H8ClN5O2S	C18508	[M-H]-	MoNA	0.999593	neg	1	1.1271e+06	3.86007e+06	5.91937e+06	3.82856e+06	891497	534338	3.4668e+06	4.64254e+06	3.65934e+06	4.52154e+06	1.92451e+06	6.01869e+06	6.21951e+06	3.88258e+06	6.62436e+06
M434T106	Cloxacillin	434.069	106.16	435.066	25.7033	C19H18ClN3O5S	C06923	[M-H]-	GNPS	1	neg	1	309512	3.83507e+06	379263	1.08669e+06	665279	237314	1.1122e+06	1.67443e+06	1.45094e+06	1.32551e+06	39005.5	136840	1.21709e+06	68897.4	360940
M326T220	Clozapine	326.123	219.587	326.13	19.4503	C18H19ClN4	C06924	[M]+	mzCloud	0.981509	pos	1	2.07829e+06	5.38609e+07	8.90714e+07	6.97814e+07	8.35791e+06	4.89794e+07	0	5.1583e+07	9.20549e+06	3.4355e+07	295094	5.41549e+07	1.12017e+07	1.77208e+07	2.76148e+07
M322T87	CMP	322.044	87.3307	323.052	3.05428	C9H14N3O8P	C00055	[M-H]-	BioDeepDB	2.1642e-09	neg	2	6.02938e+07	5.4128e+07	7.28861e+07	4.81908e+07	7.15912e+07	4.339e+07	4.57364e+07	5.63511e+07	4.3595e+07	3.28069e+07	4.83441e+07	5.25783e+07	5.97623e+07	5.20994e+07	5.52588e+07
M304T397	Cocaine	304.151	397.331	303.147	12.037	C17H21NO4	C01416	[M+H]+	mzCloud	0.705777	pos	1	968624	5.82924e+06	3.71634e+06	6.43225e+06	1.68027e+06	4.16343e+06	311236	4.07763e+06	1.86571e+06	635045	1.01291e+06	4.94943e+06	205754	2.65801e+06	5.60673e+06
M299T767	Codeine	299.148	766.833	299.152	12.298	C18H21NO3	C06174	[M]-	MoNA	0.7528	neg	1	2.91819e+06	587795	124829	1.99764e+06	3.0087e+06	171985	556689	609783	1.73812e+06	4.46485e+06	1.39593e+06	1.89313e+06	2.08799e+06	179155	177959
M645T332	Coenzyme F420-1	645.13	331.722	644.137	20.6691	C24H29N4O15P	C19152	[M+H]+	BioDeepDB	0.800168	pos	1	456628	3.97685e+06	3.42534e+06	3.34807e+06	709481	3.23512e+06	0	2.94001e+06	431444	2.36379e+06	0	4.57437e+06	4.71753e+06	651521	6.57867e+06
M380T579	Colchicine	380.157	579.067	399.168	20.1548	C22H25NO6	C07592	[M-H2O-H]-	MoNA	0.953081	neg	1	31980.6	834559	684432	758583	391689	825853	865308	853929	430988	623591	25537.3	762390	711498	320051	980718
M178T85	Coniferyl aldehyde	178.059	85.0306	178.063	23.4059	C10H10O3	C02666	[M]+	BioDeepDB	0.303609	pos	2	1.6941e+07	2.0549e+07	1.13884e+07	2.3865e+07	1.69362e+07	1.34678e+07	580637	6.67578e+06	2.2295e+07	2.04367e+07	1.59915e+07	3.04737e+07	2.24801e+07	2.82035e+07	2.48968e+07
M635T283	Corilagin	635.1	283.146	634.081	19.1252	C27H22O18	C10219	[M+H]+	mzCloud	0.863726	pos	1	551156	6.0387e+06	8.38858e+06	3.76281e+06	247710	3.93374e+06	0	3.22845e+06	684057	238008	0	1.22204e+06	1.71032e+06	140777	3.84824e+06
M346T735	Cortexolone	346.21	734.653	346.214	13.4931	C21H30O4	C05488	[M]-	BioDeepDB	0.751009	neg	1	311219	198599	430390	430638	544527	382035	510443	162276	906995	400875	600121	208018	1.39536e+06	865383	457898
M345T735	Corticosterone	345.206	735.118	346.214	3.05411	C21H30O4	C02140	[M-H]-	BioDeepDB	1.41943e-07	neg	2	24420.9	1.8283e+06	882630	1.06833e+06	1.1552e+06	75227.1	3.35193e+06	2.31725e+06	5.40615e+06	3.44298e+06	463949	2.02233e+06	7.67328e+06	4.87997e+06	4.61723e+06
M363T590	Cortisol	363.238	589.665	362.209	0.328345	C21H30O5	C00735	[M+H]+	BioDeepDB	0.609818	pos	1	725474	2.65593e+06	4.88774e+06	2.97363e+06	529586	2.79166e+06	302219	799052	4.54262e+06	2.58615e+06	676636	2.13716e+06	2.45812e+06	2.62029e+06	3.14916e+06
M385T637	Cortisol 21-acetate	385.204	637.044	404.22	6.55013	C23H32O6	C02821	[M-H2O-H]-	BioDeepDB	0.719601	neg	1	439723	1.30266e+07	6.88753e+06	1.40725e+07	1.3226e+06	5.46028e+06	1.17298e+07	1.20725e+07	1.14185e+07	1.59502e+07	1.58063e+06	1.1802e+07	1.73718e+07	1.56904e+06	2.95413e+07
M359T615	Cortisone	359.189	615.301	360.194	6.3098	C21H28O5	C00762	[M-H]-	BioDeepDB	0.66412	neg	1	18228.5	2.06185e+06	1.2897e+06	2.90383e+06	76543.1	2.75378e+06	2.42585e+06	1.81617e+06	1.82724e+06	1.91115e+06	51270.1	4.11735e+06	4.10139e+06	98924.2	3.86909e+06
M401T688	Cortisone acetate	401.192	688.402	402.204	11.4411	C23H30O6	C08173	[M-H]-	BioDeepDB	0.810163	neg	1	2.8118e+06	2.8257e+06	1.721e+07	1.77585e+07	4.90374e+06	438390	2.88838e+07	1.61674e+07	8.07978e+06	1.5442e+07	4.22919e+06	2.38482e+07	1.17021e+07	4.66393e+06	3.07098e+07
M882T480_1	Corynebactin	882.26	480.372	882.256	4.89998	C39H42N6O18	C12219	[M]+	GNPS	0.996249	pos	1	595853	1.69339e+06	2.73885e+06	1.6248e+06	969932	1.3207e+06	0	1.70212e+06	1.0862e+06	2.0257e+06	0	3.61777e+06	4.79323e+06	1.49394e+06	2.80701e+06
M233T384	Costunolide	233.158	383.92	232.146	18.1107	C15H20O2	C09382	[M+H]+	GNPS	0.997275	pos	1	1.32143e+07	4.92053e+07	4.8184e+07	5.86712e+07	2.15193e+07	5.42514e+07	101278	5.72995e+07	2.218e+07	1.23785e+07	121064	7.32135e+07	8.84949e+06	4.7228e+07	6.2537e+07
M323T385	Coumachlor	323.041	385.231	342.066	21.1435	C19H15ClO4	C16805	[M-H2O-H]-	MoNA	1	neg	1	232731	407117	355856	447502	382249	94239.9	625666	464120	466796	506029	175157	390818	130742	665872	499676
M279T102_2	Coumafuryl	279.064	101.567	298.084	6.16642	C17H14O5	C18599	[M-H2O-H]-	mzCloud	0.644601	neg	1	1.23044e+07	2.66032e+07	1.2267e+07	1.93983e+07	1.73224e+07	1.72134e+07	1.6593e+07	2.13573e+07	2.29154e+07	3.64973e+07	1.1778e+07	1.45158e+07	2.09939e+07	1.62077e+07	2.22369e+07
M362T103	Coumaphos	362.015	103.091	362.014	1.07543	C14H16ClO5PS	C11025	[M]+	BioDeepDB	0.987955	pos	1	239336	2.21471e+06	7.2463e+06	6.12919e+06	495165	6.88699e+06	12246.1	6.79786e+06	383284	4.85111e+06	150405	9.21921e+06	6.24287e+06	818956	9.48132e+06
M268T489	Coumesterol	268.037	488.829	268.037	0.746444	C15H8O5	C10205	[M]-	BioDeepDB	0.844969	neg	1	42147.7	1.82565e+06	1.69033e+06	5.31586e+06	156508	72704.7	1.67361e+06	1.22556e+06	61061.7	2.7111e+06	16781.6	647599	411999	260264	910522
M132T98	Creatine	132.077	97.8272	131.07	0.149547	C4H9N3O2	C00300	[M+H]+	BioDeepDB	5.7343e-27	pos	2	1.57853e+09	4.09662e+09	4.2853e+09	3.85475e+09	1.72461e+09	3.98148e+09	1.0134e+08	3.60319e+09	1.72682e+09	3.32852e+09	1.4115e+09	4.74322e+09	4.79948e+09	2.6105e+09	5.49218e+09
M114T95	Creatinine	114.066	94.9746	113.059	0.776722	C4H7N3O	C00791	[M+H]+	BioDeepDB	1.14544e-19	pos	2	1.64287e+08	3.54302e+08	3.57282e+08	3.82494e+08	1.77086e+08	4.18686e+08	1.82783e+07	3.4265e+08	1.5066e+08	3.22985e+08	1.68903e+08	4.51351e+08	4.66598e+08	2.60618e+08	4.5979e+08
M467T82	Cromoglicic acid	467.1	81.8013	468.069	5.90889	C23H16O11	C06928	[M+H]+	BioDeepDB	0.997444	pos	1	588001	2.47303e+06	1.97647e+06	3.25768e+06	695844	810803	59201.3	2.57043e+06	2.70779e+06	707269	1.94034e+06	2.62553e+06	662993	2.12779e+06	2.80965e+06
M557T828	Cucurbitacin B	557.319	828.115	558.319	13.2213	C32H46O8	C08794	[M-H]-	BioDeepDB	0.710825	neg	1	1.92096e+07	1.06546e+07	6.70493e+06	1.85087e+07	2.11991e+07	1.35309e+07	2.26218e+07	8.55888e+06	1.73771e+07	1.7681e+07	1.98783e+07	1.67921e+07	1.43779e+07	1.56094e+07	1.89451e+07
M497T820	Cucurbitacin D	497.287	820.242	516.309	7.29136	C30H44O7	C08796	[M-H2O-H]-	GNPS	0.659595	neg	1	3.16175e+06	7.72043e+06	1.24964e+07	1.61598e+07	5.06301e+06	1.51638e+07	1.23395e+07	2.4507e+07	1.49631e+07	1.48935e+07	7.03188e+06	1.64141e+07	1.75651e+07	9.37447e+06	1.53463e+07
M215T316	Curcumenol	215.139	315.716	234.162	22.4814	C15H22O2	C16942	[M-H2O-H]-	MoNA	0.852079	neg	1	126704	439617	176007	344158	185449	985469	303197	356769	665254	977830	369784	813259	666671	301391	1.24948e+06
M324T342	Cyanidin	324.216	342.414	287.056	5.60464	C15H11O6	C05905	[M+H]+	BioDeepDB	0.630418	pos	1	2.25479e+07	6.09765e+06	3.92726e+07	3.46841e+07	3.36591e+07	4.12199e+07	1.41628e+07	2.08112e+07	4.34194e+07	2.19262e+07	4.34665e+07	1.18059e+07	1.51899e+07	3.22789e+07	6.23777e+06
M430T349	Cyanidin 3-glucoside	430.098	348.916	449.108	17.5729	C21H21O11	C08604	[M-H2O-H]-	BioDeepDB	0.783243	neg	1	43714.5	748878	660909	842777	281461	654248	904478	554629	569029	1.02716e+06	73721.1	811342	737137	671304	877330
M449T99	Cyanidin 5-O-glucoside	449.076	99.1869	449.108	19.6862	C21H21O11	C16298	[M]+	BioDeepDB	0.997718	pos	1	5.36971e+06	1.66619e+07	7.38664e+06	1.72963e+07	5.5483e+06	3.14795e+07	0	2.16783e+07	2.62859e+06	2.42393e+07	4.62898e+06	1.63033e+07	2.06717e+07	6.41895e+06	2.84825e+07
M129T83	Cyanuric acid	129.017	83.3085	129.017	2.96367	C3H3N3O3	C06554	[M]-	BioDeepDB	0.710457	neg	1	5.19665e+07	1.59129e+08	1.50254e+08	1.32781e+08	1.23841e+08	1.96187e+08	1.31725e+08	1.50415e+08	1.47052e+08	1.41633e+08	6.23253e+07	1.58243e+08	1.64115e+08	9.70328e+07	1.54283e+08
M324T94	Cyazofamid	324.046	94.3982	324.045	3.16552	C13H13ClN4O2S	C18573	[M]+	BioDeepDB	0.993302	pos	1	3.85141e+06	1.22698e+07	1.31048e+07	1.43697e+07	9.63527e+06	1.46636e+07	112105	1.1873e+07	1.10229e+07	1.36171e+07	6.82768e+06	1.22093e+07	1.05101e+07	7.79133e+06	3.2401e+06
M236T423	Cybutryne	236.128	423.255	253.136	0.933787	C11H19N5S	C10927	[M+H-H2O]+	mzCloud	0.599444	pos	1	2.69708e+06	3.81743e+06	2.88713e+06	3.89077e+06	2.44885e+06	2.12972e+06	4.21276e+06	4.03654e+06	1.61883e+06	3.53654e+06	2.37631e+06	4.08818e+06	1.10767e+06	3.9234e+06	7.10587e+06
M160T114	Cyclamic acid	160.043	113.74	179.062	2.63129	C6H13NO3S	C02824	[M-H2O-H]-	BioDeepDB	0.682769	neg	1	1.37158e+06	1.15372e+06	1.94595e+06	1.09391e+06	1.34375e+06	421575	1.36297e+06	1.8034e+06	1.64455e+06	1.65147e+06	1.48085e+06	1.96004e+06	2.25864e+06	803234	1.21238e+06
M330T315	Cyclic AMP	330.06	314.537	329.053	0.569376	C10H12N5O6P	C00575	[M+H]+	BioDeepDB	0.00010964	pos	2	2.11712e+06	1.16896e+07	1.37999e+07	7.30788e+06	3.87986e+06	6.00472e+06	0	7.14143e+06	4.59913e+06	3.21616e+06	1.02648e+06	8.24375e+06	9.65136e+06	4.8974e+06	8.18401e+06
M346T781	Cyclic GMP	346.331	781.047	345.047	0.347136	C10H12N5O7P	C00942	[M+H]+	BioDeepDB	2.8731e-05	pos	2	6.56218e+07	3.38633e+07	5.00996e+07	9.61047e+07	3.92847e+07	5.61439e+07	909849	6.93951e+07	2.22244e+07	4.24826e+07	3.9181e+07	4.66135e+07	3.14998e+07	3.62743e+07	4.98622e+07
M127T132	Cyclohexane-1-carboxylate	127.075	131.635	128.084	14.3684	C7H12O2	C09822	[M-H]-	mzCloud	0.860855	neg	1	1.84266e+06	927861	1.04039e+06	389681	1.90105e+06	903383	951093	1.00903e+06	1.36323e+06	1.46638e+06	2.37381e+06	903505	2.12803e+06	1.75379e+06	1.60685e+06
M100T106	Cyclohexylamine	100.113	106.018	99.1048	5.80143	C6H13N	C00571	[M+H]+	mzCloud	0.633786	pos	1	5.89063e+06	1.01299e+07	1.42514e+07	1.26653e+07	1.01049e+07	1.17142e+07	3.12368e+06	1.03305e+07	5.40659e+06	1.04629e+07	5.96927e+06	1.40327e+07	1.42653e+07	7.20332e+06	1.66657e+07
M292T455_1	Cyclopentolate	292.192	455.358	291.183	1.6939	C17H25NO3	C06932	[M+H]+	BioDeepDB	0.658096	pos	1	1.41987e+07	9.13771e+06	6.18091e+06	7.50255e+06	7.0956e+06	8.81557e+06	18851.8	8.28971e+06	8.04792e+06	1.48484e+07	57211.6	7.5208e+06	5.52458e+06	248816	1.27718e+07
M281T433	Cyclopeptine	281.114	433.46	280.121	0.0362725	C17H16N2O2	C20579	[M+H]+	BioDeepDB	0.00330061	pos	2	262467	777701	2.41775e+06	1.08374e+06	1.13499e+06	755945	0	837506	447583	1.03949e+06	203393	2.92713e+06	1.06487e+07	2.89501e+06	1.29643e+06
M547T790_2	Cymarin	547.288	789.596	548.298	6.43026	C30H44O9	C08859	[M-H]-	mzCloud	0.935481	neg	1	1.25294e+07	3.82419e+07	5.17967e+07	2.7596e+07	1.92638e+07	4.34974e+07	4.43299e+07	5.51882e+07	2.61862e+07	4.51245e+07	1.36778e+07	4.06672e+07	4.265e+07	2.54518e+07	6.15399e+07
M198T128	Cymoxanil	198.075	128.294	198.075	2.11184	C7H10N4O3	C18498	[M]-	BioDeepDB	0.990871	neg	1	2.00012e+06	3.42642e+06	4.72281e+06	1.41385e+06	724025	4.96228e+06	7.33036e+06	1.30183e+06	5.46738e+06	1.55345e+06	1.42774e+06	1.93427e+06	5.20742e+06	2.83924e+06	5.76384e+06
M150T125	Cysteic acid	149.985	125.272	169.005	8.22964	C3H7NO5S	C00506	[M-H2O-H]-	MoNA	0.945016	neg	1	655840	5.58302e+06	1.40284e+07	2.82537e+06	167286	1.15592e+06	506464	2.24776e+06	2.05174e+06	2.65801e+06	122715	2.47965e+06	3.14266e+06	208037	3.17843e+06
M201T124	Cysteine-S-sulfate	200.977	123.811	200.977	1.60752	C3H7NO5S2	C05824	[M]-	BioDeepDB	0.88261	neg	1	311796	1.18345e+06	1.32976e+06	672162	638818	427721	699200	549518	302042	423346	240345	442775	617875	311759	620609
M161T73_1	Cysteinylglycine	161.03	73.2501	178.041	24.7435	C5H10N2O3S	C01419	[M+H-H2O]+	BioDeepDB	0.804215	pos	1	1.49707e+06	1.3955e+07	1.32319e+07	1.43402e+07	8.14972e+06	1.48517e+07	654289	1.19248e+07	2.15613e+06	1.23361e+07	5.60098e+06	1.29899e+07	1.50911e+07	9.62775e+06	1.47352e+07
M242T90	Cytarabine	242.078	90.2952	243.085	2.08162	C9H13N3O5	C02961	[M-H]-	mzCloud	0.611006	neg	1	8.29589e+06	5.74818e+06	1.69973e+07	1.3577e+07	1.46278e+07	1.05861e+07	2.52154e+07	1.2938e+07	1.93907e+07	1.42051e+07	2.5393e+07	2.00783e+07	2.50704e+07	6.73598e+07	1.644e+07
M244T121	Cytidine	244.093	120.536	243.085	0.0089248	C9H13N3O5	C00475	[M+H]+	BioDeepDB	1.86162e-08	pos	2	1.24791e+08	4.19042e+08	5.29489e+08	3.66124e+08	3.47333e+08	6.499e+08	3.54771e+06	3.89796e+08	1.86452e+08	7.40782e+08	2.08535e+08	7.72023e+08	6.14703e+08	3.40286e+08	9.67696e+08
M613T79	Cytidine monophosphate N-acetylneuraminic acid	613.138	79.0627	614.147	3.65307	C20H31N4O16P	C00128	[M-H]-	BioDeepDB	0.721475	neg	1	1.16027e+07	4.4603e+07	4.96242e+07	3.41485e+07	2.34288e+07	3.61005e+07	6.53213e+07	4.4292e+07	4.65739e+07	3.3413e+07	2.06411e+07	5.72065e+07	4.43867e+07	3.7868e+07	4.90951e+07
M224T569	Cytokinin B	224.092	569.419	225.101	11.3167	C12H11N5	C11263	[M-H]-	MoNA	0.90065	neg	1	35629.2	594501	643762	535135	170495	1.31292e+06	820249	921607	809272	461077	37174.6	1.08669e+06	708142	59604.4	729959
M112T121	Cytosine	112.051	120.971	111.043	5.81623	C4H5N3O	C00380	[M+H]+	MoNA	6.16041e-11	pos	2	1.63418e+08	6.17813e+08	6.61843e+08	4.27761e+08	3.96619e+08	7.17628e+08	7.9781e+06	4.52382e+08	2.06813e+08	7.20284e+08	2.15741e+08	8.35966e+08	6.42897e+08	3.8498e+08	9.64946e+08
M147T82_1	D-2-Hydroxyglutaric acid	147.028	81.8728	148.037	12.0697	C5H8O5	C01087	[M-H]-	mzCloud	0.691783	neg	1	7.77016e+07	2.59302e+08	2.668e+08	2.50612e+08	1.59515e+08	3.36674e+08	3.00343e+08	2.39942e+08	2.55827e+08	2.55338e+08	1.01659e+08	3.10215e+08	2.70064e+08	1.40381e+08	3.42541e+08
M299T333	D-4-Phosphopantothenate	299.082	333.229	299.077	0.369732	C9H18NO8P	C03492	[M]+	BioDeepDB	2.45222e-18	pos	2	4.88178e+06	2.79692e+07	2.01167e+07	1.99392e+07	1.09583e+07	2.59606e+07	1.0178e+06	1.73392e+07	6.16051e+06	1.13444e+07	402066	2.45622e+07	2.07726e+07	6.24683e+06	1.28255e+07
M159T41	D-Alanyl-D-alanine	159.076	41.173	160.085	10.2301	C6H12N2O3	C00993	[M-H]-	mzCloud	0.714865	neg	1	209192	417868	553136	240089	215465	623735	233304	620260	240095	213519	751514	551521	565095	871386	691048
M159T115	D-Alanyl-D-serine	159.076	115.188	176.08	25.361	C6H12N2O4	C19719	[M+H-H2O]+	BioDeepDB	0.305284	pos	2	7.51941e+07	1.13295e+07	3.9891e+07	1.68148e+07	2.03734e+08	1.66017e+07	2.93583e+07	2.61291e+07	5.26957e+06	2.66294e+07	3.42485e+06	3.71042e+07	2.80446e+07	2.26811e+08	2.55444e+07
M151T344	D-Arabinose	151.061	344.165	150.053	7.08753	C5H10O5	C00216	[M+H]+	BioDeepDB	0.000323197	pos	2	3.77384e+06	7.36509e+06	7.10847e+06	7.17508e+06	5.58217e+06	5.96612e+06	2.11153e+06	1.04208e+07	3.7109e+06	8.42139e+06	3.05793e+06	6.51349e+06	5.99688e+06	3.14792e+06	5.72812e+06
M213T168	D-Arabinose 5-phosphate	213.016	168.168	230.019	0.992121	C5H11O8P	C01112	[M+H-H2O]+	BioDeepDB	0.160133	pos	2	4.54916e+06	1.52901e+07	1.63709e+07	2.18045e+06	4.43359e+06	1.92973e+06	10740	6.15163e+06	1.41125e+06	1.19393e+07	2.24815e+06	1.39669e+06	5.3562e+06	4.161e+06	2.60132e+07
M201T539	D-Erythritol 4-phosphate	201.021	539.295	202.024	21.0294	C4H11O7P	C03494	[M-H]-	MetaDNA	0.0219852	neg	2	3.78627e+07	2.09446e+08	1.21528e+08	1.53295e+08	7.97478e+07	1.56199e+08	8.5002e+07	2.10643e+08	2.79362e+08	7.30493e+07	8.62205e+07	2.17852e+08	1.44005e+08	1.39055e+08	2.02035e+08
M199T76	D-Erythrose 4-phosphate	199	75.5644	200.009	7.64001	C4H9O7P	C00279	[M-H]-	BioDeepDB	5.5425e-10	neg	2	5.67923e+06	2.28813e+07	1.78868e+07	1.66094e+07	9.36296e+06	1.75875e+07	2.45763e+07	2.18626e+07	1.63046e+07	1.99794e+07	7.85759e+06	2.58205e+07	2.45792e+07	1.17466e+07	3.4227e+07
M101T240	D-Erythrulose	101.022	239.532	120.042	17.7589	C4H8O4	C02022	[M-H2O-H]-	MetaDNA	0.0116539	neg	2	3.79812e+06	1.79834e+07	1.03495e+07	1.40487e+07	1.46302e+07	2.73621e+07	2.07289e+07	1.28928e+07	7.28994e+06	3.37914e+06	1.6704e+07	1.09895e+07	1.40278e+07	2.05917e+07	1.46054e+07
M181T775	D-Fructose	181.015	775.147	180.063	4.36441	C6H12O6	C00095	[M+H]+	BioDeepDB	4.85823e-15	pos	2	1.11995e+08	1.64311e+08	2.0958e+07	1.5541e+08	6.84158e+07	1.18387e+08	3.33582e+07	8.77483e+07	1.83295e+07	1.53972e+07	5.06706e+07	1.79028e+07	8.89278e+07	1.58269e+07	5.97756e+07
M259T131	D-Fructose 1-phosphate	259.13	130.711	260.136	3.85153	C6H13O9P	C01094	[M-H]-	mzCloud	0.647065	neg	1	1.21637e+06	2.09685e+06	2.83891e+06	3.93738e+07	596869	7.74133e+06	4.87438e+06	6.51435e+06	5.88768e+06	7.00082e+06	492316	7.05228e+06	4.22196e+06	119417	6.85457e+06
M340T69	D-Fructose 2,6-bisphosphate	339.991	69.4021	339.996	13.8852	C6H14O12P2	C00665	[M]-	MoNA	0.990143	neg	1	2.92826e+07	1.32659e+08	1.42911e+08	1.35656e+08	4.27281e+07	1.35027e+08	1.31116e+08	1.29242e+08	1.02929e+08	1.04305e+08	3.55035e+07	1.39107e+08	1.40272e+08	4.37971e+07	1.32477e+08
M161T222	D-Galactose	161.045	221.647	180.063	1.73565	C6H12O6	C00124	[M-H2O-H]-	BioDeepDB	0.0298119	neg	2	2.22766e+07	2.17054e+06	2.33528e+06	7.92639e+06	7.05556e+06	1.56465e+07	4.46795e+06	6.46173e+06	2.10295e+06	1.94409e+07	4.97578e+06	1.14217e+07	2.04065e+06	7.17533e+06	1.20509e+07
M161T614	D-Glucopyranoside	161.045	613.81	180.063	0.412473	C6H12O6	C00738	[M-H2O-H]-	MetaDNA	0.00230773	neg	2	8.5235e+06	1.83881e+07	1.32046e+07	8.37082e+06	1.30233e+07	3.48918e+06	9.73833e+06	1.5158e+07	3.47998e+06	2.21037e+07	3.23884e+06	3.11493e+06	7.12709e+06	1.37099e+07	3.26543e+06
M261T93_1	D-Glucose 1-phosphate	261.037	93.1356	260.03	0.747048	C6H13O9P	C00103	[M+H]+	mzCloud	3.50925e-06	pos	2	3.02131e+07	2.98841e+07	3.5095e+07	2.43284e+07	3.4806e+07	2.87177e+07	3.61151e+06	2.82073e+07	4.60515e+07	2.98128e+07	3.5073e+07	2.15269e+07	3.93257e+07	5.37997e+07	4.1652e+07
M195T370	D-Glucuronic Acid	195.123	370.077	194.043	1.89109	C6H10O7	C00191	[M+H]+	BioDeepDB	0.00146703	pos	2	3.9452e+07	3.61629e+07	2.85926e+07	3.00013e+07	2.48244e+07	2.86172e+07	1.88495e+07	2.65549e+07	2.0794e+07	2.07906e+07	2.19286e+07	2.81286e+07	2.67914e+07	2.99748e+07	2.67753e+07
M175T83	D-Glucurono-6,3-lactone	175.023	83.4081	176.032	4.13182	C6H8O6	C02670	[M-H]-	BioDeepDB	0.626855	neg	1	4.75151e+06	9.09416e+06	8.60449e+06	3.91544e+06	3.57963e+06	4.00892e+06	5.46383e+06	4.87712e+06	3.52561e+06	1.21319e+06	3.87917e+06	4.66083e+06	3.25242e+06	2.64643e+06	4.13051e+06
M170T35	D-Glyceraldehyde 3-phosphate	169.998	34.8138	169.998	1.69257	C3H7O6P	C00118	[M]+	BioDeepDB	0.620961	pos	1	6.5076e+06	7.82832e+06	6.38297e+06	6.77595e+06	4.07792e+06	5.8256e+06	4.27014e+06	8.87789e+06	7.62121e+06	4.53342e+06	7.41139e+06	4.52576e+06	7.32416e+06	3.54205e+06	6.68737e+06
M193T120	D-Glycero-D-galacto-heptitol	193.07	120.186	212.09	4.82002	C7H16O7	C08255	[M-H2O-H]-	MoNA	0.701076	neg	1	1.55868e+06	434886	2.25872e+06	1.31418e+06	1.73368e+06	168788	2.26432e+06	439676	1.46558e+06	533835	2.039e+06	1.15267e+06	1.83486e+06	1.42963e+06	585755
M179T749	D-Gulono-1,4-lactone	178.991	749.103	178.048	4.42607	C6H10O6	C05410	[M+H]+	BioDeepDB	0.000349129	pos	2	4.62222e+06	8.78309e+06	1.68328e+07	1.33156e+07	9.50909e+06	3.81766e+06	2.7228e+07	1.65689e+07	2.61871e+06	1.38413e+07	3.0792e+07	2.52439e+06	2.30139e+06	1.15306e+07	1.49898e+07
M219T126	D-Lysopine	219.134	125.883	218.127	0.617447	C9H18N2O4	C04020	[M+H]+	BioDeepDB	1.28896e-06	pos	2	6.5338e+06	1.31673e+07	1.71731e+07	1.87972e+07	8.20831e+06	1.62026e+07	1.97282e+07	1.8331e+07	9.08612e+06	1.1636e+07	1.51876e+06	2.31109e+07	1.45061e+07	1.38476e+07	2.59559e+07
M161T174	D-Mannose	161.043	174.303	180.063	13.0859	C6H12O6	C00159	[M-H2O-H]-	BioDeepDB	0.00348339	neg	2	4.94965e+06	1.49942e+07	2.53665e+07	5.40373e+06	1.53741e+07	1.6743e+07	1.4121e+07	1.10337e+07	3.0311e+06	1.22559e+07	2.69834e+06	3.32233e+06	2.55525e+06	8.57634e+06	5.19933e+06
M247T127	D-Octopine	247.14	127.377	246.133	0.38125	C9H18N4O4	C04137	[M+H]+	BioDeepDB	3.33027e-15	pos	2	2.23891e+07	5.60695e+07	4.4448e+07	5.44091e+07	2.22002e+07	2.9972e+07	41687.9	4.64128e+07	2.3582e+07	3.56692e+07	1.94574e+07	5.1481e+07	4.63252e+07	5.05034e+07	8.26339e+07
M131T102	D-Ornithine	131.081	101.567	132.09	14.1878	C5H12N2O2	C00515	[M-H]-	MetaDNA	0.000393863	neg	2	5.9726e+07	1.13192e+08	1.19987e+08	1.17997e+08	6.81376e+07	1.1497e+08	1.42518e+08	1.20045e+08	1.28965e+08	1.33252e+08	6.11917e+07	1.5927e+08	1.39468e+08	1.14318e+08	1.76789e+08
M169T379	D-Ornithine hydrochloride	169.061	379.435	168.067	17.7807	C5H12N2O2. HCl	C11320	[M+H]+	BioDeepDB	0.000197959	pos	2	1.328e+07	1.91959e+07	3.60859e+07	2.83797e+07	9.03412e+06	5.36931e+06	1.01478e+06	2.40247e+07	8.10855e+06	3.74632e+07	1.23216e+06	3.54697e+07	2.55083e+07	8.12235e+06	2.76947e+07
M194T129	D-Pinitol	194.067	129.236	194.079	3.9713	C7H14O6	C03844	[M]+	BioDeepDB	0.685744	pos	1	4.91747e+06	6.11489e+06	5.29359e+06	8.46353e+06	5.66556e+06	6.88981e+06	5.38739e+06	8.72534e+06	2.91727e+06	6.10592e+06	8.30726e+06	1.03209e+07	2.14205e+07	1.52069e+07	1.18121e+07
M150T86	D-Ribose	150.053	85.6724	150.053	0.349752	C5H10O5	C00121	[M]+	BioDeepDB	0.586426	pos	1	420769	4.30614e+06	2.72852e+06	5.17235e+06	1.64453e+06	5.87645e+06	660541	4.46406e+06	2.15791e+06	5.94513e+06	1.94542e+06	6.38583e+06	3.14168e+06	1.03141e+06	7.52039e+06
M229T555	D-Ribose 5-phosphate	229.016	555.117	230.019	19.9693	C5H11O8P	C00117	[M-H]-	BioDeepDB	0.789328	neg	1	24661.3	746977	491008	375428	121852	335180	43255.3	49263.2	557856	101592	58992.9	117222	103621	71576.1	1.2812e+06
M309T70	D-Ribulose 1,5-bisphosphate	308.978	69.508	309.986	1.99218	C5H12O11P2	C01182	[M-H]-	BioDeepDB	0.990562	neg	1	665045	3.06067e+06	3.32721e+06	3.03177e+06	1.03917e+06	3.98681e+06	3.36509e+06	839665	2.51357e+06	2.89829e+06	780369	3.16088e+06	3.93981e+06	1.63847e+06	2.51897e+06
M168T353	D-synephrine	168.091	353.055	167.095	3.06609	C9H13NO2	C01869	[M+H]+	BioDeepDB	0.608287	pos	1	1.75433e+07	6.51748e+07	5.08351e+07	7.32528e+07	2.45849e+07	7.62654e+07	824926	5.84502e+07	3.20674e+07	7.12567e+07	1.741e+07	9.33723e+07	9.03292e+07	4.85197e+07	1.16301e+08
M153T695	D-Xylitol	153.128	695.201	152.069	4.25389	C5H12O5	C00379	[M+H]+	BioDeepDB	3.45564e-08	pos	2	2.57217e+06	2.81685e+07	3.32525e+07	3.14361e+07	3.21763e+06	2.2224e+07	2.12821e+06	2.18486e+07	3.33909e+06	2.72418e+07	2.5535e+06	2.59676e+07	3.12171e+07	1.86389e+07	4.63588e+07
M151T307	D-Xylose	151.061	306.66	150.053	6.0233	C5H10O5	C00181	[M+H]+	BioDeepDB	0.13277	pos	2	1.89701e+07	3.11295e+07	5.95314e+07	2.37422e+07	8.38228e+06	1.05066e+07	2.29411e+06	3.47517e+07	2.09287e+07	1.36844e+07	2.61527e+06	3.51074e+07	3.51515e+07	1.90227e+07	1.43963e+07
M182T338	Dacarbazine	182.092	338.294	182.092	1.22032	C6H10N6O	C06936	[M]-	BioDeepDB	0.988396	neg	1	31607.6	487866	220449	340937	57980.8	363824	435258	119667	103669	535750	48763	443956	336467	219940	646423
M254T626	Daidzein	254.053	626.111	254.058	17.6637	C15H10O4	C10208	[M]-	BioDeepDB	6.37724e-12	neg	2	2.46095e+06	3.36514e+06	6.22565e+06	1.43803e+07	57653.8	1.75331e+07	1.17865e+07	1.31512e+07	6.22194e+06	5.81252e+06	3.26227e+06	1.60452e+07	1.56755e+07	7.6535e+06	2.50876e+07
M415T329	Daidzin	415.1	329.424	416.111	9.20324	C21H20O9	C10216	[M-H]-	BioDeepDB	0.781505	neg	1	2119.53	1.6661e+06	27134.4	259262	23415.9	1.11533e+06	181587	382048	84512.2	50067	2382.26	29834	542150	9906.47	681460
M445T821	Dammarenediol II	445.37	820.883	444.397	4.29976	C30H52O2	C19829	[M+H]+	BioDeepDB	0.671928	pos	1	1.34171e+06	1.04674e+07	5.99786e+07	1.63512e+07	3.56567e+06	3.06129e+07	0	3.23166e+07	3.02417e+06	4.74681e+07	4.79752e+06	3.2765e+07	1.59755e+07	8.47825e+06	3.02504e+07
M330T76	dAMP	330.058	76.2018	331.068	7.97845	C10H14N5O6P	C00360	[M-H]-	MetaDNA	0.000122487	neg	2	1.27536e+07	2.79219e+07	3.3069e+07	3.85452e+07	1.69019e+07	3.3884e+07	3.3522e+07	3.68724e+07	2.92149e+07	3.31787e+07	1.34307e+07	4.10068e+07	3.35621e+07	1.69745e+07	2.91955e+07
M337T677	Danazol	337.199	676.534	337.204	16.8587	C22H27NO2	C06938	[M]+	BioDeepDB	0.868761	pos	1	392937	1.07912e+06	3.63237e+06	4.2563e+06	829839	1.92258e+06	336517	4.50974e+06	1.13066e+06	6.09219e+06	584888	6.19551e+06	3.86489e+06	1.73377e+06	1.38867e+07
M240T441	Dantron	240.042	440.966	240.042	0.435015	C14H8O4	C10312	[M]-	BioDeepDB	0.872097	neg	1	2.49192e+07	3.0413e+07	2.77365e+07	3.94205e+07	2.99454e+07	3.21164e+07	3.9809e+07	3.55942e+07	3.17901e+07	2.60453e+07	2.49572e+07	3.84325e+07	4.6047e+07	3.9227e+07	3.20993e+07
M247T74	Dapsone	247.056	73.9952	248.062	6.50582	C12H12N2O2S	C07666	[M-H]-	BioDeepDB	0.764038	neg	1	692379	8.2974e+06	5.16544e+06	6.74351e+06	2.23001e+06	9.88486e+06	1.05471e+07	5.67728e+06	9.46731e+06	9.08791e+06	949903	8.45591e+06	7.78999e+06	6.62854e+06	1.05642e+07
M527T330	Daunorubicin	527.185	329.511	527.179	11.7107	C27H29NO10	C01907	[M]-	BioDeepDB	0.99989	neg	1	14231.5	509257	591604	409286	40843.4	525141	80271.1	309603	389103	463777	9497.8	287246	331936	203520	216857
M387T324	dCDP	387.014	323.625	387.023	24.9915	C9H15N3O10P2	C00705	[M]-	BioDeepDB	0.873505	neg	1	90994.7	929938	730786	626378	319284	751089	642639	679602	602154	633535	124622	574682	582435	285676	726594
M307T91	dCMP	307.114	90.5258	307.057	7.84356	C9H14N3O7P	C00239	[M]-	BioDeepDB	0.650241	neg	1	2.13095e+07	2.35037e+07	2.85365e+07	2.75385e+07	2.54761e+07	1.86031e+07	2.04072e+07	2.42761e+07	1.74311e+07	2.48444e+07	1.93186e+07	2.08391e+07	2.32161e+07	3.71948e+07	1.74557e+07
M316T721	Decanoyl-L-carnitine	316.248	720.782	315.241	0.00864908	C17H33NO4	C03299	[M+H]+	BioDeepDB	2.96343e-48	pos	2	684410	1.46432e+07	2.00578e+07	1.75893e+07	1.05382e+06	7.10496e+06	18635.3	1.20657e+07	5.18831e+06	1.22092e+07	5.00822e+06	1.72147e+07	1.31496e+07	3.18165e+06	1.34319e+07
M570T818	Decarbamoylnovobiocin	570.281	817.563	569.226	4.07597	C30H35NO10	C12476	[M+H]+	BioDeepDB	7.17775e-07	pos	2	1.64348e+08	7.985e+07	2.73779e+08	2.45125e+08	2.70484e+08	8.96813e+07	6.05035e+07	5.11376e+06	1.97563e+08	8.33798e+07	1.49709e+08	9.2625e+07	1.77706e+08	2.96816e+08	8.10033e+07
M188T465	Deethylatrazine	188.071	465.194	187.062	7.34945	C6H10ClN5	C06559	[M+H]+	MoNA	0.0890127	pos	2	3.13709e+06	1.25477e+07	8.7287e+06	1.10329e+07	4.78325e+06	1.56838e+07	535408	1.18218e+07	4.38793e+06	1.05112e+07	626374	1.27449e+07	9.19163e+06	7.94838e+06	2.23236e+07
M401T825	Dehydrocholic acid	401.235	824.606	402.241	3.76479	C24H34O5	C13154	[M-H]-	MoNA	0.99446	neg	1	1.4078e+07	226656	5.98275e+06	2.41611e+06	2.64963e+06	5.4405e+06	1.88059e+07	1.25402e+06	5.91207e+06	1.62609e+06	9.11043e+06	148118	2.99173e+06	1.66367e+07	3.18977e+06
M269T798	Dehydroepiandrosterone	269.212	797.709	288.209	1.95399	C19H28O2	C01227	[M-H2O-H]-	BioDeepDB	4.92209e-07	neg	2	4.46712e+07	1.15456e+08	1.70852e+08	1.26591e+08	7.51692e+07	1.09031e+08	1.31341e+08	1.36765e+08	1.33013e+08	1.4735e+08	4.64566e+07	1.028e+08	1.27022e+08	4.66398e+07	1.43801e+08
M349T329	Dehydroepiandrosterone sulfate	349.149	329.071	368.166	5.05862	C19H28O5S	C04555	[M-H2O-H]-	BioDeepDB	0.99646	neg	1	10848.3	719614	804219	774072	10678.2	2.10972e+06	53304.7	35552.5	64705.3	39702.5	3662.61	97462.1	61777.5	27690.1	635900
M296T88	Dehypoxanthine futalosine	296.066	88.1055	296.09	0.0218428	C14H16O7	C17010	[M]+	BioDeepDB	6.81265e-11	pos	2	6.54805e+06	3.52538e+07	2.72183e+07	2.47591e+07	2.04281e+07	8.63188e+07	176084	1.82359e+07	5.27471e+07	1.95884e+07	2.75772e+07	4.67871e+07	5.43247e+07	1.27423e+08	7.32703e+07
M173T365	Deisopropylatrazine	173.045	365.323	173.047	11.2795	C5H8ClN5	C06556	[M]+	mzCloud	0.774932	pos	1	3.91668e+06	4.21329e+06	1.96247e+06	3.85704e+06	2.33708e+06	3.01414e+06	2.77325e+06	3.51954e+06	2.71007e+06	1.6699e+06	2.07804e+06	1.7779e+06	1.42747e+06	1.40729e+06	3.27298e+06
M448T327	Delphinidin 3-glucoside	448.086	327.249	465.103	21.9322	C21H21O12	C12138	[M+H-H2O]+	BioDeepDB	0.854624	pos	1	218092	8.47954e+06	3.16426e+06	2.90432e+06	2.01166e+06	5.28224e+06	182241	4.62195e+06	1.71261e+06	2.62556e+06	191967	1.06198e+06	4.29109e+06	1.15435e+06	5.21381e+06
M597T333	Delphinidin 3-O-beta-D-sambubioside	597.154	333.177	597.146	13.4077	C26H29O16	C20491	[M]+	BioDeepDB	0.88751	pos	1	51519.2	918411	2.44895e+06	1.93579e+06	846805	3.02314e+06	0	669439	161132	828239	0	2.2957e+06	638729	482564	1.38552e+06
M508T534	Deltaline	508.301	533.704	507.283	6.73035	C27H41NO8	C08679	[M+H]+	BioDeepDB	0.942175	pos	1	263168	1.13007e+06	2.70587e+06	5.86517e+06	1.37677e+06	205156	0	5.49438e+06	2.67488e+06	8.64237e+06	1.33416e+06	9.11687e+06	5.43622e+06	2.40797e+06	1.39703e+07
M155T100	Demethylated antipyrine	155.064	99.9424	174.079	19.2583	C10H10N2O	C13008	[M-H2O-H]-	BioDeepDB	0.85667	neg	1	7.5403e+06	1.06506e+07	1.23108e+07	1.06343e+07	7.1316e+06	9.11619e+06	1.44138e+07	1.0988e+07	1.47698e+07	1.42931e+07	7.37248e+06	1.90716e+07	1.45173e+07	1.39151e+07	2.13149e+07
M251T627	Deoxyadenosine	251.095	627.319	251.102	28.3791	C10H13N5O3	C00559	[M]-	MetaDNA	0.00756115	neg	2	3.75203e+06	1.0611e+07	2.76409e+06	5.5182e+06	3.5731e+06	2.87132e+06	2.65031e+06	4.07227e+06	6.48423e+06	2.04879e+06	6.42094e+06	5.17798e+06	7.46178e+06	5.07407e+06	5.31567e+06
M393T812_1	Deoxycholic acid	393.285	811.569	392.293	0.614538	C24H40O4	C04483	[M+H]+	BioDeepDB	7.99908e-05	pos	2	3.67499e+08	1.46473e+09	1.33748e+09	9.92021e+08	3.59155e+08	1.06159e+09	1.02424e+07	7.75139e+08	4.11941e+08	5.97152e+08	2.08998e+08	1.11184e+09	1.21114e+09	3.55023e+08	1.26287e+09
M330T544	Deoxycorticosterone	330.228	544.186	330.219	25.1931	C21H30O3	C03205	[M]+	BioDeepDB	0.981341	pos	1	1.5894e+06	356786	195816	201998	936580	1.1018e+06	22326.1	294950	716289	925503	1.00937e+06	186767	1.15365e+06	125007	297656
M371T827	Deoxycorticosterone acetate	371.065	826.693	372.23	3.4948	C23H32O4	C14554	[M-H]-	BioDeepDB	0.609419	neg	1	6.04063e+06	1.00362e+07	1.3634e+06	3.78196e+06	3.48066e+06	4.20956e+06	3.71774e+06	1.89656e+06	4.02112e+06	418376	3.53077e+06	3.64219e+06	7.75435e+06	6.73914e+06	1.7223e+06
M227T643	Deoxycytidine	227.096	643.261	227.091	22.2949	C9H13N3O4	C00881	[M]+	BioDeepDB	0.00141447	pos	2	2.7168e+07	3.52774e+07	2.4563e+07	2.59228e+07	7.84319e+06	6.75844e+06	313204	1.35688e+07	4.83533e+06	1.62254e+07	3.46185e+06	6.33165e+06	6.02156e+06	7.59247e+06	1.49359e+07
M267T359	Deoxyguanosine	267.098	359.159	267.097	3.98854	C10H13N5O4	C00330	[M]+	BioDeepDB	0.418917	pos	2	277724	6.99335e+06	6.16153e+06	7.63696e+06	1.75648e+06	6.93912e+06	15689.4	6.09507e+06	2.95898e+06	6.26437e+06	1.8467e+06	1.02023e+07	9.48464e+06	4.10099e+06	1.06394e+07
M251T324	Deoxyinosine	251.078	323.608	252.086	4.152	C10H12N4O4	C05512	[M-H]-	BioDeepDB	7.92653e-07	neg	2	1.20402e+06	1.26436e+07	4.4255e+07	1.64075e+07	1.10938e+07	1.94744e+07	3.32612e+07	9.74113e+06	1.09505e+07	383084	4.57312e+06	3.8226e+07	2.56966e+07	1.42999e+07	1.8546e+07
M214T118	Deoxyribose 1-phosphate	214.107	118.262	214.11	14.9997	C5H11O7P	C00672	[M]-	MoNA	0.80618	neg	1	265547	357835	1.2577e+06	1.32986e+06	189053	146000	256067	298480	862905	1.28284e+06	318811	365235	1.31024e+06	210218	311073
M213T82	Deoxyribose 5-phosphate	213.016	81.7987	214.024	5.9373	C5H11O7P	C00673	[M-H]-	MoNA	1.8007e-16	neg	2	1.35411e+07	2.52052e+07	1.03967e+08	7.2273e+07	2.63211e+07	2.5254e+07	7.72595e+07	3.91504e+07	4.1653e+07	1.68692e+08	9.72016e+06	1.19658e+08	3.78019e+07	3.25797e+07	3.2479e+08
M228T764	Deoxyuridine	228.196	764.122	228.075	0.917394	C9H12N2O5	C00526	[M]+	BioDeepDB	1.78769e-11	pos	2	6.54821e+08	7.60064e+08	6.68241e+08	6.96975e+08	7.27021e+08	7.21766e+08	7.12249e+08	7.5558e+08	6.78273e+08	6.59394e+08	6.77179e+08	7.33301e+08	7.21542e+08	7.52112e+08	7.21534e+08
M467T71	Deoxyuridine-5'-triphosphate	466.964	71.0042	467.974	1.5188	C9H15N2O14P3	C00460	[M-H]-	BioDeepDB	0.590266	neg	1	1.11376e+06	9.39432e+06	1.0165e+07	6.15752e+06	2.55539e+06	4.90861e+06	5.44683e+06	8.23255e+06	5.95546e+06	7.44907e+06	1.08264e+06	7.00967e+06	5.32654e+06	1.55841e+06	7.29838e+06
M321T345	Desmethylxanthohumol	321.111	345.286	340.131	4.62357	C20H20O5	C16416	[M-H2O-H]-	MoNA	0.715054	neg	1	78765.7	278136	450764	468530	417556	121357	774935	548856	145586	982480	66910.3	894849	819884	830893	343237
M213T331	Dethiobiotin	213.123	330.729	214.132	0.0708826	C10H18N2O3	C01909	[M-H]-	BioDeepDB	0.621247	neg	1	151318	2.3611e+06	1.32514e+06	1.68215e+06	179663	1.58971e+06	2.8139e+06	1.565e+06	1.94169e+06	2.16829e+06	190176	2.83892e+06	2.2794e+06	1.56945e+06	4.25323e+06
M433T699	Dexamethasone acetate anhydrous	433.2	699.136	434.211	6.69518	C24H31FO6	C08174	[M-H]-	MoNA	0.998155	neg	1	54184.7	358129	60093.2	1.52341e+06	1.40116e+06	4.82105e+06	161680	1.39311e+06	546190	309371	350374	115301	1.29832e+06	142067	961375
M254T598	Dextromethorphan	254.187	597.786	271.194	1.36535	C18H25NO	C06947	[M+H-H2O]+	MoNA	0.772315	pos	1	67379.7	4.77255e+06	4.32846e+06	5.8497e+06	1.73265e+06	217316	24721.1	2.91519e+06	2.56116e+06	2.85895e+06	1.61456e+06	5.84153e+06	3.86e+06	162959	2.69826e+06
M346T178	dGMP	346.054	177.505	347.063	1.92458	C10H14N5O7P	C00362	[M-H]-	BioDeepDB	2.07249e-11	neg	2	1.26795e+06	9.98512e+07	8.45483e+06	2.32303e+07	3.30814e+07	7.73109e+07	9.57764e+07	9.41061e+07	9.12848e+07	1.08707e+08	5.67964e+06	1.70174e+06	2.55447e+06	1.17528e+07	1.56244e+06
M312T128	Dhurrin	312.109	127.872	311.101	5.04764	C14H17NO7	C05143	[M+H]+	BioDeepDB	0.697312	pos	1	4.10799e+07	1.52157e+08	9.15877e+07	4.40959e+07	7.40757e+07	1.72693e+08	0	1.25858e+08	50258.6	1.04493e+08	3.00471e+07	8.67477e+07	1.17481e+08	9.05546e+07	1.13557e+08
M365T690	Diacetoxyscirpenol	365.163	690.212	366.168	5.95945	C19H26O7	C09662	[M-H]-	MoNA	0.750624	neg	1	131101	2.05578e+06	381503	353786	115026	285075	275414	302115	314330	794834	112570	1.71831e+06	688988	88851.1	396116
M190T294	Diaminopimelic acid	190.108	294.19	190.095	1.14857	C7H14N2O4	C00666	[M]+	BioDeepDB	0.00581678	pos	2	1.16675e+06	1.57983e+07	2.93755e+06	8.46089e+06	1.50216e+06	1.30954e+07	635099	1.60802e+07	7.68625e+06	1.40713e+07	974555	1.23441e+07	3.15813e+06	6.69799e+06	2.32875e+07
M285T663	Diazepam	285.087	662.566	284.072	29.2945	C16H13ClN2O	C06948	[M+H]+	MoNA	0.0450882	pos	2	43169.7	8.82556e+06	5.68047e+06	7.06188e+06	735734	1.12647e+07	0	9.37734e+06	3.7004e+06	8.36319e+06	903711	1.35774e+07	1.35228e+07	6.29796e+06	2.50558e+07
M304T226	Diazinon	304.103	225.7	304.101	6.0134	C12H21N2O3PS	C14324	[M]+	BioDeepDB	0.631825	pos	1	161430	1.16276e+07	1.49258e+06	333531	2.47315e+06	3.82418e+06	0	2.19857e+06	3.81513e+06	267721	0	234832	185521	71319.6	300176
M326T778	Dibucaine	326.215	777.611	343.226	10.6163	C20H29N3O2	C07879	[M+H-H2O]+	BioDeepDB	0.727115	pos	1	582536	2.66172e+06	3.40241e+06	3.03869e+06	1.22143e+06	2.44804e+06	0	4.07952e+06	1.11187e+06	2.65533e+06	587109	5.854e+06	4.8576e+06	909824	3.28969e+06
M279T766	Dibutyl phthalate	279.155	765.753	278.152	13.4749	C16H22O4	C14214	[M+H]+	MoNA	1.90712e-08	pos	2	4.98244e+07	2.83907e+07	2.01347e+07	1.94183e+07	1.98259e+07	4.55042e+07	1.90956e+07	6.28351e+07	1.01703e+08	9.92022e+07	2.11864e+07	1.09955e+08	1.98962e+07	1.89871e+07	1.92322e+07
M221T73	Dicamba	220.981	73.4111	219.969	21.6787	C8H6Cl2O3	C18597	[M+H]+	MoNA	1	pos	1	1.62047e+06	1.09801e+06	1.85918e+07	2.4322e+07	5.90039e+06	2.1686e+06	81217.4	2.24238e+07	7.41382e+06	2.05197e+07	2.18336e+06	3.18338e+07	2.63626e+07	2.16178e+06	3.33787e+07
M188T310	Dichlormid	188.001	310.26	207.022	13.204	C8H11Cl2NO	C18782	[M-H2O-H]-	MoNA	0.999966	neg	1	52663.4	2.68036e+06	1.68073e+06	1.84028e+06	114187	1.61489e+06	547647	417584	1.18711e+06	168908	378846	3.01956e+06	2.71563e+06	576997	1.77132e+06
M268T66	Dichlorophen	268.012	66.309	268.006	24.7357	C13H10Cl2O2	C14292	[M]-	BioDeepDB	1	neg	1	3.4281e+06	8.63847e+06	9.92902e+06	6.82552e+06	4.53102e+06	6.9951e+06	1.42782e+07	9.72889e+06	1.19889e+07	7.42469e+06	5.24675e+06	1.46445e+07	1.07351e+07	7.86533e+06	1.48259e+07
M303T104	Dichlorphenamide	302.91	103.77	303.915	10.3509	C6H6Cl2N2O4S2	C07459	[M-H]-	BioDeepDB	0.948032	neg	1	8.42472e+06	5.64115e+06	3.33874e+06	4.88341e+06	7.99427e+06	4.86519e+06	5.56242e+06	4.75387e+06	5.29807e+06	4.03328e+06	6.74701e+06	4.06804e+06	4.37389e+06	6.17153e+06	4.1223e+06
M406T91	Diclosulam	405.997	91.4339	404.986	7.66363	C13H10Cl2FN5O3S	C18821	[M+H]+	MoNA	0.99881	pos	1	8.77614e+06	6.5496e+06	7.91242e+06	6.77674e+06	6.27619e+06	3.75947e+06	0	6.23647e+06	1.21991e+06	5.83477e+06	7.87522e+06	7.73305e+06	8.88129e+06	4.51669e+06	530692
M218T322	Dicrotophos	218.056	321.783	237.077	10.5735	C8H16NO5P	C18656	[M-H2O-H]-	GNPS	0.999761	neg	1	230929	134030	284392	196796	288585	243968	386414	268421	81834.7	420816	223494	390961	181244	336992	264691
M335T729	Dicumarol	335.056	729.148	336.063	0.113872	C19H12O6	C00796	[M-H]-	BioDeepDB	0.656252	neg	1	722258	733099	982462	764870	619133	1.17476e+06	806071	210730	565859	1.05922e+06	684503	1.36148e+06	1.0707e+06	944183	1.71065e+06
M310T749	Dicyclomine	310.272	749.226	309.267	0.00412167	C19H35NO2	C06951	[M+H]+	BioDeepDB	0.58876	pos	1	750370	3.05795e+06	1.09073e+06	3.25312e+06	3.72725e+06	2.86129e+06	246583	5.77361e+06	3.67013e+06	6.80315e+06	4.05265e+06	3.2149e+06	1.31109e+06	1.96178e+06	6.52519e+06
M236T573	Didanosine	236.095	573.016	236.091	18.0984	C10H12N4O3	C06953	[M]-	MoNA	0.946267	neg	1	1.40853e+06	3.06327e+06	2.16461e+06	1.99642e+06	1.70351e+06	2.48067e+06	2.24174e+06	2.13597e+06	1.58154e+06	2.42056e+06	1.16381e+06	3.00405e+06	2.28417e+06	1.35221e+06	2.19211e+06
M361T796	Didecyldimethylammonium chloride	361.351	795.911	361.348	8.32023	C22H48N. Cl	C15436	[M]+	mzCloud	0.939177	pos	1	2.22345e+07	9.83909e+06	4.61636e+07	1.81051e+07	1.63718e+07	1.52069e+07	0	3.23417e+07	1.6213e+07	4.05293e+07	1.91515e+07	1.49265e+07	1.23843e+07	8.22086e+06	2.32372e+07
M105T91	Diethanolamine	104.952	91.2743	105.079	4.74591	C4H11NO2	C06772	[M]-	BioDeepDB	0.624875	neg	1	1.24203e+07	7.10557e+07	5.0118e+07	7.62336e+07	3.10347e+07	9.20627e+07	1.17154e+08	5.21879e+07	7.24768e+07	6.2602e+07	1.33976e+07	6.96505e+07	4.38256e+07	2.31855e+07	7.2722e+07
M248T544	Diethofencarb	248.132	543.91	267.147	11.727	C14H21NO4	C11077	[M-H2O-H]-	BioDeepDB	0.999891	neg	1	108771	673121	3.81508e+06	798034	126034	59994.7	926206	908088	833647	1.68265e+06	439086	5.9706e+06	517013	98295	2.6558e+06
M268T767	Diethylstilbestrol	268.146	766.62	268.146	0.321762	C18H20O2	C07620	[M]-	BioDeepDB	0.630474	neg	1	386682	3.78439e+06	3.20073e+06	90301	699526	4.527e+06	25914.2	645232	985015	914988	404006	3.48572e+06	21110.7	22043	1.39624e+07
M309T93_2	Diflubenzuron	309.022	93.2131	310.032	7.73953	C14H9ClF2N2O2	C14427	[M-H]-	MoNA	0.998852	neg	1	1.2706e+06	5.20744e+06	6.30091e+06	3.50624e+06	2.11382e+06	2.66494e+06	2.41364e+06	4.3461e+06	6.96018e+06	3.45077e+06	998035	7.20935e+06	3.68066e+06	2.98513e+06	8.53813e+06
M249T531	Diflunisal	249.031	531.234	250.044	23.012	C13H8F2O3	C01691	[M-H]-	MoNA	0.980893	neg	1	565429	513926	93933.3	49215.1	140255	1.18247e+06	218281	154449	146694	90564.4	134676	56172.9	443494	109049	157812
M351T335	Digalacturonate	351.054	335.057	370.075	5.82976	C12H18O13	C02273	[M-H2O-H]-	BioDeepDB	0.704432	neg	1	1.125e+06	2.81134e+06	1.83526e+06	1.84683e+06	1.54517e+06	924079	2.00777e+06	1.99565e+06	2.05299e+06	441662	907243	1.82247e+06	2.28595e+06	1.84975e+06	237954
M765T645_1	Digitoxin	765.46	645.489	764.435	23.5276	C41H64O13	C06955	[M+H]+	MoNA	0.931627	pos	1	40237.9	678931	3.28017e+06	3.9207e+06	806426	484404	0	4.35573e+06	1.98769e+06	9.55528e+06	291001	8.00948e+06	4.65947e+06	2.49624e+06	1.13586e+07
M223T112	Diglycidyl resorcinol ether	223.094	111.527	222.089	12.0176	C12H14O4	C19228	[M+H]+	mzCloud	0.958114	pos	1	8.06929e+06	4.3029e+07	3.95092e+07	5.27343e+07	2.80232e+07	5.7882e+07	6.04556e+06	4.72704e+07	1.81427e+07	5.66297e+07	5.37152e+06	4.85579e+07	1.03184e+07	8.04796e+06	5.48518e+07
M763T646	Digoxin	763.438	645.505	780.43	21.2456	C41H64O14	C06956	[M+H-H2O]+	BioDeepDB	0.920386	pos	1	244130	2.21386e+06	1.90951e+06	2.68013e+06	1.11473e+06	1.09437e+06	97310.1	3.7661e+06	1.08718e+06	1.46593e+07	370110	1.26221e+07	9.5819e+06	3.26872e+06	3.18976e+06
M309T740	Dihydroalbocycline	309.207	740.024	310.214	0.770133	C18H30O4	C15753	[M-H]-	MoNA	0.986992	neg	1	1.79003e+06	1.20669e+07	4.33871e+07	7.77683e+06	2.81402e+06	1.40531e+07	4.82223e+06	6.35398e+06	4.78309e+06	9.37441e+06	1.08336e+07	1.22128e+07	7.93271e+06	2.61112e+06	1.1677e+07
M306T810	Dihydrocapsaicin	306.215	810.227	307.215	23.6578	C18H29NO3	C16952	[M-H]-	BioDeepDB	0.812524	neg	1	6.02845e+07	6.87842e+06	9.28176e+06	7.75955e+06	5.67155e+07	870198	7.4155e+06	7.75308e+06	6.92786e+06	1.23834e+07	5.94014e+07	1.10513e+07	5.8093e+06	5.09584e+07	1.77254e+07
M443T384	Dihydrofolic acid	443.166	383.991	443.155	24.8525	C19H21N7O6	C00415	[M]-	BioDeepDB	0.999569	neg	1	84916.3	994347	1.11833e+06	1.78095e+06	8165.62	538063	994810	1.19183e+06	1.02282e+06	279455	89648.7	1.24603e+06	1.4206e+06	913088	3.59333e+06
M435T563	Dihydrogeranylgeranyl diphosphate	435.199	563.157	452.209	6.6166	C20H38O7P2	C17439	[M+H-H2O]+	BioDeepDB	0.796738	pos	1	4.33282e+06	1.29809e+07	2.2036e+07	1.10267e+07	3.34257e+06	278034	0	1.25185e+07	7.1037e+06	6.55597e+06	7.15852e+06	4.54019e+07	1.76613e+07	5.89486e+06	2.37612e+07
M207T85	Dihydrolipoate	207.05	85.4383	208.059	9.12195	C8H16O2S2	C02147	[M-H]-	BioDeepDB	0.999435	neg	1	3.37412e+07	6.45478e+07	6.18846e+07	6.19931e+07	7.59358e+07	7.32923e+07	6.02538e+07	7.24964e+07	5.5278e+07	5.49149e+07	3.47107e+07	6.37382e+07	7.42234e+07	7.235e+07	6.6118e+07
M276T409	Dihydromethysticin	276.098	409.389	276.1	6.33979	C15H16O5	C09926	[M]-	GNPS	0.946795	neg	1	285161	323790	237105	296092	39462.1	465985	325390	429411	587306	417038	373516	382129	502905	23938.2	751943
M582T622	Dihydrostreptomycin	582.27	621.691	583.281	7.70856	C21H41N7O12	C01023	[M-H]-	MoNA	0.998835	neg	1	15817.3	693863	482144	536580	8136.19	1.74969e+06	1.21344e+06	584163	600787	127976	8545.87	521574	343967	252139	685217
M289T495	Dihydrotestosterone	289.164	495.339	290.225	6.73746	C19H30O2	C03917	[M-H]-	BioDeepDB	0.676705	neg	1	3.82321e+06	5.5733e+06	5.16009e+06	1.10698e+07	3.59591e+06	5.09953e+06	1.56407e+07	1.1695e+07	1.22078e+07	4.64461e+06	3.90811e+06	7.16589e+06	1.22865e+07	9.74497e+06	1.40547e+07
M129T96	Dihydrothymine	129.066	96.3903	128.059	2.4628	C5H8N2O2	C00906	[M+H]+	MoNA	0.694569	pos	1	7.08899e+06	1.33941e+07	1.59704e+07	2.10975e+07	6.73728e+06	1.72549e+07	4.8505e+07	1.73931e+07	7.33766e+06	1.43475e+07	7.25232e+06	2.30589e+07	1.72717e+07	1.0518e+07	2.13284e+07
M115T40_1	Dihydrouracil	115.039	39.8531	114.043	0.10872	C4H6N2O2	C00429	[M+H]+	BioDeepDB	0.000417782	pos	2	2.64888e+07	3.46458e+07	5.00344e+07	7.86296e+07	4.32758e+07	2.57532e+07	3.93986e+07	3.89791e+07	1.12576e+07	3.79206e+07	1.359e+07	9.15338e+06	3.72442e+07	1.54568e+07	1.0087e+07
M169T76	Dihydroxyacetone phosphate	168.989	75.5456	169.998	9.48145	C3H7O6P	C00111	[M-H]-	BioDeepDB	0.725174	neg	1	5.05243e+06	1.97063e+07	2.2197e+07	1.46966e+07	8.9481e+06	1.41229e+07	1.44436e+07	1.64646e+07	1.34718e+07	1.24773e+07	6.34039e+06	1.78763e+07	1.77113e+07	9.74349e+06	2.45901e+07
M149T88	Dihydroxyfumaric acid	149.008	88.1401	148.001	3.43378	C4H4O6	C00975	[M+H]+	BioDeepDB	0.812664	pos	1	7.84264e+06	7.48531e+06	7.67787e+06	7.8756e+06	7.57614e+06	8.93955e+06	1.92615e+07	1.04655e+07	8.36179e+06	5.76287e+06	1.23959e+07	7.65491e+06	3.96898e+06	8.78356e+06	8.51825e+06
M279T179	Diisobutyl phthalate	279.155	179.12	278.152	13.3838	C16H22O4	C15205	[M+H]+	mzCloud	1.16448e-08	pos	2	4.09632e+07	1.51136e+07	2.02443e+08	1.68661e+07	1.69878e+07	6.14031e+07	1.5861e+07	1.64438e+07	1.5454e+07	1.35215e+07	3.81234e+07	8.16173e+07	3.11045e+07	1.46502e+07	3.14341e+07
M321T567	Dimefuron	321.102	566.511	338.115	16.0217	C15H19ClN4O3	C18783	[M+H-H2O]+	mzCloud	0.739612	pos	1	49457.9	644337	20669.6	3.15137e+06	143618	8.68888e+06	0	2.30633e+06	75872.6	2.11986e+06	97334.8	52142.3	3.42254e+06	196592	1.50134e+06
M93T88	Dimethyl sulfone	92.9261	87.8676	94.0089	7.88549	C2H6O2S	C11142	[M-H]-	BioDeepDB	0.000115034	neg	2	829650	1.15254e+08	5.45712e+07	1.0965e+08	1.05993e+07	1.44993e+08	2.1936e+08	4.35485e+07	8.31633e+07	8.48934e+07	668803	1.1745e+08	3.42386e+07	1.00001e+06	1.46352e+08
M126T58	Dimethyl trisulfide	125.962	57.9096	125.963	12.515	C2H6S3	C08372	[M]+	BioDeepDB	0.832893	pos	1	1.58922e+07	6.82328e+06	1.17817e+07	1.86755e+07	1.03835e+07	5.15463e+07	2.81163e+07	3.52638e+07	1.98151e+07	2.57611e+07	7.90891e+06	1.64884e+07	7.13165e+06	2.18884e+07	5.33156e+07
M246T199	Dimethylallylpyrophosphate	246.007	198.857	246.006	3.85395	C5H12O7P2	C00235	[M]-	BioDeepDB	0.630122	neg	1	36029.3	1.44076e+06	453216	191769	22458.9	497990	328840	390150	518177	1.37441e+06	14407.8	429792	254957	73297.3	3.83088e+06
M138T33_1	Dimethylarsinate	137.964	32.6333	137.966	14.2736	C2H7AsO2	C07308	[M]+	BioDeepDB	0.768823	pos	1	2.7453e+06	1.30955e+06	1.93545e+06	2.17982e+06	1.71892e+06	1.83498e+06	1.99776e+06	2.48117e+06	1.90124e+06	2.8182e+06	1.945e+06	1.54624e+06	2.04189e+06	1.93785e+06	1.5234e+06
M145T325	Dimethylbenzimidazole	145.039	324.527	146.084	5.53037	C9H10N2	C03114	[M-H]-	BioDeepDB	0.62784	neg	1	1.08248e+06	247244	253414	304907	1.19986e+06	301511	280242	349447	180983	331651	1.08979e+06	1.33583e+06	259005	1.18515e+06	463193
M102T82	Dimethylglycine	102.054	81.9239	103.063	7.10193	C4H9NO2	C01026	[M-H]-	BioDeepDB	1.3318e-09	neg	2	1.84373e+07	3.91744e+07	4.30539e+07	4.1136e+07	2.85336e+07	5.15626e+07	4.80457e+07	4.37682e+07	4.85832e+07	5.18867e+07	2.09664e+07	5.50985e+07	4.62508e+07	3.08491e+07	7.21308e+07
M313T459	dIMP	313.038	459.269	332.052	12.8324	C10H13N4O7P	C06196	[M-H2O-H]-	MoNA	0.887704	neg	1	8644.83	737288	640309	568646	48395.2	774924	176808	363965	74970.9	542330	8221.84	148206	351443	16042	318229
M239T681	Dinoseb	239.061	680.914	240.075	26.9354	C10H12N2O5	C14302	[M-H]-	mzCloud	0.818191	neg	1	4.11495e+06	1.1166e+07	335910	834171	2.98106e+06	1.04863e+06	232331	4.602e+06	266096	1.0238e+06	812319	252125	274200	624396	319584
M202T198	Dinotefuran	202.107	198.034	202.107	1.2707	C7H14N4O3	C18509	[M]-	mzCloud	0.673259	neg	1	779862	494635	3.12682e+06	2.2909e+07	947043	8.63328e+06	6.2709e+06	3.46822e+06	1.10168e+07	1.29715e+07	562019	2.03824e+07	1.77084e+06	1.16956e+06	2.18139e+06
M415T773	Diosgenin	415.324	773.444	414.313	8.0789	C27H42O3	C08898	[M+H]+	mzCloud	0.72636	pos	1	6.29105e+06	2.82057e+07	2.97953e+07	2.5999e+07	1.37307e+07	2.14589e+07	0	2.55531e+07	1.23168e+07	2.51814e+07	4.53042e+06	3.86885e+07	3.02694e+07	8.01738e+06	2.59345e+07
M607T790_1	Diosmin	607.183	789.619	608.174	27.1594	C28H32O15	C10039	[M-H]-	MoNA	0.972421	neg	1	1.93871e+07	7.11317e+07	1.07332e+08	1.21792e+08	4.03099e+07	6.631e+07	1.63128e+08	1.11552e+08	6.21689e+07	8.10733e+07	2.0962e+07	2.69082e+07	7.33835e+07	3.10827e+07	1.18808e+08
M256T403	Diphenhydramine	256.176	402.704	255.162	23.7622	C17H21NO	C06960	[M+H]+	BioDeepDB	0.923757	pos	1	4.55293e+06	3.99763e+06	3.70382e+06	3.927e+06	3.20929e+06	2.99547e+06	16868.4	2.69087e+06	2.7801e+06	1.72988e+06	31108.8	2.40519e+06	1.76057e+06	2.29131e+06	591471
M295T339_2	Disulfiram	295.051	339.267	296.051	23.9308	C10H20N2S4	C01692	[M-H]-	MoNA	0.924148	neg	1	31272.4	377707	66476.2	362259	19241.7	325123	420052	119548	980384	363978	28930.3	86363.7	73730.2	29410.6	478771
M171T325	DL-Glycerol 1-phosphate	171.004	325.138	172.014	14.5643	C3H9O6P	C03189	[M-H]-	mzCloud	0.908707	neg	1	627119	1.29036e+06	616400	1.39283e+06	623590	1.2263e+07	339521	906773	516131	841669	695778	170666	2.18958e+06	800228	1.26721e+06
M249T84	DL-Homocystine	249.041	83.7579	268.055	18.1583	C8H16N2O4S2	C01817	[M-H2O-H]-	MoNA	0.758993	neg	1	6.61322e+06	1.35943e+07	2.69833e+07	1.60719e+07	8.17213e+06	1.2685e+07	1.89821e+07	2.18334e+07	1.93083e+07	1.5182e+07	8.85864e+06	1.88644e+07	1.73039e+07	7.93683e+06	1.24497e+07
M197T522	DNOC	197.019	522.036	198.028	7.04551	C7H6N2O5	C18653	[M-H]-	mzCloud	0.743447	neg	1	2.03193e+06	3.69766e+06	1.6148e+06	3.50235e+06	3.01801e+06	4.01998e+06	3.50412e+06	2.49803e+06	1.45688e+06	4.0079e+06	2.44686e+06	1.62654e+06	4.11832e+06	2.40344e+06	3.40773e+06
M284T317	Dobutamine	284.161	317.302	301.168	2.62183	C18H23NO3	C06967	[M+H-H2O]+	mzCloud	0.88084	pos	1	11031.6	3.54638e+06	1.85405e+06	654876	123965	2.40543e+06	9718.64	1.37692e+06	283164	533297	10937.5	2.77276e+06	4.08466e+06	1.58809e+06	4.70021e+06
M328T471	Docosahexaenoic acid	328.199	470.989	328.24	0.821047	C22H32O2	C06429	[M]+	BioDeepDB	8.05022e-06	pos	2	6.62859e+06	3.04167e+06	2.9571e+06	4.34765e+06	2.07773e+06	1.90459e+06	0	4.02283e+06	1.97352e+06	2.36108e+06	8994.93	4.06548e+06	197184	580292	2.4337e+06
M213T680	Dodecanedioic acid	213.149	679.543	230.152	12.6754	C12H22O4	C02678	[M+H-H2O]+	BioDeepDB	0.00011288	pos	2	1.19937e+06	8.82263e+06	1.34665e+07	1.09355e+07	1.02485e+06	7.87382e+06	649533	8.66984e+06	4.42435e+06	9.73045e+06	742918	9.56636e+06	1.00727e+07	1.11711e+06	1.25855e+07
M200T669	Dodecanoic acid	200.165	668.514	200.178	4.64331	C12H24O2	C02679	[M]+	BioDeepDB	7.48424e-05	pos	2	1.71861e+07	2.10596e+07	1.86952e+07	1.72718e+07	1.51365e+07	1.91599e+07	2.57338e+06	2.12053e+07	1.48016e+07	1.67121e+07	1.3604e+07	1.78593e+07	2.11531e+07	1.59083e+07	2.17689e+07
M195T66	Dolichotheline	195.122	66.0115	195.137	5.68021	C10H17N3O	C16696	[M]+	BioDeepDB	0.866758	pos	1	1.57701e+06	1.70927e+06	1.73365e+06	1.53604e+06	1.64206e+06	1.39218e+06	1.43212e+06	1.33021e+06	2.37029e+06	1.17843e+06	1.67294e+06	1.08075e+06	1.8889e+06	1.4427e+06	2.25113e+06
M294T448	Domoic acid	294.134	447.743	311.137	15.0013	C15H21NO6	C13732	[M+H-H2O]+	MoNA	0.897409	pos	1	3.81698e+06	1.50823e+07	1.2879e+07	2.04377e+07	3.80511e+06	6.36197e+06	0	1.66663e+07	3.78882e+06	2.57902e+07	30859.7	3.07525e+07	1.94694e+07	4.85761e+06	3.60383e+07
M432T492	Doxazosin	432.18	491.929	451.186	29.569	C23H25N5O5	C06970	[M-H2O-H]-	MoNA	0.994986	neg	1	4.06266e+06	1.35133e+07	3.80799e+07	3.72651e+06	5.65252e+06	2.55035e+06	1.94259e+07	1.26749e+07	2.92443e+07	1.1666e+07	1.30503e+07	5.33714e+07	2.4241e+07	7.60969e+06	3.26855e+07
M543T523	Doxorubicin	543.19	523.045	543.174	29.0506	C27H29NO11	C01661	[M]-	MoNA	0.990416	neg	1	4.03744e+06	7.97382e+06	8.91046e+06	1.06296e+07	3.89104e+06	6.99022e+06	4.01743e+06	1.16172e+07	733927	1.17975e+07	1.63412e+06	1.16679e+07	1.16415e+07	1.01331e+07	1.64405e+07
M425T354	Doxycycline	425.123	353.661	444.153	27.2767	C22H24N2O8	C06973	[M-H2O-H]-	BioDeepDB	0.905877	neg	1	353008	534674	370580	326367	357457	408425	469140	422963	470882	545249	278055	401160	466142	563176	395736
M383T69	dTDP	383.014	69.1559	402.023	24.103	C10H16N2O11P2	C00363	[M-H2O-H]-	MoNA	0.179253	neg	2	2.63479e+06	5.80017e+06	1.77326e+07	1.42748e+07	2.96351e+06	1.40903e+06	7.52628e+06	8.32936e+06	5.99982e+06	1.54604e+07	1.45591e+06	1.66031e+07	6.76404e+06	538872	1.64729e+07
M529T323	dTDP-3-amino-2,3,6-trideoxy-4-keto-D-glucose	529.116	323.375	529.086	3.1585	C16H25N3O13P2	C12318	[M]+	BioDeepDB	0.825693	pos	1	2.71417e+06	5.07091e+06	1.38634e+07	7.1597e+06	3.89061e+06	4.28182e+06	0	6.49704e+06	7.71226e+06	2.72225e+06	369735	7.92738e+06	1.03917e+07	8.33358e+06	5.70564e+06
M545T231	dTDP-3-methyl-4-oxo-2,6-dideoxy-L-allose	545.122	230.503	544.086	24.9246	C17H26N2O14P2	C11915	[M+H]+	BioDeepDB	0.992309	pos	1	1.02015e+06	2.25345e+07	1.41995e+07	1.13204e+07	2.41916e+06	1.06011e+07	0	9.16135e+06	1.53304e+07	8.60533e+06	18043.8	2.89112e+07	1.06767e+07	830863	1.84894e+07
M529T324_1	dTDP-4-(methylamino)-2,3,4,6-tetradeoxy-D-glucose	529.127	323.56	529.123	8.11684	C17H29N3O12P2	C21395	[M]+	BioDeepDB	0.84094	pos	1	1.16345e+07	1.95651e+07	9.1413e+07	2.7335e+07	1.79597e+07	1.06068e+07	0	1.76704e+07	1.46986e+07	2.24417e+07	367791	5.29229e+07	3.36969e+07	3.04912e+07	4.11535e+07
M575T108	dTDP-D-mycaminose	575.133	107.701	575.128	7.92107	C18H31N3O14P2	C11933	[M]+	BioDeepDB	0.659287	pos	1	2.10812e+06	1.16026e+07	1.55001e+07	1.5797e+07	6.10374e+06	1.31018e+07	0	1.7649e+07	5.64553e+06	1.12926e+07	5.13634e+06	1.65124e+07	1.55819e+07	5.30954e+06	2.29942e+07
M322T85	dTMP	322.059	84.6448	322.057	7.04192	C10H15N2O8P	C00364	[M]-	BioDeepDB	0.754119	neg	1	3.29115e+06	1.1291e+06	1.13903e+07	4.2948e+06	6.99677e+06	767184	448610	941526	360878	708390	1.40836e+06	5.91655e+06	5.19455e+06	5.82106e+06	105471
M163T123	Dulcin	163.079	123.004	180.09	20.8683	C9H12N2O2	C19415	[M+H-H2O]+	BioDeepDB	0.924183	pos	1	2.75411e+06	2.33121e+06	3.19505e+06	3.75536e+06	3.07788e+06	4.12961e+06	2.80543e+06	2.86095e+06	4.18064e+06	3.68349e+06	5.08919e+06	3.67503e+06	2.53829e+06	7.85679e+06	4.00411e+06
M308T91	dUMP	308.041	90.6483	308.041	0.0742832	C9H13N2O8P	C00365	[M]-	BioDeepDB	0.673182	neg	1	6.56634e+06	1.35606e+07	1.29129e+07	1.43434e+07	1.17045e+07	1.23961e+07	1.27584e+07	1.48889e+07	1.25116e+07	1.86281e+07	1.68843e+06	8.21781e+06	9.14886e+06	1.01384e+07	4.65608e+06
M254T444	Dyphylline	254.103	444.226	254.101	0.97177	C10H14N4O4	C07819	[M]+	BioDeepDB	0.625385	pos	1	2.4104e+06	8.80489e+06	8.58147e+06	1.02162e+07	2.55143e+06	5.17073e+06	14919.7	7.36044e+06	3.45007e+06	5.87189e+06	54739.9	9.47643e+06	576297	8.40379e+06	1.44648e+07
M464T821	Ecdysone	464.313	820.688	464.314	2.09679	C27H44O6	C00477	[M]+	BioDeepDB	0.679227	pos	1	1.57882e+08	6.10015e+07	1.06831e+08	1.61439e+08	1.78029e+08	8.35405e+07	1.35571e+08	1.81708e+06	1.80749e+08	4.80021e+07	1.2901e+08	6.12782e+07	1.90205e+08	2.08369e+08	1.25621e+08
M184T125_2	Ecgonine	184.096	124.798	185.105	9.09751	C9H15NO3	C10858	[M-H]-	MoNA	1.26025e-06	neg	2	3.35193e+06	7.92828e+06	7.70673e+06	7.38619e+06	6.11451e+06	9.41751e+06	9.11489e+06	8.77636e+06	7.26024e+06	6.73729e+06	4.33701e+06	9.17593e+06	1.21716e+07	7.62385e+06	1.13251e+07
M200T205	Ecgonine methyl ester	200.129	205.06	199.121	2.64221	C10H17NO3	C12448	[M+H]+	MoNA	0.613808	pos	1	1.59743e+06	4.42885e+07	2.02785e+07	1.01172e+07	1.62174e+06	1.35905e+07	682949	1.2428e+07	1.37692e+07	5.81681e+06	495737	1.85523e+07	3.04967e+07	9.18479e+06	2.31473e+07
M143T103	Ectoine	143.082	102.915	142.074	0.00851376	C6H10N2O2	C06231	[M+H]+	BioDeepDB	6.08222e-05	pos	2	2.1444e+07	2.05144e+07	2.1547e+07	5.00143e+07	7.62653e+06	2.11328e+07	1.50989e+06	2.62035e+07	2.12498e+07	1.27695e+07	1.64356e+07	3.21202e+07	4.21939e+07	2.4942e+07	3.84072e+07
M180T80	Edrophonium	180.136	80.4466	166.123	11.2113	C10H16NO	C06976	[M+H]+	BioDeepDB	0.801415	pos	1	5.1183e+06	4.00488e+06	5.61117e+06	5.38481e+06	6.66456e+06	5.76241e+06	1.14057e+06	5.96318e+06	6.63609e+06	4.20081e+06	4.92312e+06	1.42744e+06	4.20809e+06	3.89222e+06	3.93086e+06
M296T83	Efavirenz	296.007	83.0429	315.027	6.26391	C14H9ClF3NO2	C08088	[M-H2O-H]-	MoNA	0.997787	neg	1	1.61509e+08	3.46572e+08	3.2803e+08	3.44483e+08	3.72269e+08	3.68884e+08	2.16829e+08	3.65738e+08	2.43162e+08	3.87247e+08	1.68909e+08	2.58564e+08	3.17734e+08	1.58038e+08	3.19218e+08
M285T38	Ellagic acid	284.993	38.3655	302.006	19.256	C14H6O8	C10788	[M+H-H2O]+	mzCloud	0.874952	pos	1	7.24498e+06	4.00229e+06	3.56907e+06	2.41711e+06	3.78115e+06	3.12096e+06	2.13747e+06	1.32531e+06	1.30714e+06	2.42961e+06	2.35871e+06	269103	1.54744e+06	2.17915e+06	379532
M661T342	Elloramycin A	661.178	341.509	660.205	21.0486	C32H36O15	C12381	[M+H]+	BioDeepDB	0.808084	pos	1	441159	1.02851e+07	9.89613e+06	6.56885e+06	3.1732e+06	4.16098e+06	0	5.04787e+06	651568	4.61705e+06	247413	5.05546e+06	4.51836e+06	1.98118e+06	7.9116e+06
M480T781	Emetine	480.297	781.114	480.299	2.75524	C29H40N2O4	C09421	[M]+	mzCloud	0.609685	pos	1	6.56364e+07	4.94336e+07	1.57855e+08	1.70873e+08	1.88211e+08	8.23942e+07	2.38007e+08	6.35137e+06	1.71213e+08	7.22811e+07	1.11093e+08	5.45696e+07	1.16548e+08	1.90588e+08	2.35811e+08
M349T709	Enalaprilat	349.186	709.399	348.168	23.8453	C18H24N2O5	C11720	[M+H]+	BioDeepDB	0.838884	pos	1	743163	2.7586e+06	3.05679e+06	3.44421e+06	619868	821603	303051	2.17601e+06	604662	1.35519e+06	467598	6.19687e+06	3.80935e+06	836783	1.70527e+06
M288T73	Entacapone	288.099	72.9417	305.101	19.6173	C14H15N3O5	C07943	[M+H-H2O]+	GNPS	0.880078	pos	1	416249	4.10417e+06	4.60524e+06	4.67652e+06	2.82572e+06	5.83503e+06	0	6.01405e+06	3.13567e+06	3.78362e+06	1.73382e+06	5.97003e+06	5.65875e+06	4.27948e+06	4.63076e+06
M302T477	Enterodiol	302.151	477.123	302.152	3.9147	C18H22O4	C18166	[M]+	BioDeepDB	0.888259	pos	1	569579	2.31868e+06	1.5192e+06	3.52787e+06	561949	2.36124e+06	50263.4	2.32395e+06	763142	4.65123e+06	234064	5.34386e+06	4.1635e+06	2.71887e+06	7.19047e+06
M302T718	EPA (d5)	302.22	717.557	302.225	15.8819	C20H30O2	C06428	[M]+	mzCloud	2.23549e-06	pos	2	3.03909e+06	9.14132e+06	1.62448e+07	1.70275e+07	5.04013e+06	2.18245e+06	0	2.38617e+07	8.38746e+06	2.53857e+07	4.29448e+06	3.07374e+07	1.40894e+07	6.80144e+06	3.21035e+07
M289T98	Epiandrosterone	288.952	98.3656	290.225	1.47078	C19H30O2	C07635	[M-H]-	BioDeepDB	2.86682e-06	neg	2	2.95354e+07	2.16478e+07	1.24077e+07	2.76221e+07	3.86783e+07	3.38953e+07	3.99588e+07	2.27517e+07	2.96974e+07	2.64286e+07	2.69853e+07	2.11693e+07	1.60625e+07	2.31694e+07	2.05825e+07
M290T419	Epicatechin	290.081	419.192	290.079	6.34256	C15H14O6	C09727	[M]-	BioDeepDB	0.667253	neg	1	7052.27	230704	614414	401770	21696	424209	280575	115891	42234.1	40970.4	2985.89	297753	278484	17527.5	926586
M439T328_2	Epigallocatechin gallate	439.066	327.923	458.085	1.69203	C22H18O11	C09731	[M-H2O-H]-	BioDeepDB	0.598923	neg	1	109140	770818	1.35959e+06	671849	385971	944365	1.05504e+06	582508	451711	418801	121445	1.10993e+06	737713	259478	642668
M184T38	Epinephrine	184.097	37.9338	183.089	2.50216	C9H13NO3	C00788	[M+H]+	BioDeepDB	0.600785	pos	1	653631	3.80056e+06	2.57283e+06	554607	1.7443e+06	2.49659e+06	740906	437611	393295	3.34983e+06	477206	464252	1.97749e+06	620851	393253
M506T773	Epothilone B	506.258	772.759	507.265	0.269239	C27H41NO6S	C12154	[M-H]-	BioDeepDB	0.985306	neg	1	2.34522e+06	1.30147e+07	1.69696e+07	1.45428e+07	4.67018e+06	1.09908e+07	1.03718e+07	1.44957e+07	1.1868e+07	9.04538e+06	3.56545e+06	1.39931e+07	1.39794e+07	7.63958e+06	1.58812e+07
M425T645	Eprosartan	425.162	645.44	424.146	20.9548	C23H24N2O4S	C07467	[M+H]+	MoNA	0.918831	pos	1	1.31367e+07	2.05192e+07	1.45135e+07	1.71895e+07	4.79537e+06	4.32367e+06	20103.7	9.69309e+06	3.23909e+06	9.80427e+06	2.4421e+06	4.81396e+06	4.74872e+06	4.54213e+06	8.68555e+06
M114T438	Epsilon-caprolactam	114.091	438.346	113.084	0.826571	C6H11NO	C06593	[M+H]+	BioDeepDB	1.20273e-09	pos	2	3.38031e+08	4.28703e+08	3.3767e+08	3.68143e+08	3.03765e+08	3.41493e+08	1.83302e+07	3.40856e+08	2.34432e+08	3.27394e+08	3.54997e+07	3.26834e+08	3.59861e+07	3.19497e+08	3.72752e+08
M114T823	epsilon-Caprolactone	114.066	823.335	114.068	16.4854	C6H10O2	C01880	[M]+	BioDeepDB	0.961718	pos	1	2.68809e+07	2.54778e+07	1.25388e+07	2.3492e+07	5.97622e+06	2.89482e+07	5.46206e+07	2.00558e+07	2.83771e+07	2.3397e+07	2.57991e+07	2.68347e+07	2.84196e+07	2.47371e+07	2.68113e+07
M568T367	epsilon-Rhodomycin T	568.217	366.525	585.221	6.47464	C30H35NO11	C18640	[M+H-H2O]+	BioDeepDB	0.749278	pos	1	134230	4.15813e+06	5.10786e+06	2.44385e+06	318287	142166	0	3.9908e+06	1.5012e+06	2.69467e+06	996225	1.1661e+07	4.56064e+06	1.87807e+06	2.86581e+06
M242T101	Equol	242.094	101.32	242.094	1.20002	C15H14O3	C14131	[M]-	mzCloud	0.770887	neg	1	4.20876e+06	9.56033e+06	9.93498e+06	1.26026e+07	6.83528e+06	1.25086e+07	1.71371e+07	1.1326e+07	1.42066e+07	1.44789e+07	4.77967e+06	1.70083e+07	1.20153e+07	8.89708e+06	1.72019e+07
M324T686	Ergonovine	324.175	686.125	325.179	10.9752	C19H23N3O2	C07543	[M-H]-	MoNA	0.807369	neg	1	408723	279636	178285	249948	412194	643280	135627	330740	64454.3	192983	432508	258282	81066.2	504109	36110.7
M230T107	Ergothioneine	230.096	106.634	230.096	0.138885	C9H16N3O2S	C05570	[M]+	BioDeepDB	4.68374e-05	pos	2	3.37231e+06	2.66132e+07	7.82038e+07	2.12861e+07	799720	1.61101e+07	51904	8.19849e+06	1.26192e+06	6.44093e+06	2.38972e+06	6.70388e+07	2.96433e+07	1.03702e+07	4.58429e+07
M287T324_2	Eriodictyol	287.055	323.608	288.063	5.42901	C15H12O6	C05631	[M-H]-	mzCloud	0.808943	neg	1	30045.3	59505.8	648998	206508	55322.4	79527.6	616062	70868.4	57784	28086.7	34892	790876	406453	215425	261226
M338T754	Erucic acid	338.342	753.943	338.318	3.46968	C22H42O2	C08316	[M]+	BioDeepDB	1.07453e-19	pos	2	1.79102e+07	2.89353e+07	5.78716e+06	4.06314e+07	2.16783e+07	2.99027e+07	4.52493e+06	2.21159e+07	2.62967e+07	2.77514e+07	2.45673e+07	5.26032e+06	3.53361e+07	2.69642e+07	2.20715e+07
M121T738	Erythritol	121.027	737.774	122.058	9.10405	C4H10O4	C00503	[M-H]-	BioDeepDB	9.74509e-15	neg	2	9.04762e+07	8.96239e+06	1.52718e+07	1.4177e+07	5.79954e+06	2.23503e+07	7.38907e+07	1.06635e+07	2.47531e+07	6.27012e+06	8.44456e+07	3.66333e+07	7.56895e+07	1.47813e+07	2.32202e+07
M266T767	Erythromycin estolate	266.15	766.706	1055.64	18.8771	C40H71NO14. C12H26O4S	C08031	[M]-	mzCloud	0.758911	neg	1	2.41419e+07	1.02026e+08	8.45032e+07	3.58335e+07	2.93618e+07	1.21557e+08	1.85249e+07	3.34936e+07	4.57986e+07	3.87884e+07	1.89444e+07	9.50554e+07	1.83984e+07	1.13759e+07	3.25919e+08
M339T84	Esculin	339.072	83.6973	340.079	1.5669	C15H16O9	C09264	[M-H]-	mzCloud	0.591716	neg	1	3.97152e+07	5.02118e+07	9.95867e+07	5.36075e+07	4.44711e+07	5.5152e+07	4.04224e+07	8.41255e+07	7.25544e+07	8.27084e+07	4.14558e+07	7.37269e+07	7.27161e+07	3.8802e+07	7.53987e+07
M278T616	Esmolol	278.176	616.241	295.178	17.0033	C16H25NO4	C06980	[M+H-H2O]+	MoNA	0.913585	pos	1	260894	2.72982e+06	5.57478e+06	6.16977e+06	1.79315e+06	223191	16241.4	5.23546e+06	2.07801e+06	6.89719e+06	1.02391e+06	9.45677e+06	3.20848e+06	1.63795e+06	1.01354e+07
M294T402	Estazolam	294.065	402.334	294.067	8.92332	C16H11ClN4	C06981	[M]+	mzCloud	0.772085	pos	1	267525	5.40893e+06	8.35385e+06	6.25898e+06	0	177118	0	3.17463e+06	192062	5.05431e+06	0	5.18747e+06	670144	13552.2	7.40593e+06
M271T438	Estradiol	271.166	438.117	272.178	15.7555	C18H24O2	C00951	[M-H]-	BioDeepDB	0.986351	neg	1	6.35267e+06	8.67269e+06	8.43028e+06	9.57668e+06	6.65425e+06	7.1886e+06	6.2669e+06	5.90142e+06	8.17368e+06	6.86796e+06	6.9502e+06	8.71593e+06	8.11171e+06	6.86284e+06	3.99856e+06
M356T652	Estradiol valerate	356.243	652.043	356.235	21.4657	C23H32O3	C12859	[M]-	BioDeepDB	1	neg	1	443951	6.69069e+06	2.35521e+06	2.1381e+07	2.48385e+06	575860	1.01132e+06	1.90221e+06	4.82923e+06	2.42618e+06	6.82594e+06	2.16415e+06	2.37427e+06	620198	5.31337e+07
M447T236	Estriol-16-Glucuronide	447.203	236.176	464.205	12.3744	C24H32O9	C05504	[M+H-H2O]+	MoNA	0.999933	pos	1	43579.9	1.98051e+06	3.3861e+06	4.14507e+06	42697.8	2.43792e+06	0	887947	3.91038e+06	955302	0	5.28096e+06	5.74535e+06	883403	4.29352e+06
M427T524	Estrone glucuronide	427.186	523.602	446.194	23.07	C24H30O8	C11133	[M-H2O-H]-	BioDeepDB	0.983115	neg	1	1.05792e+06	3.1523e+06	1.06644e+06	2.96425e+06	2.4452e+06	377004	1.94813e+06	859224	4.54685e+06	3.76073e+06	722309	1.38609e+06	3.19683e+06	3.23125e+06	1.79214e+06
M350T464	Estrone sulfate	350.124	463.696	350.119	13.6489	C18H22O5S	C02538	[M]-	BioDeepDB	0.971573	neg	1	0	58856.3	775053	194640	0	537426	336401	49427.1	340585	23379.8	2569.05	494707	894746	10662.1	409510
M206T549	Ethiofencarb	206.063	549.293	225.082	3.72222	C11H15NO2S	C18649	[M-H2O-H]-	GNPS	0.836831	neg	1	282826	1.29868e+06	1.56701e+06	2.4295e+06	274654	749035	1.81012e+06	1.42772e+06	1.47426e+06	1.08976e+06	287196	2.15619e+06	1.27998e+06	199099	952133
M166T331_1	Ethionamide	166.059	330.557	166.056	17.8084	C8H10N2S	C07665	[M]-	BioDeepDB	0.894304	neg	1	405893	1.50274e+06	1.27318e+06	1.52487e+06	800633	1.60247e+06	1.22987e+06	1.43598e+06	1.19176e+06	1.16509e+06	418338	1.60923e+06	1.2569e+06	863878	1.55534e+06
M242T598	Ethoprophos	242.058	598.471	242.056	6.41661	C8H19O2PS2	C18687	[M]+	BioDeepDB	0.674482	pos	1	1.17362e+07	1.2476e+07	8.26749e+06	1.19468e+07	9.93363e+06	9.70854e+06	1.0614e+06	1.1177e+07	3.32579e+06	1.03846e+07	1.00911e+07	1.00525e+07	1.17048e+07	1.13854e+07	1.06776e+07
M122T365	Ethosuximide	122.059	365.478	141.079	10.5972	C7H11NO2	C07505	[M-H2O-H]-	BioDeepDB	0.984702	neg	1	26803.2	848771	552340	443486	30761.4	696754	567429	176945	127494	147273	31212.6	151813	565478	36599.6	155920
M336T730	Ethoxyquin	336.193	730.456	337.204	10.3634	C22H27NO2	C07475	[M-H]-	BioDeepDB	0.763991	neg	1	2.12248e+06	2.13398e+06	1.95848e+06	2.37371e+06	2.41469e+06	2.06932e+06	2.54401e+06	2.34139e+06	2.36227e+06	2.46026e+06	2.51852e+06	2.47969e+06	2.50084e+06	2.82896e+06	2.67902e+06
M102T792	Ethylmethylacetic acid	102.092	792.064	102.068	0.713232	C5H10O2	C18319	[M]+	BioDeepDB	6.09199e-11	pos	2	4.94862e+06	2.07972e+07	1.8696e+07	1.30086e+07	4.93328e+06	3.87223e+06	1.75066e+07	1.26809e+07	1.9507e+07	1.54771e+07	4.09212e+06	1.57037e+07	2.75764e+07	1.72046e+07	4.39712e+06
M268T123	Etodolac	268.13	123.059	287.152	14.8345	C17H21NO3	C06991	[M-H2O-H]-	MoNA	0.999993	neg	1	171132	856308	354524	307661	135184	372261	279073	338356	801823	554427	169187	506711	527057	282855	1.10344e+06
M245T552	Etomidate	245.129	552.235	244.121	2.22893	C14H16N2O2	C07522	[M+H]+	BioDeepDB	0.817245	pos	1	266030	1.45367e+06	1.33588e+06	2.76797e+06	4.19144e+06	2.72023e+06	42217.2	2.52006e+06	879135	1.9595e+06	1.51517e+06	3.54341e+06	2.25369e+06	1.19398e+06	3.59945e+06
M154T64	Eucalyptol	153.957	63.6391	154.136	4.13594	C10H18O	C09844	[M]+	BioDeepDB	5.0234e-09	pos	2	2.12705e+07	1.32673e+07	1.11542e+07	1.84859e+07	1.34557e+07	1.7266e+07	4.0291e+07	2.84793e+07	7.59185e+06	4.65434e+06	7.48987e+06	1.03026e+07	5.67911e+06	9.58939e+06	1.19899e+07
M344T452_2	Eupatilin	344.095	452.343	344.09	14.946	C18H16O7	C10040	[M]-	MoNA	0.98037	neg	1	182817	589964	1.92381e+06	1.18111e+06	256354	1.05343e+06	1.53186e+06	1.01115e+06	1.12603e+06	1.3161e+06	256559	1.6765e+06	944916	644828	1.3646e+06
M277T470	Exemestane	277.155	469.663	296.178	15.1229	C20H24O2	C08162	[M-H2O-H]-	GNPS	0.975976	neg	1	3261.44	93650.8	54852.8	334912	19604.6	600978	104671	386354	338031	451187	17093.4	551347	114324	260232	163744
M786T422_1	FAD	786.157	421.617	785.157	9.01503	C27H33N9O15P2	C00016	[M+H]+	BioDeepDB	0.714099	pos	1	1.75843e+06	6.00562e+06	7.26184e+06	8.43495e+06	4.6292e+06	9.14924e+06	0	6.79893e+06	3.5914e+06	5.54485e+06	27316.4	7.38794e+06	7.07578e+06	6.60577e+06	9.65515e+06
M261T813	Falcarindiol	261.185	812.973	260.178	0.909427	C17H24O2	C08449	[M+H]+	MoNA	0.602757	pos	1	300481	7.06751e+06	5.90941e+06	9.84543e+06	645757	802355	97163.3	1.04175e+07	3.43144e+06	1.51236e+07	405998	9.52212e+06	7.20541e+06	5.89219e+06	2.25465e+07
M337T210	Famotidine	337.044	210.178	337.045	2.59143	C8H15N7O2S3	C06994	[M]-	BioDeepDB	0.992042	neg	1	307232	7.2425e+06	2.31246e+06	801979	1.34036e+06	1.89162e+06	3.98749e+06	2.89626e+06	2.15636e+06	2.24844e+06	64512.4	462259	1.55533e+06	1.62433e+06	2.5194e+06
M236T592	Farnesoic acid	236.168	592.319	236.178	15.6537	C15H24O2	C16502	[M]+	BioDeepDB	0.801278	pos	1	2.88922e+06	3.92245e+06	3.51481e+06	3.59452e+06	4.07437e+06	4.47198e+06	363920	4.27927e+06	3.79324e+06	3.68135e+06	3.39343e+06	4.10178e+06	4.05506e+06	3.97723e+06	4.33949e+06
M239T300	Felbamate	239.106	299.724	238.095	14.9655	C11H14N2O4	C07501	[M+H]+	BioDeepDB	0.778451	pos	1	3.28685e+06	1.6311e+07	1.44797e+07	2.21328e+07	3.72909e+06	2.17054e+07	370629	1.14701e+07	9.18526e+06	1.43304e+07	1.25558e+06	2.38459e+07	9.73592e+06	1.73296e+07	2.41596e+07
M284T357	Fenamiphos	284.088	356.555	303.106	2.65843	C13H22NO3PS	C18659	[M-H2O-H]-	BioDeepDB	0.698739	neg	1	33622.1	779186	1.0031e+06	145544	630845	1.14483e+06	831733	858106	726060	1.08493e+06	311165	1.07039e+06	970631	353680	1.17817e+06
M232T320	Fenfluramine	232.13	320.27	231.124	4.76863	C12H16F3N	C06996	[M+H]+	BioDeepDB	0.718915	pos	1	1.02407e+06	6.86024e+06	5.67152e+06	5.50931e+06	1.08571e+06	2.70744e+06	108671	1.73702e+06	1.69e+06	1.24531e+06	260782	3.11837e+06	6.57924e+06	3.80887e+06	5.04784e+06
M184T132	Fenfuram	184.074	131.702	201.079	11.7007	C12H11NO2	C18833	[M+H-H2O]+	mzCloud	0.922573	pos	1	7.44304e+06	1.90157e+07	4.53626e+06	2.78424e+07	1.34341e+07	2.5638e+07	497542	3.58651e+07	1.71424e+06	2.27314e+07	1.51876e+06	3.23327e+07	4.97338e+07	1.26383e+07	5.11213e+07
M277T71	Fenitrothion	277.02	70.6867	277.017	9.52832	C9H12NO5PS	C14442	[M]-	BioDeepDB	0.973639	neg	1	851919	3.14447e+06	4.20115e+06	3.19308e+06	1.18761e+06	1.45534e+06	4.36005e+06	3.5019e+06	2.30795e+06	1.80682e+06	680336	3.17906e+06	3.28991e+06	1.05219e+06	3.31112e+06
M305T756	Fenoldopam	305.081	756.013	305.082	3.6165	C16H16ClNO3	C07693	[M]-	MoNA	0.672361	neg	1	2.75615e+07	2.75824e+07	2.77658e+07	2.90331e+07	3.12424e+07	3.51442e+07	3.36854e+07	3.14471e+07	3.56882e+07	3.6355e+07	3.53545e+07	3.6399e+07	3.79347e+07	3.91689e+07	3.80435e+07
M165T110	Fenuron	165.103	109.61	164.095	0.0316378	C9H12N2O	C11224	[M+H]+	BioDeepDB	0.902856	pos	1	2.05318e+06	5.39343e+06	3.41478e+06	3.7002e+06	2.79907e+06	1.8144e+06	2.15772e+06	5.59973e+06	3.88947e+06	4.28544e+06	1.7175e+06	4.73344e+06	4.28162e+06	3.30783e+06	9.6407e+06
M402T106	Fenvalerate	402.126	105.88	419.129	12.0958	C25H22ClNO3	C10988	[M+H-H2O]+	mzCloud	0.870073	pos	1	934784	3.30486e+06	2.60081e+06	703360	1.40071e+06	201285	0	802564	225515	797608	0	3.21118e+06	813708	1.01459e+06	783664
M285T330	Ferreirin	285.067	330.36	302.079	17.5059	C16H14O6	C10419	[M+H-H2O]+	BioDeepDB	0.818124	pos	1	1.22412e+06	4.06432e+07	5.16112e+06	4.3748e+06	1.83268e+06	2.5307e+06	66629.7	3.56e+06	2.04081e+07	4.42846e+06	2.29978e+07	5.37022e+06	3.94203e+06	1.4402e+07	4.51107e+06
M482T779_2	Fexofenadine	482.27	778.777	501.288	0.914195	C32H39NO4	C06999	[M-H2O-H]-	BioDeepDB	0.627475	neg	1	4.69674e+06	7.75366e+06	3.15679e+07	2.32173e+07	9.51606e+06	1.82441e+07	2.24826e+07	2.91872e+07	1.23976e+07	2.09331e+07	6.95476e+06	2.32923e+07	1.33227e+07	1.01368e+07	1.61681e+07
M286T770	Fisetin	286.274	770.341	286.048	0.840891	C15H10O6	C10041	[M]+	BioDeepDB	0.00241933	pos	2	4.14751e+08	1.67581e+08	5.82044e+08	3.51776e+08	2.9273e+08	2.10006e+08	1.42874e+06	5.98536e+08	1.31811e+08	3.68136e+08	3.16909e+08	2.76237e+08	2.27768e+08	1.05494e+08	2.3306e+08
M469T324	Flavonol 3-O-(6-O-malonyl-beta-D-glucoside)	469.105	323.815	486.116	6.97696	C24H22O11	C04385	[M+H-H2O]+	BioDeepDB	0.663363	pos	1	2.58381e+06	6.32478e+06	8.7883e+06	5.74135e+06	1.90901e+06	3.26067e+06	0	4.97841e+06	661410	5.69655e+06	21677.3	8.49236e+06	5.7887e+06	2.26349e+06	7.93373e+06
M395T464	Flecainide	395.13	464.486	414.138	27.7725	C17H20F6N2O3	C07001	[M-H2O-H]-	MoNA	0.996907	neg	1	0	51432.9	627836	431880	14984	10645.7	392873	166795	263132	257997	0	1.22443e+06	477174	8304.08	99981.1
M310T91	Fluazifop	310.057	90.6353	327.072	24.3328	C15H12F3NO4	C18527	[M+H-H2O]+	MoNA	1	pos	1	5.62707e+07	1.12902e+08	9.52334e+07	1.10804e+08	7.25439e+07	1.01875e+08	587712	8.40473e+07	5.46719e+07	1.22179e+08	4.95049e+07	8.85721e+07	6.70709e+07	6.40145e+07	6.69039e+07
M445T93	Fluazinam	444.932	92.9902	463.951	1.56097	C13H4Cl2F6N4O4	C18578	[M-H2O-H]-	BioDeepDB	0.989388	neg	1	675628	1.33135e+07	8.90246e+06	1.27625e+07	4.36206e+06	1.20987e+07	1.20845e+07	9.3394e+06	1.64529e+07	8.39423e+06	2.54891e+06	9.14132e+06	9.04316e+06	7.33116e+06	1.56529e+07
M287T352	Fluconazole	287.088	351.777	306.104	7.77895	C13H12F2N6O	C07002	[M-H2O-H]-	mzCloud	0.795201	neg	1	5.97791e+06	1.20214e+07	9.5937e+06	6.91443e+06	8.2987e+06	2.11691e+07	1.30516e+07	1.03678e+07	7.3575e+06	1.05928e+07	4.84857e+06	1.16953e+07	9.03699e+06	6.26775e+06	1.5299e+07
M229T92	Fludioxonil	229.022	92.0781	248.04	3.2014	C12H6F2N2O2	C18462	[M-H2O-H]-	BioDeepDB	0.993375	neg	1	4.3094e+06	1.5539e+07	1.74373e+07	1.27623e+07	5.54027e+06	1.00586e+07	8.207e+06	1.44252e+07	1.27323e+07	1.4338e+07	3.15487e+06	1.64236e+07	1.8062e+07	1.06417e+07	1.99055e+07
M361T629	Fludrocortisone	361.187	629.219	380.2	15.4032	C21H29FO5	C07004	[M-H2O-H]-	BioDeepDB	0.892795	neg	1	25736.3	58666.9	466915	413061	159446	281586	72605.3	372313	362357	239216	31867.4	319639	592404	272489	640783
M280T352_2	Flufenamic acid	280.059	351.727	281.066	0.365735	C14H10F3NO2	C13038	[M-H]-	BioDeepDB	0.985641	neg	1	13915.7	353647	361266	251611	238029	1.04167e+06	605431	418901	272851	504504	80712.6	407180	301941	184799	599550
M326T302	Flumetsulam	326.052	302.179	325.045	0.875127	C12H9F2N5O2S	C18852	[M+H]+	BioDeepDB	0.987329	pos	1	1.96285e+06	9.09152e+06	1.48388e+07	6.56412e+06	3.19715e+06	4.222e+06	8607.96	5.28961e+06	3.27508e+06	2.1921e+06	50886.7	4.00493e+06	4.04293e+06	2.63259e+06	6.74221e+06
M355T306	Flumioxazin	355.099	306.109	354.102	27.538	C19H15FN2O4	C11035	[M+H]+	MoNA	1	pos	1	1.02021e+06	3.28051e+06	2.11277e+06	3.00046e+06	645092	1.01323e+06	970830	4.25416e+06	924294	1.00983e+06	1.62836e+06	2.97567e+06	6.06497e+06	1.18496e+06	4.97745e+06
M215T610	Fluometuron	215.071	610.34	232.082	19.7458	C10H11F3N2O	C18853	[M+H-H2O]+	mzCloud	0.876242	pos	1	2.15571e+06	1.97716e+06	1.98817e+06	1.68911e+06	1.70044e+06	2.12848e+06	2.27669e+06	2.19612e+06	1.99376e+06	1.80961e+06	2.64965e+06	1.88782e+06	1.82004e+06	2.08804e+06	1.87049e+06
M381T103	Fluopicolide	380.959	103.162	381.965	2.00255	C14H8Cl3F3N2O	C18464	[M-H]-	BioDeepDB	0.990589	neg	1	121141	1.0728e+06	2.52242e+06	1.35063e+06	213710	76278.3	130999	1.0527e+06	194798	840384	161854	1.42718e+06	352508	379793	2.39744e+06
M130T37	Fluorouracil	130.008	37.4107	130.018	0.444693	C4H3FN2O2	C07649	[M]+	BioDeepDB	0.985912	pos	1	7.32613e+06	2.13091e+06	1.87889e+06	4.14796e+06	3.26495e+06	5.19099e+06	4.42231e+06	2.50427e+06	2.9064e+06	2.59006e+06	6.05545e+06	1.20889e+06	2.36644e+06	2.57702e+06	3.19725e+06
M309T114	Fluperlapine	309.166	113.74	309.164	5.09802	C19H20FN3	C10967	[M]-	GNPS	0.996511	neg	1	419493	875365	1.18232e+06	1.28007e+06	477028	501927	1.49472e+06	1.05965e+06	1.03942e+06	898622	453927	1.66651e+06	1.37948e+06	416339	1.74047e+06
M437T343	Fluphenazine	437.175	342.519	437.175	1.28896	C22H26F3N3OS	C07010	[M]-	MoNA	0.9886	neg	1	0	129799	191039	155632	9757.72	324945	408540	42848.3	442342	354754	4876.46	401018	428331	256079	656618
M244T123	Flurbiprofen	244.093	123.456	244.09	11.2245	C15H13FO2	C07013	[M]-	mzCloud	0.755074	neg	1	494606	4.23456e+06	4.54531e+06	1.68639e+06	1.30025e+06	1.73752e+06	1.81907e+06	3.00737e+06	290848	1.32992e+06	523241	4.17161e+06	3.31649e+06	779517	3.94744e+06
M254T396	Fluroxypyr	253.967	395.594	253.966	3.66083	C7H5Cl2FN2O3	C18858	[M]-	MoNA	0.99427	neg	1	3.75791e+06	2.02902e+06	1.37045e+06	1.7273e+06	2.77799e+06	2.01313e+06	1.99559e+06	1.77074e+06	1.54896e+06	1.26198e+06	2.14194e+06	902270	1.3439e+06	1.9178e+06	785109
M275T376	Flutamide	275.07	376.33	276.072	18.6585	C11H11F3N2O3	C07653	[M-H]-	mzCloud	0.813723	neg	1	66532.1	111242	558497	1.15822e+06	76836	886777	1.04381e+06	128637	271885	3.16687e+06	56039.2	613900	446157	74761.5	851424
M322T328	Flutolanil	322.104	328.335	323.113	6.69105	C17H16F3NO2	C18502	[M-H]-	mzCloud	0.998152	neg	1	13996.2	1.01579e+06	1.06987e+06	636619	117178	793620	1.14071e+06	911843	880618	741305	4737.88	1.04065e+06	1.27435e+06	84658	1.71875e+06
M284T232	Flutriafol	284.099	231.788	301.103	14.141	C16H13F2N3O	C18734	[M+H-H2O]+	MoNA	0.999985	pos	1	58281.9	873840	734546	1.02607e+07	3.84842e+06	2.8613e+07	0	4.66907e+06	598547	1.21211e+06	8.18585e+06	2.13309e+07	5.16136e+06	106266	919842
M455T401	FMN	455.097	400.521	456.105	1.68289	C17H21N4O9P	C00061	[M-H]-	BioDeepDB	1.28739e-07	neg	2	1.7288e+06	4.59902e+07	1.46711e+07	3.9673e+07	5.3372e+06	4.95666e+07	2.4557e+07	3.99128e+07	2.28767e+07	5.3328e+07	2.79581e+06	5.22204e+07	5.19919e+07	6.018e+06	2.10538e+07
M458T440	FMNH2	458.114	439.939	458.12	11.0928	C17H23N4O9P	C01847	[M]+	BioDeepDB	0.716055	pos	1	26948.2	8.06665e+06	6.60953e+06	6.93251e+06	194080	9.89191e+06	0	7.7019e+06	3.37583e+06	8.29125e+06	0	8.68248e+06	339049	1.00927e+06	1.04888e+07
M441T808	Folic acid	441.251	808.177	441.14	4.11325	C19H19N7O6	C00504	[M]-	BioDeepDB	5.67251e-06	neg	2	6.15621e+06	9.80362e+06	1.69654e+07	1.92815e+07	2.39357e+06	2.75755e+06	3.93465e+06	2.93735e+06	5.00353e+06	1.01786e+06	2.95053e+06	5.69628e+06	107400	2.62888e+06	5.81958e+06
M83T574	Fomepizole	83.061	574.144	82.0531	7.00182	C4H6N2	C07837	[M+H]+	MoNA	0.723388	pos	1	1.29658e+08	2.12786e+08	1.29635e+08	2.83116e+07	3.36428e+08	2.824e+07	1.21769e+08	1.02747e+08	2.40307e+07	2.46358e+07	5.8936e+07	1.3735e+08	9.62428e+07	3.10644e+07	1.1657e+08
M419T99	Fomesafen	418.972	98.8046	437.99	1.50515	C15H10ClF3N2O6S	C18736	[M-H2O-H]-	MoNA	0.98923	neg	1	0	91086.1	52603.1	78682.7	222077	2.66099e+06	107094	50340.4	136924	7.52362e+06	0	1.37609e+06	152150	1.34414e+06	1.83006e+07
M267T818	Formononetin	267.196	818.053	268.074	14.8424	C16H12O4	C00858	[M-H]-	BioDeepDB	0.00228692	neg	2	1.42123e+07	6.56807e+07	7.09817e+07	6.38482e+07	2.30081e+07	4.32198e+07	5.67414e+07	6.69671e+07	6.66247e+07	5.86021e+07	1.36571e+07	5.96562e+07	4.69875e+07	1.1121e+07	5.4939e+07
M164T364	Formylanthranilic acid	164.035	363.537	165.043	3.87561	C8H7NO3	C05653	[M-H]-	BioDeepDB	0.0471134	neg	2	743184	4.36266e+06	9.08032e+06	5.01328e+06	810404	4.80089e+06	2.98937e+06	4.11381e+06	3.88931e+06	3.08398e+06	814975	7.83517e+06	4.89023e+06	5.71206e+06	4.83453e+06
M546T835_1	Fosinopril	546.281	834.609	563.301	24.1303	C30H46NO7P	C07016	[M+H-H2O]+	MoNA	0.796289	pos	1	6.53866e+07	2.37265e+07	7.46946e+07	7.34729e+07	8.38125e+07	5.74108e+07	1.85214e+08	1.32316e+07	2.33544e+08	9.24349e+07	6.68767e+07	2.60287e+07	1.90671e+08	2.7648e+08	8.37231e+07
M208T576	Fraxetin	208.042	576.457	208.037	25.2064	C10H8O5	C09265	[M]-	mzCloud	0.863114	neg	1	85780	2.25168e+06	524950	1.83576e+06	975073	1.09911e+07	1.18451e+06	1.89241e+06	1.13374e+06	1.51455e+06	225704	773100	3.01833e+06	928522	1.42474e+06
M222T99	Fraxidin	222.049	99.4005	222.053	18.8706	C11H10O5	C17479	[M]-	GNPS	1	neg	1	1.60854e+07	4.37083e+07	4.78559e+07	4.60813e+07	2.42652e+07	5.39773e+07	6.38006e+07	4.42103e+07	5.73836e+07	5.16269e+07	1.74336e+07	7.63864e+07	5.85383e+07	4.09922e+07	8.00798e+07
M369T84	Fraxin	369.083	83.5675	370.09	0.158233	C16H18O10	C09266	[M-H]-	mzCloud	0.578921	neg	1	1.74028e+07	2.25764e+07	3.21329e+07	2.10302e+07	2.06459e+07	2.32358e+07	1.35993e+07	3.11389e+07	2.64932e+07	2.99126e+07	2.30645e+07	2.6472e+07	2.98846e+07	2.3288e+07	2.60994e+07
M323T114	Fructose 1,6-bisphosphate	322.993	113.879	339.996	13.5762	C6H14O12P2	C00354	[M+H-H2O]+	BioDeepDB	3.93047e-10	pos	2	3.5747e+07	1.81025e+08	2.23133e+08	1.66469e+08	1.3763e+08	6.02029e+07	4.59777e+06	2.92902e+08	1.74752e+08	1.60222e+08	1.14858e+08	1.77561e+08	2.32905e+08	3.93553e+08	1.44512e+08
M161T283	Fructose-1P	161.043	282.724	180.063	12.8934	C6H12O6	C10906	[M-H2O-H]-	BioDeepDB	0.842708	neg	1	1.56224e+06	6.30473e+06	1.98957e+07	5.70036e+06	1.87365e+06	6.3109e+06	6.46124e+06	4.50138e+06	7.77286e+06	1.59979e+06	5.38919e+06	1.55143e+06	1.45724e+06	5.15687e+06	7.9161e+06
M388T128	Fructoselysine 6-phosphate	388.113	127.566	388.125	29.8687	C12H25N2O10P	C16489	[M]+	MetaDNA	0.190547	pos	2	1.3021e+07	1.14184e+08	326145	8.09597e+07	2.31014e+07	6.44811e+07	0	1.03718e+08	0	5.24874e+07	5.39724e+07	8.44358e+07	7.91103e+07	1.3903e+08	8.10585e+07
M244T395	Fucose 1-phosphate	244.037	395.496	244.035	10.6556	C6H13O8P	C02985	[M]-	BioDeepDB	0.778247	neg	1	861965	881050	602448	770458	776517	771776	742756	769523	680611	664687	595637	263341	701961	720469	618949
M115T80	Fumaric acid	115.002	79.7271	116.011	5.82695	C4H4O4	C00122	[M-H]-	BioDeepDB	0.63056	neg	1	1.32238e+08	4.41024e+08	4.36968e+08	3.55742e+08	2.23485e+08	3.68712e+08	3.27745e+08	2.97218e+08	3.44516e+08	3.08841e+08	1.76145e+08	4.49546e+08	3.13004e+08	2.68154e+08	5.26652e+08
M686T816	Fumonisin B2	686.357	816.285	705.394	26.8983	C34H59NO14	C19242	[M-H2O-H]-	mzCloud	1	neg	1	317829	295620	7.23057e+06	3.09548e+06	2.51403e+06	2.89475e+06	317048	2.23724e+07	4.92792e+06	5.99599e+06	1.03039e+07	2.13987e+06	448018	1.75915e+06	1.27597e+06
M311T675	Furosemide	310.989	674.858	330.008	0.50092	C12H11ClN2O5S	C07017	[M-H2O-H]-	BioDeepDB	0.702134	neg	1	1.38104e+07	1.23586e+07	8.11099e+06	7.94782e+06	2.48689e+07	1.09201e+07	4.8334e+06	8.12245e+06	8.60513e+06	8.85739e+06	8.20636e+06	2.02432e+06	1.80392e+06	5.28451e+06	5.50353e+06
M497T521	Fusidic Acid	497.334	521.356	516.345	13.9962	C31H48O6	C06694	[M-H2O-H]-	BioDeepDB	0.949358	neg	1	2.04568e+06	2.41861e+06	2.61563e+06	2.57249e+06	2.05586e+06	2.63034e+06	2.25354e+06	2.92018e+06	2.48162e+06	2.81507e+06	2.16732e+06	3.02796e+06	2.74039e+06	2.00734e+06	2.60464e+06
M172T39	Gabapentin	172.134	38.5008	171.126	2.12134	C9H17NO2	C07018	[M+H]+	mzCloud	0.990895	pos	1	2.01419e+06	1.88125e+06	2.04444e+06	1.66827e+06	4.8077e+06	1.99716e+06	1.32337e+06	1.18696e+06	1.24069e+06	1.72483e+06	1.88337e+06	822261	1.23683e+06	1.15335e+06	1.18101e+06
M209T78	Galactaric acid	209.029	77.6962	210.038	4.63008	C6H10O8	C00879	[M-H]-	BioDeepDB	0.622149	neg	1	5.91289e+07	2.88216e+08	3.25201e+08	2.83967e+08	1.28032e+08	3.47331e+08	3.43361e+08	2.93724e+08	3.14765e+08	2.60639e+08	6.65477e+07	3.76113e+08	3.38649e+08	1.07727e+08	3.95075e+08
M181T131	Galactitol	181.068	131.064	182.079	17.8684	C6H14O6	C01697	[M-H]-	BioDeepDB	0.782865	neg	1	1.25138e+07	4.17543e+07	4.25493e+07	5.03566e+07	1.99675e+07	3.87448e+07	4.9746e+07	4.41741e+07	4.93457e+07	5.15372e+07	1.6649e+06	6.08972e+07	5.00516e+07	1.03893e+06	7.1767e+07
M177T85	Galactonic acid	177.039	84.5632	196.058	6.19009	C6H12O7	C00880	[M-H2O-H]-	mzCloud	0.701423	neg	1	2.65218e+07	6.16946e+07	5.29663e+07	6.29144e+07	5.69954e+07	6.34854e+07	5.89573e+07	6.22009e+07	5.28092e+07	5.20116e+07	3.28946e+07	6.21142e+07	7.50023e+07	5.9625e+07	6.29332e+07
M175T330	Galacturonic acid	175.023	330.305	194.043	6.1672	C6H10O7	C08348	[M-H2O-H]-	mzCloud	0.659845	neg	1	5.99389e+06	8.14438e+06	8.96312e+06	8.77415e+06	9.4589e+06	9.01928e+06	3.58885e+06	1.08108e+07	1.10037e+07	3.10227e+06	3.05698e+07	3.68059e+06	3.27219e+06	3.5947e+06	1.00111e+07
M170T376_1	Gallic acid	170.026	375.881	170.022	29.2827	C7H6O5	C01424	[M]-	BioDeepDB	0.891588	neg	1	428314	146480	335517	273716	450491	454153	233190	146247	237127	442223	372136	363121	263856	385253	496246
M129T228	gamma-Amino-gamma-cyanobutanoate	129.054	228.288	128.059	6.65333	C5H8N2O2	C05715	[M+H]+	BioDeepDB	0.000199177	pos	2	4.91378e+07	3.92201e+07	2.86341e+08	1.76964e+08	1.44832e+08	1.87928e+08	5.40886e+07	1.89161e+08	2.03226e+08	4.24704e+07	4.76787e+07	5.55986e+07	5.15062e+07	2.07532e+08	4.49393e+07
M103T91	gamma-Aminobutyric acid	102.955	91.2743	103.063	4.55342	C4H9NO2	C00334	[M]-	BioDeepDB	5.74103e-09	neg	2	3.9262e+07	2.3167e+08	1.51632e+08	2.30522e+08	9.71176e+07	2.70209e+08	3.63006e+08	1.57105e+08	2.10914e+08	1.93149e+08	4.49646e+07	2.03305e+08	1.33479e+08	6.60292e+07	2.21958e+08
M199T347	gamma-Glutamyl-beta-aminopropiononitrile	199.108	347.342	199.096	3.48187	C8H13N3O3	C06114	[M]+	BioDeepDB	0.617027	pos	1	1.90531e+07	2.88835e+07	3.48812e+07	8.25314e+07	9.09717e+06	3.98037e+07	580844	5.2848e+07	1.46621e+07	2.50595e+07	1.54211e+07	6.56699e+07	6.64516e+07	2.70224e+07	7.4423e+07
M219T125	gamma-Glutamylalanine	219.097	124.573	NULL	0.409175	C7H11N2O5R	C03740	[M+H]+	BioDeepDB	1.39613e-09	pos	2	2.9229e+07	1.01976e+08	1.01245e+08	9.39566e+07	5.03862e+07	8.02217e+07	1.42148e+06	8.49634e+07	3.01218e+07	5.33109e+07	3.11029e+07	1.00657e+08	1.26093e+08	6.6173e+07	1.13651e+08
M233T468	gamma-Glutamylcysteine	233.059	467.591	250.062	19.0159	C8H14N2O5S	C00669	[M+H-H2O]+	MetaDNA	0.00224167	pos	2	50423.5	4.06366e+06	25175.9	3.64698e+06	1.16419e+06	2.47779e+07	0	3.4305e+06	414487	2.48173e+06	32972.4	131750	129563	973624	1.76703e+06
M322T233	gamma-L-Glutamyl-L-cysteinyl-beta-alanine	322.107	233.358	321.099	1.24131	C11H19N3O6S	C04544	[M+H]+	BioDeepDB	0.600475	pos	1	3.51523e+06	3.95656e+07	5.69511e+07	2.00943e+07	6.65774e+06	1.73017e+07	18986.9	3.49054e+07	2.04618e+07	1.08752e+07	166232	4.2798e+07	3.29218e+07	2.81836e+07	5.70723e+07
M278T465	Gamma-Linolenic acid	278.186	465.237	278.225	2.58259	C18H30O2	C06426	[M]+	BioDeepDB	4.34848e-08	pos	2	1.07509e+07	9.14996e+06	4.30784e+06	6.40858e+06	8.28758e+06	6.12084e+06	15168.7	4.78896e+06	3.38542e+06	9.65974e+06	22971.6	4.26961e+06	172008	256716	8.60109e+06
M236T367	Ganciclovir	236.078	367.304	255.097	3.64245	C9H13N5O4	C07019	[M-H2O-H]-	MoNA	0.994236	neg	1	57556.2	403692	510954	345632	97309.5	475718	481113	283227	384912	293532	59241.2	372280	581437	239949	677487
M404T68	Gardenoside	404.131	67.6653	404.132	3.26004	C17H24O11	C09779	[M]-	mzCloud	0.626116	neg	1	312654	2.76799e+06	3.27007e+06	2.54961e+06	871423	2.92692e+06	1.98038e+06	1.68261e+06	1.44707e+06	1.9683e+06	729087	2.53467e+06	3.89005e+06	819748	235168
M375T753	Gatifloxacin	375.162	752.889	375.159	7.61184	C19H22FN3O4	C07661	[M]-	GNPS	0.71677	neg	1	2.63988e+06	2.45787e+07	5.40898e+06	729293	423388	261762	719471	670568	589460	718266	274820	694863	620489	283876	541408
M365T624	Gein	365.211	624.442	384.23	2.795	C24H32O4	C17058	[M-H2O-H]-	MoNA	0.76812	neg	1	122359	2.75123e+06	2.94169e+06	2.89085e+06	198125	267156	7.51424e+06	2.7738e+06	3.78806e+06	1.03103e+07	141876	3.20142e+06	2.20143e+06	246287	1.42559e+07
M541T752	Geldanamycin	541.255	751.542	560.273	0.633633	C29H40N2O9	C11222	[M-H2O-H]-	BioDeepDB	0.986546	neg	1	4.94195e+06	4.916e+06	621660	731976	5.1138e+06	5.69039e+06	3.0894e+06	547174	8.54555e+06	507828	6.40354e+06	473100	404333	6.25673e+06	556322
M244T519	Gemcitabine	244.06	519.106	263.072	28.6663	C9H11F2N3O4	C07650	[M-H2O-H]-	BioDeepDB	0.990836	neg	1	13636.1	420190	452386	437487	46032.5	26035.1	40394.5	19126.4	330242	16445.3	203342	1.59157e+06	1.0287e+06	185848	346335
M249T736	Gemfibrozil	249.148	736.258	250.157	4.69055	C15H22O3	C07020	[M-H]-	BioDeepDB	0.699357	neg	1	1.87301e+07	1.51997e+07	1.22936e+07	1.59423e+07	1.56407e+07	1.9968e+07	1.61642e+07	1.19089e+07	1.21415e+07	1.02983e+07	1.68174e+07	1.21167e+07	2.20907e+07	1.87952e+07	2.17454e+07
M207T579	Genipin	207.068	579.111	226.084	12.492	C11H14O5	C09780	[M-H2O-H]-	mzCloud	0.71343	neg	1	1.88657e+06	218003	563217	368402	1.88896e+06	223123	613020	1.81576e+06	532537	816197	1.70513e+06	1.19847e+06	256527	1.67849e+06	874937
M369T316	Geniposide	369.129	315.54	388.137	28.9571	C17H24O10	C09781	[M-H2O-H]-	mzCloud	0.828396	neg	1	0	464447	226094	37608	12365.1	499756	638657	354934	237172	280970	3215.78	60834.4	53313.6	39254.2	245381
M374T204	Geniposidic acid	374.122	204.347	374.121	1.91704	C16H22O10	C11673	[M]+	MoNA	0.60737	pos	1	3.34354e+06	6.19068e+07	1.85768e+07	5.66809e+07	1.87079e+07	7.36615e+07	165267	8.20591e+07	2.03933e+07	3.0074e+07	8.68383e+06	2.24123e+07	3.11404e+07	3.38009e+07	5.99429e+07
M269T698	Genistein	269.045	698.067	270.053	0.0064859	C15H10O5	C06563	[M-H]-	BioDeepDB	0.57527	neg	1	6.48899e+06	1.12851e+07	1.90514e+07	3.84017e+07	2.0232e+06	4.89062e+07	3.16499e+07	2.99934e+07	1.37504e+07	1.60712e+07	8.3001e+06	3.00904e+07	3.85069e+07	2.10415e+07	7.61188e+07
M432T818	Genistin	432.238	817.818	432.106	0.576717	C21H20O10	C09126	[M]+	BioDeepDB	0.000336783	pos	2	1.04871e+08	7.4164e+07	3.55105e+07	5.71816e+07	4.50454e+07	4.1278e+07	0	9.50587e+07	1.96744e+07	7.36406e+07	2.17433e+07	6.63367e+07	2.28033e+07	5.68988e+07	1.13405e+08
M432T474	Gentamicin C1a	432.281	474.296	449.285	7.22622	C19H39N5O7	C00908	[M+H-H2O]+	BioDeepDB	0.000200242	pos	2	2.63436e+07	6.72673e+06	1.05796e+06	8.73705e+06	3.02576e+06	1.24591e+06	0	5.92681e+06	1.14416e+07	673997	0	4.99855e+06	78898.8	3.33806e+06	655502
M155T745	Gentisic acid	154.991	744.889	154.027	6.35367	C7H6O4	C00628	[M+H]+	BioDeepDB	3.15698e-14	pos	2	1.64501e+09	1.32194e+09	4.44286e+09	3.1277e+09	1.71826e+09	6.54613e+08	1.9092e+08	2.27588e+09	1.21277e+08	1.64172e+08	8.00616e+08	2.68813e+08	2.59979e+08	6.84651e+08	1.08366e+08
M167T463	Geranic acid	167.106	462.835	168.115	8.97293	C10H16O2	C16461	[M-H]-	MoNA	0.853532	neg	1	711986	6.39856e+06	5.87865e+06	5.34362e+06	1.19087e+06	6.72883e+06	3.85862e+06	4.91091e+06	4.61755e+06	6.30709e+06	979056	4.48612e+06	8.13343e+06	1.92877e+06	1.15558e+07
M450T718	Geranylgeranyl-PP	450.194	717.85	450.194	0.772465	C20H36O7P2	C00353	[M]+	BioDeepDB	0.653228	pos	1	1.21853e+07	1.49767e+07	2.27971e+07	1.61877e+07	3.92784e+06	1.62372e+06	0	1.01582e+07	3.45071e+06	9.64415e+06	576197	8.78835e+06	4.14819e+06	2.4956e+06	9.30167e+06
M327T447	Gibberellin A124	327.157	446.751	346.178	7.2065	C20H26O5	C11861	[M-H2O-H]-	MoNA	0.93686	neg	1	35134.4	924571	1.27155e+06	756445	475159	1.57937e+06	1.57074e+06	1.57767e+06	1.16872e+06	1.23953e+06	52890.4	1.8391e+06	1.15064e+06	1.08656e+06	2.0585e+06
M346T391	Gibberellin A3	346.14	390.766	346.142	5.1987	C19H22O6	C01699	[M]-	BioDeepDB	0.647388	neg	1	23827.4	1.29062e+06	785228	1.23771e+06	61880.1	643393	1.0622e+06	1.08621e+06	1.46016e+06	1.11823e+06	86117.4	2.87159e+06	1.59074e+06	242727	2.07056e+06
M348T513	Gibberellin A53	348.202	512.882	348.194	23.7712	C20H28O5	C06094	[M]-	MoNA	0.986925	neg	1	13936.6	1.10971e+06	1.29792e+06	682213	501149	888642	766609	565103	790774	852400	159850	889662	994726	59904.4	760682
M330T356	Gibberellin A7	330.145	356.08	330.147	6.27016	C19H22O5	C11867	[M]+	BioDeepDB	0.808226	pos	1	5.76139e+06	3.10529e+07	2.32523e+07	3.14967e+07	1.00544e+07	2.80504e+07	39453.3	2.89752e+07	7.07474e+06	3.38631e+07	4.77461e+06	2.86679e+07	2.28001e+07	2.1796e+07	3.0219e+07
M294T803	Gingerol	294.182	802.501	294.183	5.28682	C17H26O4	C10462	[M]-	BioDeepDB	0.653394	neg	1	1.01638e+07	2.94927e+07	3.34981e+07	1.95244e+07	1.25888e+07	4.18765e+07	8.98181e+06	8.18289e+06	1.31905e+07	1.46182e+07	7.67534e+06	1.80002e+07	9.48417e+06	3.95657e+06	1.05867e+08
M566T120	Ginkgetin	566.12	120.016	566.121	2.98642	C32H22O10	C10048	[M]-	BioDeepDB	0.992925	neg	1	1.6073e+06	5.357e+06	5.53184e+06	4.581e+06	3.25711e+06	5.29914e+06	6.84067e+06	6.88864e+06	5.90297e+06	3.66712e+06	1.63874e+06	6.57045e+06	5.79409e+06	5.35266e+06	5.95263e+06
M323T519	Glabranin	323.135	518.635	324.136	20.2361	C20H20O4	C09752	[M-H]-	MoNA	0.977881	neg	1	281786	2.46655e+06	5.91754e+06	4.64017e+06	238535	422350	1.55572e+06	1.39147e+06	1.35155e+06	995282	264273	5.69611e+06	731546	371954	6.31251e+06
M477T748	Glaucarubin	477.224	748.111	496.231	23.6146	C25H36O10	C08760	[M-H2O-H]-	BioDeepDB	0.861088	neg	1	568831	1.83696e+06	2.60421e+06	1.77745e+06	559400	2.15476e+06	1.69607e+06	1.69462e+06	2.2481e+06	1.72248e+06	490350	3.16397e+06	2.3985e+06	1.50437e+06	3.39469e+06
M490T627	Glimepiride	490.226	627.04	490.225	2.44423	C24H34N4O5S	C07669	[M]-	GNPS	0.761997	neg	1	1883.27	511986	6.83676e+06	2.15872e+06	23714.3	11989.5	3.91759e+06	1.569e+06	2.28276e+06	3.44359e+06	0	5.68187e+06	882003	50542.7	5.17547e+06
M191T330	Glucaric acid	191.018	329.994	210.038	5.44635	C6H10O8	C00818	[M-H2O-H]-	BioDeepDB	0.704452	neg	1	522897	950069	3.76229e+06	3.9503e+06	1.5539e+06	3.77948e+06	3.14981e+06	4.89829e+06	2.63623e+06	2.35093e+06	315221	2.46374e+06	3.45691e+06	2.43154e+06	3.48348e+06
M423T125	Glucoiberin	423.03	125.187	423.033	7.73491	C11H21NO10S3	C08411	[M]-	MoNA	0.941179	neg	1	332155	1.57569e+06	1.80299e+06	1.67411e+06	601269	1.37438e+06	1.46274e+06	1.67378e+06	1.0918e+06	1.20581e+06	361794	2.21141e+06	2.09022e+06	1.05e+06	2.35373e+06
M195T84	Gluconic acid	195.049	83.8671	196.058	4.29821	C6H12O7	C00257	[M-H]-	BioDeepDB	5.41531e-26	neg	2	5.18952e+08	1.53438e+09	1.56895e+09	1.42031e+09	1.16833e+09	1.75262e+09	1.30589e+09	1.48739e+09	1.61303e+09	1.63496e+09	9.24516e+08	1.51735e+09	1.2834e+09	9.73629e+08	1.76493e+09
M177T124	Gluconolactone	177.039	123.707	178.048	9.39189	C6H10O6	C00198	[M-H]-	MetaDNA	0.000499141	neg	2	8.25373e+06	1.66972e+07	4.39294e+06	3.20651e+06	1.15638e+07	6.24647e+06	4.13598e+06	1.28734e+07	1.41271e+07	9.4698e+06	6.21855e+06	3.87183e+06	3.7169e+06	1.21414e+07	1.55068e+07
M260T100	Glucosamine 6-phosphate	260.054	100.464	259.046	2.0713	C6H14NO8P	C00352	[M+H]+	MetaDNA	8.28881e-05	pos	2	1.50202e+06	1.98355e+07	1.90562e+07	1.67047e+07	3.50978e+06	1.9242e+07	491738	1.83949e+07	1.51494e+06	1.57368e+07	2.87375e+06	1.96139e+07	1.82516e+07	8.89666e+06	3.08241e+07
M260T77	Glucose 6-phosphate	260.025	77.0735	260.03	18.9453	C6H13O9P	C00092	[M]-	mzCloud	6.60865e-11	neg	2	4.72864e+07	1.78401e+08	1.72166e+08	1.56084e+08	9.53436e+07	1.6638e+08	1.86367e+08	1.68449e+08	1.7396e+08	1.52319e+08	6.01817e+07	1.9582e+08	1.79221e+08	1.23764e+08	2.53783e+08
M409T349	Glucotropaeolin	409.046	349.045	409.05	9.74652	C14H19NO9S2	C02153	[M]-	BioDeepDB	0.807623	neg	1	112331	789230	741319	760085	208970	561091	888806	635758	496517	803193	3808.32	353702	407424	465058	432106
M116T88	Glutarate semialdehyde	116.035	88.1465	116.047	12.2337	C5H8O3	C03273	[M]+	BioDeepDB	0.0257378	pos	2	5.11291e+07	2.12461e+07	2.76154e+07	2.95752e+07	3.27426e+07	2.23703e+07	5.01379e+06	3.17008e+07	4.07095e+07	2.69204e+07	5.21657e+07	3.30015e+07	3.58209e+07	5.92339e+07	3.26532e+07
M133T73	Glutaric acid	132.999	73.2631	132.042	3.40779	C5H8O4	C00489	[M+H]+	BioDeepDB	1.66078e-13	pos	2	1.87833e+06	3.93912e+07	3.10623e+07	3.29147e+07	1.44503e+07	4.91261e+07	406233	3.28104e+07	2.04218e+07	3.02684e+07	2.16035e+06	4.20819e+07	4.04711e+07	1.73802e+07	4.39221e+07
M307T128	Glutathione	307.086	127.598	307.084	6.88334	C10H17N3O6S	C00051	[M]+	BioDeepDB	1.53814e-19	pos	2	6.75342e+08	9.22801e+08	2.07809e+09	1.56286e+09	1.14582e+09	1.35026e+09	25415.3	1.74848e+09	213319	9.88723e+08	9.95392e+08	2.03489e+09	2.21554e+09	1.84215e+09	1.90586e+09
M217T366	Glutethimide	217.107	366.009	217.11	16.776	C13H15NO2	C07489	[M]-	BioDeepDB	0.997289	neg	1	1.52233e+06	3.15505e+06	3.91586e+06	3.55295e+06	1.82729e+06	6.80642e+06	2.4988e+06	5.23045e+06	5.66559e+06	5.74926e+06	1.78532e+06	2.06903e+06	4.29978e+06	1.93982e+06	6.60435e+06
M89T239	Glyceraldehyde	89.0228	239.349	90.0317	18.3697	C3H6O3	C02154	[M-H]-	GNPS	0.816072	neg	1	2.62315e+08	4.42202e+08	3.26099e+08	6.22361e+07	5.35398e+07	5.65867e+07	5.48855e+07	5.40928e+07	6.53009e+07	2.28826e+08	1.44349e+08	2.35303e+08	3.38705e+08	2.65474e+08	2.49295e+08
M105T84	Glyceric acid	105.017	83.8338	106.027	6.99655	C3H6O4	C00258	[M-H]-	BioDeepDB	7.80198e-07	neg	2	7.39557e+07	3.15861e+08	2.30417e+08	3.15784e+08	1.89386e+08	3.45928e+08	2.79061e+08	3.25817e+08	2.63385e+08	3.39558e+08	8.4875e+07	2.97932e+08	2.4872e+08	9.79019e+07	3.97342e+08
M171T80	Glycerol 3-phosphate	171.005	79.7271	172.014	9.64052	C3H9O6P	C00093	[M-H]-	MoNA	0.000901292	neg	2	2.61558e+07	8.35841e+07	9.65307e+07	1.0199e+08	5.0412e+07	1.28819e+08	1.89234e+08	7.33302e+07	1.07318e+08	7.58549e+07	3.96196e+07	1.06909e+08	9.92439e+07	3.79453e+07	1.19173e+08
M258T114	Glycerophosphocholine	258.11	114.281	258.111	1.35783	C8H21NO6P	C00670	[M]+	BioDeepDB	2.32061e-12	pos	2	5.81426e+06	7.41982e+07	8.02325e+07	5.70949e+07	4.78009e+07	2.20768e+08	1.19235e+06	4.98567e+07	9.45313e+07	5.90611e+07	5.1841e+06	1.0259e+08	1.44919e+08	2.95594e+08	1.60033e+08
M286T110	Glycineamideribotide	286.06	109.875	286.057	10.504	C7H15N2O8P	C03838	[M]+	BioDeepDB	0.933837	pos	1	3.41706e+06	4.76584e+06	2.48848e+06	6.91247e+06	2.4229e+06	4.93603e+06	27741.3	7.1035e+06	2.84259e+06	5.79745e+06	1.56005e+06	6.50223e+06	4.69809e+06	3.78751e+06	2.32372e+06
M284T334	Glycitein	284.071	333.812	284.068	7.70656	C16H12O5	C14536	[M]-	BioDeepDB	0.771713	neg	1	1.34429e+07	4.8979e+07	5.13495e+07	4.99364e+07	2.76349e+07	3.54248e+07	5.46396e+07	5.73141e+07	5.27319e+07	4.12774e+07	2.20157e+07	6.63248e+07	6.39717e+07	3.7107e+07	6.5976e+07
M447T392	Glycitin	447.116	391.955	446.121	27.4039	C22H22O10	C16195	[M+H]+	mzCloud	0.885607	pos	1	2.66423e+06	6.80076e+06	6.4337e+06	8.05548e+06	4.00529e+06	8.04391e+06	302359	6.89473e+06	3.42438e+06	1.05794e+07	180195	1.1064e+07	9.13909e+06	5.04388e+06	9.25711e+06
M448T356	Glycochenodeoxycholic acid	448.039	355.989	449.314	12.3138	C26H43NO5	C05466	[M-H]-	BioDeepDB	0.86863	neg	1	386335	558852	824759	646921	641510	583438	693250	620801	709212	412599	360388	693095	703188	605470	124844
M465T821	Glycocholic acid	465.317	820.915	465.309	17.3628	C26H43NO6	C01921	[M]+	BioDeepDB	0.754408	pos	1	2.90708e+07	7.60413e+06	2.34797e+07	4.61548e+07	4.05929e+07	1.87069e+07	2.93156e+07	171825	3.05604e+07	1.36557e+07	3.04425e+07	1.14771e+07	2.09675e+07	4.36123e+07	2.84887e+07
M131T117	Glycyl-glycine	131.044	117.064	132.054	6.079	C4H8N2O3	C02037	[M-H]-	BioDeepDB	0.635738	neg	1	3.47858e+06	6.13825e+06	5.69082e+06	5.32278e+06	2.8051e+06	8.73048e+06	6.74051e+06	6.77812e+06	8.32603e+06	6.15112e+06	3.53323e+06	9.39311e+06	7.62732e+06	5.58434e+06	1.18743e+07
M189T379	Glycyl-leucine	189.124	379.092	188.116	4.89636	C8H16N2O3	C02155	[M+H]+	mzCloud	1.81162e-16	pos	2	2.70608e+06	7.4525e+06	5.53618e+06	5.26663e+06	2.873e+06	1.12314e+07	460108	4.70656e+06	2.97953e+06	7.40431e+06	393009	6.64487e+06	5.90077e+06	5.73955e+06	9.56668e+06
M451T521	Glycyrrhetinate	451.327	521.336	470.34	12.8021	C30H46O4	C02283	[M-H2O-H]-	mzCloud	0.921964	neg	1	1.4556e+06	2.40481e+06	2.57164e+06	2.27641e+06	1.97452e+06	2.98941e+06	2.49843e+06	2.69775e+06	2.67681e+06	2.63209e+06	2.32417e+06	2.76993e+06	2.72149e+06	2.6037e+06	2.08671e+06
M91T107	Glyoxylic acid	91.0018	107.305	74.0004	29.7537	C2H2O3	C00048	[M-H]-	BioDeepDB	0.948623	neg	1	1.31094e+06	3.3341e+06	3.17413e+06	4.55868e+06	2.52391e+06	3.19287e+07	2.92374e+06	3.50668e+06	3.58057e+06	3.65867e+06	1.77186e+06	2.56626e+06	3.85754e+06	2.38979e+06	3.03216e+06
M364T128	GMP	364.065	128.31	363.058	0.0350106	C10H14N5O8P	C00144	[M+H]+	BioDeepDB	8.85181e-13	pos	2	1.80149e+07	7.22731e+07	5.84432e+07	6.88845e+07	2.85622e+07	4.57287e+07	139813	5.5289e+07	3.568e+06	4.89189e+07	1.21616e+07	4.57549e+07	5.10487e+07	2.74829e+07	5.88408e+07
M411T794	Grayanotoxin I	411.239	794.291	412.246	0.102532	C22H36O7	C09103	[M-H]-	BioDeepDB	0.984716	neg	1	4.15208e+06	1.8707e+07	2.23746e+07	1.72772e+07	7.35862e+06	2.53875e+07	1.60737e+07	2.12755e+07	1.47992e+07	2.24492e+07	3.76138e+06	1.84639e+07	1.74378e+07	8.1743e+06	2.27576e+07
M333T535	Griseofulvin	333.05	534.731	352.071	9.56736	C17H17ClO6	C06686	[M-H2O-H]-	MoNA	0.907879	neg	1	1.53137e+08	6.10378e+06	7.65331e+06	1.57127e+07	1.44681e+08	6.08704e+06	5.66274e+06	5.88491e+06	1.22642e+07	5.32562e+06	2.53178e+07	5.68465e+06	5.70197e+06	4.87117e+07	5.57393e+06
M125T156	Guaiacol	125.062	156.208	124.052	15.3657	C7H8O2	C15572	[M+H]+	BioDeepDB	0.777625	pos	1	1.96468e+06	1.59121e+07	1.06267e+07	2.35694e+06	1.99854e+06	2.2338e+06	1.79137e+06	6.27139e+06	2.05843e+06	7.14935e+06	1.82772e+06	1.32615e+07	1.57705e+07	1.91677e+06	1.17232e+07
M175T319	Guanidinosuccinic acid	174.955	318.526	175.059	1.26565	C5H9N3O4	C03139	[M]-	BioDeepDB	5.24313e-38	neg	2	3.78284e+07	3.77215e+07	1.26893e+07	2.77995e+07	5.94964e+07	5.29426e+07	3.06428e+07	1.65827e+07	4.88319e+07	5.53374e+07	4.94104e+07	7.61316e+07	5.75834e+07	1.71399e+07	4.89181e+07
M116T386	Guanidoacetic acid	116.049	385.503	117.054	18.7239	C3H7N3O2	C00581	[M-H]-	BioDeepDB	5.10036e-06	neg	2	1.45065e+06	4.16557e+06	4.18734e+06	4.75018e+06	1.65503e+06	3.80782e+06	5.02712e+06	3.82392e+06	4.227e+06	5.15613e+06	1.24718e+06	5.33245e+06	5.02928e+06	2.61781e+06	6.42397e+06
M152T206	Guanine	152.057	206.243	151.049	2.28253	C5H5N5O	C00242	[M+H]+	mzCloud	2.05813e-06	pos	2	5.18426e+06	8.49341e+07	6.01519e+07	4.81902e+07	2.91917e+07	4.11689e+07	1.75231e+06	3.06409e+07	1.95431e+07	3.79006e+07	1.7874e+06	3.03345e+07	3.32555e+07	2.2358e+07	5.56367e+07
M284T309	Guanosine	284.099	309.119	283.092	0.082185	C10H13N5O5	C00387	[M+H]+	BioDeepDB	1.08307e-24	pos	2	3.76481e+06	2.4187e+07	2.96252e+07	1.70228e+07	7.50132e+06	2.12704e+07	0	1.16295e+07	1.14872e+07	7.99609e+06	127167	2.17383e+07	2.07043e+07	1.07011e+07	1.71106e+07
M522T73	Guanosine-5'-triphosphate	521.981	72.5814	522.991	4.37277	C10H16N5O14P3	C00044	[M-H]-	BioDeepDB	0.617898	neg	1	2.56832e+06	5.45784e+06	9.31855e+06	5.81577e+06	3.24611e+06	4.82469e+06	4.11997e+06	5.06762e+06	4.62665e+06	3.21513e+06	2.04439e+06	6.6717e+06	5.21407e+06	1.86207e+06	6.05821e+06
M142T102	Guvacoline	142.087	101.788	141.079	2.41456	C7H11NO2	C16821	[M+H]+	mzCloud	0.740839	pos	1	2.08343e+06	1.53837e+07	3.75216e+06	4.17542e+06	2.23943e+06	2.13322e+07	1.81138e+06	1.20538e+07	2.08479e+06	1.28834e+07	2.03808e+06	1.55603e+07	1.28618e+07	2.68251e+06	1.69246e+07
M470T306_2	GW 0742	470.043	305.754	471.059	17.0424	C21H17F4NO3S2	C15625	[M-H]-	BioDeepDB	0.999999	neg	1	74959.8	1.16118e+06	754367	536926	132853	451980	828549	313592	517359	377012	93263.1	429743	254125	83450	406874
M415T103	Halosulfuron-methyl	415.021	102.917	434.041	3.08703	C13H15ClN6O7S	C18442	[M-H2O-H]-	BioDeepDB	0.993138	neg	1	375636	514296	162908	94586.9	957811	924902	1.34713e+06	867795	1.19186e+06	1.01772e+06	145241	667139	743145	951031	803659
M342T66	Haloxyfop	342.012	65.5695	361.033	6.90541	C15H11ClF3NO4	C04871	[M-H2O-H]-	MoNA	0.998317	neg	1	453341	463396	1.26068e+06	597765	398832	459788	585297	327798	750553	472356	558931	997814	742487	854331	1.10147e+06
M212T71	Harmine	212.097	71.3988	212.095	8.97613	C13H12N2O	C06538	[M]+	BioDeepDB	0.958242	pos	1	2.3234e+06	1.80124e+06	2.06148e+06	2.49351e+06	1.41091e+06	3.11636e+06	138087	3.33303e+06	3.9227e+06	2.90791e+06	3.64019e+06	1.68495e+06	3.36757e+06	2.75576e+06	2.26728e+06
M493T572	Harpagoside	493.164	572.482	494.179	14.2862	C24H30O11	C09783	[M-H]-	mzCloud	0.731508	neg	1	170468	624186	9.76323e+06	6.81298e+06	382730	50976.9	4.31816e+06	6.6281e+06	6.61995e+06	6.90491e+06	197966	7.04731e+06	3.62968e+06	1.06104e+06	2.66832e+06
M419T390	HC-toxin	419.213	389.92	436.232	26.9908	C21H32N4O6	C15676	[M+H-H2O]+	BioDeepDB	0.865566	pos	1	119615	1.01366e+06	3.54283e+06	3.15411e+06	310922	5.83873e+06	0	3.22411e+06	294565	1.12347e+06	0	4.95623e+06	4.7968e+06	1.71947e+06	8.85167e+06
M705T686_2	Hellebrin	705.304	686.43	724.331	11.1256	C36H52O15	C08868	[M-H2O-H]-	GNPS	0.999834	neg	1	677652	774392	711495	363100	951518	427462	308702	682326	1.15506e+06	304770	464354	298146	1.41531e+06	1.01429e+06	772761
M131T35	Heptanoic acid	130.966	34.957	130.099	0.212615	C7H14O2	C17714	[M+H]+	BioDeepDB	0.577201	pos	1	5.50903e+07	3.96949e+07	4.97997e+07	3.70338e+07	5.95768e+07	4.08313e+07	4.12522e+07	4.81551e+07	4.26795e+07	5.97099e+07	3.60547e+07	4.88943e+07	4.35601e+07	5.41402e+07	4.32691e+07
M249T358	Heptenophos	249.007	358.073	250.016	8.82659	C9H12ClO4P	C18660	[M-H]-	MoNA	0.766839	neg	1	115540	91335.2	457693	88445.4	81010.8	1.19118e+06	263028	163030	48453.2	533230	36323.6	798038	331670	190867	2.94395e+06
M283T638	Hesperetin	283.061	637.887	302.079	0.0973977	C16H14O6	C01709	[M-H2O-H]-	BioDeepDB	0.576921	neg	1	34595.1	403486	361807	1.30139e+06	19309.9	2.71507e+06	3.00259e+06	2.18105e+06	601627	327865	37126.8	2.79054e+06	2.81756e+06	855966	5.35385e+06
M609T789	Hesperetin 7-neohesperidoside	609.196	788.83	610.19	22.7484	C28H34O15	C09806	[M-H]-	MoNA	0.823362	neg	1	1.96122e+06	2.87218e+07	2.99498e+07	4.1707e+07	3.35738e+06	3.53345e+07	1.01115e+07	2.30146e+07	2.79505e+07	1.71491e+07	5.57769e+06	3.52009e+07	2.98416e+07	8.46615e+06	3.24038e+07
M610T788	Hesperidin	610.199	788.211	610.19	15.6046	C28H34O15	C09755	[M]-	BioDeepDB	0.76608	neg	1	109701	7.23747e+06	7.81907e+06	6.95825e+06	2.1174e+06	7.46648e+06	7.4885e+06	2.44294e+06	4.76383e+06	694828	173632	4.39643e+06	5.737e+06	313087	2.41494e+06
M389T444	Hetacillin	389.134	443.63	389.141	17.3349	C19H23N3O4S	C11729	[M]-	BioDeepDB	0.989127	neg	1	12065.9	416940	626636	485655	19423.9	285898	790436	461085	322137	713470	12004.9	532642	1.00615e+06	18737.3	1.12556e+06
M403T103	Hexachlorophene	402.845	103.002	403.85	6.38242	C13H6Cl6O2	C08039	[M-H]-	BioDeepDB	0.997894	neg	1	4.59353e+06	1.65927e+06	2.32772e+06	2.09171e+06	3.23339e+06	1.36716e+06	1.39721e+06	2.4345e+06	1.0753e+06	203788	3.81471e+06	1.77942e+06	3.57875e+06	5.01824e+06	1.72533e+06
M314T109	Hexaconazole	314.085	109.019	313.075	8.7737	C14H17Cl2N3O	C18466	[M+H]+	mzCloud	0.706275	pos	1	331144	1.01277e+07	7.46858e+06	9.40824e+06	3.0487e+06	1.0626e+07	0	1.02897e+07	778143	1.05636e+07	321934	1.06219e+07	8.52159e+06	2.79874e+06	1.37302e+07
M269T732	Hexadecanedioic acid	269.212	732.203	286.214	17.7296	C16H30O4	C19615	[M+H-H2O]+	BioDeepDB	0.000305133	pos	2	5.05204e+06	1.40629e+07	9.20816e+06	1.06041e+07	2.5558e+07	1.00654e+07	2.94085e+07	9.70266e+06	2.37215e+07	1.14666e+07	2.71585e+07	1.19153e+07	1.02388e+07	4.93636e+07	1.06029e+07
M178T496	Hippuric acid	178.05	496.295	179.058	3.01603	C9H9NO3	C01586	[M-H]-	BioDeepDB	5.0396e-06	neg	2	432232	4.93222e+06	9.7456e+06	2.65234e+06	437974	462922	3.82264e+06	4.96761e+06	7.65309e+06	3.1288e+06	446841	5.83075e+06	4.4795e+06	452896	3.97181e+06
M111T487	Histamine	111.08	487.427	111.08	0.512147	C5H9N3	C00388	[M]-	GNPS	0.777024	neg	1	24712.4	1.12647e+06	1.30265e+06	779446	78967.6	1.29206e+06	615746	601445	803708	1.55764e+06	16239.1	750755	1.23014e+06	76051	1.75438e+06
M187T111	Homo-L-arginine	187.118	110.988	188.127	4.41478	C7H16N4O2	C01924	[M-H]-	BioDeepDB	0.177775	neg	2	1.47971e+06	5.18939e+06	4.44075e+06	4.4634e+06	2.20456e+06	4.23613e+06	6.64582e+06	5.05106e+06	6.96278e+06	5.90792e+06	1.77558e+06	8.00632e+06	5.62578e+06	3.88677e+06	8.33404e+06
M239T318	Homocarnosine	239.114	318.462	240.122	4.08948	C10H16N4O3	C00884	[M-H]-	MoNA	0.68395	neg	1	144503	867378	869085	689747	323502	783522	1.58449e+06	794807	767983	1.0839e+06	189547	1.34701e+06	960307	358770	1.31202e+06
M207T80	Homocitric acid	207.051	80.3833	206.043	3.49518	C7H10O7	C01251	[M+H]+	BioDeepDB	0.651793	pos	1	1.10559e+07	6.14838e+07	5.73987e+07	6.74377e+07	3.75846e+07	6.51494e+07	431596	7.03628e+07	4.60963e+07	7.16904e+07	4.09357e+07	8.31873e+07	8.51941e+07	7.32922e+07	9.79704e+07
M190T102	Homocitrulline	190.119	101.959	189.111	1.8393	C7H15N3O3	C02427	[M+H]+	MoNA	9.15568e-05	pos	2	6.78593e+07	1.46999e+08	1.43363e+08	1.88017e+08	5.96293e+07	9.47859e+07	377432	7.71874e+07	5.95834e+07	5.91182e+07	5.07805e+07	1.36818e+08	1.62579e+08	8.24181e+07	1.26209e+08
M183T669	Homovanillic acid	182.984	668.609	182.058	3.02773	C9H10O4	C05582	[M+H]+	BioDeepDB	8.66536e-15	pos	2	4.60427e+08	1.28774e+09	2.0629e+08	5.30851e+07	5.5617e+08	4.22209e+08	6.78564e+07	2.26774e+07	6.1727e+07	4.07316e+07	1.99195e+07	1.17786e+07	1.59763e+08	5.34729e+07	3.14134e+07
M165T377	Hordenine	165.113	376.725	165.115	17.1077	C10H15NO	C06199	[M]+	mzCloud	0.784487	pos	1	5.24072e+06	6.76079e+06	2.81117e+06	2.71322e+06	5.16616e+06	4.26591e+06	1.55182e+06	3.96584e+06	1.08433e+06	3.32328e+06	3.70569e+06	2.24382e+06	3.56971e+06	2.71311e+06	4.56991e+06
M407T346	HT-2 Toxin	407.203	345.634	424.21	0.601369	C22H32O8	C19952	[M+H-H2O]+	MoNA	0.986439	pos	1	26844.9	2.39674e+06	3.29801e+06	736658	267982	2.29101e+06	0	1.60309e+06	173223	2.57031e+06	42974.9	2.26027e+06	1.77457e+06	2.0293e+06	806688
M153T191	Hydantoin-5-propionic acid	153.03	190.741	172.048	0.234422	C6H8N2O4	C05565	[M-H2O-H]-	BioDeepDB	0.600977	neg	1	788256	1.69983e+07	2.06727e+06	3.97711e+06	1.05043e+07	2.75158e+07	2.58461e+07	2.00204e+07	2.2499e+07	576719	8.85427e+06	4.9081e+06	4.7985e+06	3.3013e+06	4.38297e+06
M298T195	Hydrochlorothiazide	297.963	194.756	296.964	27.7682	C7H8ClN3O4S2	C07041	[M+H]+	MoNA	0.837999	pos	1	243235	4.51535e+06	4.0143e+06	643950	3.27353e+06	3.59561e+06	0	475945	8.30229e+06	0	0	710187	550859	890209	306796
M149T89	Hydrocinnamic acid	148.978	89.2231	150.068	6.4871	C9H10O2	C05629	[M-H]-	BioDeepDB	0.775682	neg	1	2.44952e+06	6.95074e+07	4.91034e+07	6.72515e+07	3.13842e+06	5.49818e+07	4.50379e+07	2.87912e+07	4.60345e+06	3.62144e+07	3.20877e+06	3.14308e+07	3.23047e+07	4.00056e+06	4.60621e+07
M330T396	Hydroflumethiazide	329.987	395.867	330.991	10.4681	C8H8F3N3O4S2	C07763	[M-H]-	BioDeepDB	0.815405	neg	1	416632	273220	227573	64214	568646	79731.4	308114	213315	375772	58067.7	1.10209e+06	305031	348380	431852	167551
M99T137	Hydrogen phosphate	98.9848	136.973	97.9769	0.0184724	H3PO4	C00009	[M+H]+	BioDeepDB	7.74365e-08	pos	2	1.7403e+07	9.44277e+07	8.16126e+07	1.46384e+08	8.61618e+07	9.51467e+07	9.39877e+06	9.08468e+07	4.7969e+07	1.06314e+08	6.07173e+07	1.60084e+08	6.36292e+07	8.83148e+07	7.61897e+07
M110T728	Hydroquinone	110.02	728.479	110.037	0.0167918	C6H6O2	C00530	[M]+	BioDeepDB	6.57045e-15	pos	2	2.57445e+09	5.01416e+08	3.68049e+08	2.75266e+08	2.4326e+08	6.50227e+08	1.19529e+09	6.94246e+08	1.39654e+09	2.96868e+08	4.03783e+08	7.2922e+08	3.36967e+08	3.72966e+08	2.39397e+08
M197T531	Hydroxyatrazine	197.129	530.82	197.128	6.71451	C8H15N5O	C06552	[M]+	MoNA	0.882713	pos	1	3.1377e+06	7.08552e+06	3.80245e+06	6.54581e+06	3.11631e+06	6.01899e+06	642078	6.21904e+06	844888	5.52964e+06	2.06613e+06	6.88959e+06	7.31494e+06	4.31892e+06	6.30074e+06
M318T390	Hydroxychloroquine	318.166	390.267	335.176	8.71253	C18H26ClN3O	C07043	[M+H-H2O]+	BioDeepDB	0.755669	pos	1	162884	3.86645e+06	3.24737e+06	5.32953e+06	1.46627e+06	4.29857e+06	0	3.26851e+06	1.20813e+06	3.78554e+06	390617	4.46924e+06	4.97008e+06	1.92777e+06	5.6674e+06
M224T32	Hydroxykynurenine	223.987	31.9672	224.08	7.76584	C10H12N2O4	C02794	[M]+	BioDeepDB	5.20182e-18	pos	2	2.17566e+07	3.96058e+07	4.01956e+07	3.82814e+07	4.14366e+07	3.76916e+07	3.04705e+07	3.91175e+07	4.40355e+07	4.33222e+07	4.04628e+07	4.49389e+07	3.69101e+07	5.27804e+06	4.49851e+07
M181T132	Hydroxyphenyllactic acid	181.049	131.798	182.058	6.84337	C9H10O4	C03672	[M-H]-	BioDeepDB	8.73507e-05	neg	2	4.86512e+06	2.02168e+07	2.4889e+07	1.88773e+07	8.4256e+06	1.33505e+07	1.39277e+07	1.48804e+07	1.65983e+07	1.4254e+07	3.78286e+06	1.36879e+07	1.88024e+07	1.17651e+07	2.57393e+07
M89T484	Hydroxypropionic acid	89.0228	484.391	90.0317	18.2852	C3H6O3	C01013	[M-H]-	MoNA	0.942589	neg	1	1.76007e+08	5.1495e+07	5.67382e+08	1.87901e+08	2.90877e+08	1.59628e+08	1.87013e+08	4.89316e+07	6.13548e+07	2.30733e+08	3.57749e+08	2.7607e+08	1.81048e+08	5.11566e+08	5.91432e+08
M104T88_1	Hydroxypyruvic acid	104.107	88.1426	104.011	0.380789	C3H4O4	C00168	[M]+	BioDeepDB	0.579181	pos	1	8.29218e+09	9.55981e+09	1.00311e+10	9.21999e+09	8.53624e+09	8.32039e+09	6.09474e+08	9.36507e+09	8.40821e+09	9.00449e+09	7.38047e+09	9.28985e+09	1.04762e+10	9.10648e+09	9.24754e+09
M615T379_4	Hypaconitine	615.319	379.435	615.304	9.28007	C33H45NO10	C08688	[M-H2O+NH4]+	MoNA	0.999483	pos	1	1.96864e+07	3.74415e+07	1.887e+07	6.79597e+07	1.519e+07	1.79013e+07	0	5.82727e+07	1.15609e+07	2.22297e+07	116497	1.00026e+08	6.09079e+07	1.74704e+07	1.13883e+08
M485T309	Hypericin	485.063	308.905	504.084	7.26641	C30H16O8	C07606	[M-H2O-H]-	GNPS	0.998568	neg	1	118174	2.28401e+06	1.23365e+06	290769	44685.3	407486	502493	531030	374010	168963	8183.18	243354	320834	22817.3	387771
M110T89	Hypotaurine	110.028	88.9926	109.02	1.40745	C2H7NO2S	C00519	[M+H]+	BioDeepDB	0.588661	pos	1	2.53983e+07	2.47292e+07	3.49609e+07	1.75949e+07	1.87979e+07	1.98812e+07	3.94137e+06	1.88136e+07	3.35781e+06	1.88625e+06	2.17403e+07	1.95424e+07	4.7273e+07	1.97465e+07	1.85603e+07
M135T131	Hypoxanthine	135.029	131.351	136.038	15.4793	C5H4N4O	C00262	[M-H]-	BioDeepDB	4.66551e-12	neg	2	2.62474e+07	1.63015e+07	4.19697e+08	2.43946e+08	1.83708e+08	8.7202e+08	4.41227e+08	1.68181e+08	1.86781e+08	2.62966e+07	2.60246e+07	4.07955e+08	5.186e+08	2.5044e+08	2.01124e+08
M205T439	Ibuprofen	205.122	438.735	206.131	7.13347	C13H18O2	C01588	[M-H]-	BioDeepDB	0.940092	neg	1	363862	1.33228e+06	1.24149e+06	605559	73478.8	136799	493689	375780	355956	789708	159151	6.00934e+06	307060	187910	1.01668e+06
M657T800	Icariin	657.225	800.337	676.237	10.5392	C33H40O15	C17555	[M-H2O-H]-	BioDeepDB	0.825377	neg	1	2.58987e+06	7.31251e+06	1.10033e+07	1.37997e+07	6.92387e+06	9.46094e+06	1.15366e+07	1.02303e+07	7.95279e+06	1.28132e+07	2.05319e+06	1.1463e+07	8.26244e+06	5.00147e+06	8.83549e+06
M427T74_1	IDP	427.004	74.3129	428.013	5.95216	C10H14N4O11P2	C00104	[M-H]-	BioDeepDB	0.750745	neg	1	193875	1.95821e+06	1.20176e+06	1.78231e+06	427217	3.30785e+06	1.25211e+06	1.02739e+06	1.08411e+06	722517	300483	1.22882e+06	1.88191e+06	480583	3.74731e+06
M288T758_1	Imazamox	288.135	758.165	305.138	18.2498	C15H19N3O4	C18598	[M+H-H2O]+	mzCloud	0.756591	pos	1	3.25068e+07	2.66945e+07	9.07257e+07	2.22001e+07	7.33888e+07	1.07105e+07	1.72446e+07	893079	1.99289e+07	1.02196e+07	5.65248e+06	1.67457e+06	1.38758e+07	3.70828e+07	3.00872e+06
M262T460	Imazapyr	262.119	460.421	261.111	1.13597	C13H15N3O3	C18864	[M+H]+	mzCloud	0.85577	pos	1	1.77717e+07	2.88808e+07	2.43636e+07	3.98079e+07	7.89811e+06	1.80244e+07	30412.2	2.78821e+07	1.06225e+07	3.43434e+07	60882.5	3.6567e+07	761855	1.06767e+07	2.82035e+07
M238T88	Imidacloprid	238.045	87.9939	255.052	2.50066	C9H10ClN5O2	C11110	[M+H-H2O]+	BioDeepDB	0.701617	pos	1	1.00465e+06	2.66227e+06	2.41558e+06	2.37661e+06	6.82077e+06	1.19868e+07	1.09685e+06	1.70838e+06	2.93405e+06	6.542e+06	1.66264e+06	9.18942e+06	7.09099e+06	2.09666e+07	1.07086e+07
M155T88	Imidazol-5-yl-pyruvate	155.043	87.6551	154.038	0.144376	C6H6N2O3	C03277	[M+H]+	BioDeepDB	0.577313	pos	1	2.15952e+07	1.85286e+07	2.07834e+07	2.08801e+07	2.32544e+07	1.61722e+07	9.48967e+06	1.84959e+07	3.07135e+07	2.53721e+07	2.10683e+07	2.51975e+07	2.35723e+07	4.07161e+07	3.01279e+07
M111T39_1	Imidazole-4-acetaldehyde	111.056	39.4875	110.048	2.3187	C5H6N2O	C05130	[M+H]+	BioDeepDB	0.639776	pos	1	5.08535e+06	5.80078e+06	1.36624e+07	1.12747e+07	1.32227e+07	1.27251e+07	1.16859e+07	1.39735e+07	3.49166e+06	1.10764e+07	9.5991e+06	5.34484e+06	8.16238e+06	1.21903e+07	4.21108e+06
M173T124	Iminoarginine	173.092	124.435	172.096	0.766407	C6H12N4O2	C21026	[M+H]+	BioDeepDB	0.00244145	pos	2	6.18467e+06	2.2191e+07	1.67322e+07	2.2784e+07	1.39142e+07	1.80058e+07	846335	2.04685e+07	1.55204e+07	2.06597e+07	9.53937e+06	3.56158e+07	2.68362e+07	3.5732e+07	4.02588e+07
M131T74	Iminoaspartic acid	131.02	73.7226	131.022	13.3064	C4H5NO4	C05840	[M]+	BioDeepDB	0.764594	pos	1	8.57492e+06	5.47502e+06	6.94711e+06	5.79835e+06	6.0289e+06	4.28214e+06	6.97369e+06	5.76537e+06	4.91384e+06	5.54876e+06	1.39059e+06	8.01191e+06	6.54739e+06	4.09181e+06	8.01328e+06
M114T83	Iminodiacetic acid	114.018	82.6877	133.037	12.0368	C4H7NO4	C19911	[M-H2O-H]-	BioDeepDB	0.807804	neg	1	6.77995e+06	1.31665e+07	1.32808e+07	1.61997e+07	8.03388e+06	1.56707e+07	1.27151e+07	1.54098e+07	1.59825e+07	1.6055e+07	9.77617e+06	1.95744e+07	1.58392e+07	1.36681e+07	8.72105e+06
M280T578	Imipramine	280.191	577.646	280.194	10.0636	C19H24N2	C07049	[M]+	BioDeepDB	0.883335	pos	1	523062	3.1355e+06	1.16106e+06	1.42942e+06	958441	3.10297e+06	2.98658e+06	1.28418e+06	1.11196e+06	1.17607e+06	701824	1.38952e+06	2.04942e+06	1.21897e+06	2.63172e+06
M774T812_2	Immunomycin	774.489	811.636	791.482	12.6404	C43H69NO12	C12102	[M+H-H2O]+	BioDeepDB	0.999946	pos	1	1.43988e+06	1.68612e+07	1.18898e+07	1.05863e+07	1.65044e+06	5.50527e+06	0	3.30345e+06	2.27512e+06	6.25257e+06	1.05406e+06	4.90883e+06	6.95701e+06	3.88994e+06	1.10381e+07
M348T348	IMP	348.053	347.584	348.047	16.7923	C10H13N4O8P	C00130	[M]-	BioDeepDB	0.875317	neg	1	684897	909020	3.38137e+06	1.91196e+06	897353	966782	3.64943e+06	2.94706e+06	3.15188e+06	3.54664e+06	1.1849e+06	3.92647e+06	1.38256e+06	1.12334e+06	2.4929e+06
M115T101	Indan-1-ol	115.058	100.673	134.073	23.4233	C9H10O	C01710	[M-H2O-H]-	MoNA	1	neg	1	1.29358e+06	4.83724e+06	5.42886e+06	4.48612e+06	2.11956e+06	5.51656e+06	5.84737e+06	4.95949e+06	5.26102e+06	6.32288e+06	1.09397e+06	7.45329e+06	6.31939e+06	3.53425e+06	8.91855e+06
M295T81	Indican	294.938	81.2832	295.106	1.73264	C14H17NO6	C08481	[M]+	BioDeepDB	4.27103e-14	pos	2	1.68768e+07	6.1494e+06	1.72722e+07	7.53549e+06	2.23421e+07	3.19888e+07	166918	2.22702e+07	9.83624e+06	2.73991e+07	1.4725e+07	1.89441e+07	1.15936e+07	1.37799e+07	2.10519e+07
M612T747	Indinavir	612.338	746.991	613.363	28.4745	C36H47N5O4	C07051	[M-H]-	MoNA	0.887738	neg	1	4.7977e+07	9.12638e+06	9.88987e+07	6.73919e+07	9.65392e+07	2.46311e+07	1.07965e+08	6.21269e+07	3.68716e+07	9.09118e+07	8.75397e+07	9.3419e+06	1.1823e+07	8.60869e+07	1.14649e+07
M118T416	Indole	118.065	415.5	117.058	0.0188063	C8H7N	C00463	[M+H]+	BioDeepDB	5.55287e-06	pos	2	9.89796e+07	1.40046e+08	1.01835e+08	1.43218e+08	9.4823e+07	1.14896e+08	2.23603e+07	1.30468e+08	5.35968e+07	1.26806e+08	1.64144e+07	1.49045e+08	1.4708e+08	1.11656e+08	1.43926e+08
M144T41	Indole-3-carboxylic acid	144.038	40.605	161.048	18.6855	C9H7NO2	C19837	[M+H-H2O]+	BioDeepDB	0.997521	pos	1	1.62156e+07	2.03452e+07	2.95856e+07	3.49674e+07	3.40214e+07	9.74571e+06	2.46313e+07	4.94407e+06	2.56114e+07	1.81961e+07	1.44426e+07	6.92182e+06	2.38468e+07	4.20696e+06	1.06018e+07
M160T448	Indoleacetaldehyde	160.076	447.708	159.068	2.67479	C10H9NO	C00637	[M+H]+	BioDeepDB	0.00272725	pos	2	2.70675e+06	7.98575e+06	9.08431e+06	1.10314e+07	5.52253e+06	2.68757e+06	1.13293e+06	6.90125e+06	3.87401e+06	6.55883e+06	1.09614e+06	3.26539e+07	1.95052e+06	6.72791e+06	1.88631e+07
M202T475	Indolebutyric acid	202.086	475.028	203.095	6.98038	C12H13NO2	C11284	[M-H]-	mzCloud	0.687944	neg	1	220216	935867	1.40822e+06	1.06521e+06	325358	684684	1.46662e+06	1.01268e+06	608702	829231	219268	1.55213e+06	1.10777e+06	461888	1.06463e+06
M288T91	Indoleglycerol phosphate	288.075	91.103	287.056	0.294021	C11H14NO6P	C03506	[M+H]+	BioDeepDB	6.17717e-07	pos	2	1.9516e+08	1.58312e+08	2.01162e+08	1.60896e+08	1.7278e+08	1.31604e+08	1.52881e+07	1.42355e+08	1.20543e+08	1.76174e+08	1.56732e+08	1.15259e+08	1.21705e+08	1.89004e+08	7.24345e+07
M204T388	Indolelactic acid	204.065	388.411	205.074	7.00859	C11H11NO3	C02043	[M-H]-	BioDeepDB	0.000635813	neg	2	1.48431e+06	1.22796e+07	1.22018e+07	8.22009e+06	3.52718e+06	8.94393e+06	6.48101e+06	9.21644e+06	1.11087e+07	7.21027e+06	2.495e+06	9.39252e+06	1.0541e+07	6.07952e+06	1.12919e+07
M204T220	Indolepyruvate	204.063	219.685	203.058	0.0390247	C11H9NO3	C00331	[M+H]+	BioDeepDB	0.00460009	pos	2	1.71137e+06	9.80261e+06	2.35678e+06	7.44772e+06	2.07508e+06	3.53218e+06	1.70547e+06	5.52284e+06	1.70585e+06	9.48351e+06	1.29956e+06	8.09413e+06	2.32743e+06	2.9019e+06	5.27758e+06
M357T343	Indomethacin	357.078	343.166	357.077	3.07146	C19H16ClNO4	C01926	[M]-	BioDeepDB	0.993105	neg	1	4403.45	480760	183337	296834	97920.9	489418	303738	320069	358311	561778	4039.71	183616	386338	10921.2	437164
M267T309	Inosine	267.073	308.788	268.081	0.262357	C10H12N4O5	C00294	[M-H]-	BioDeepDB	5.07036e-07	neg	2	1.11992e+07	1.61512e+08	1.62309e+08	8.0502e+07	7.50516e+07	3.77818e+08	2.17561e+08	1.34798e+08	8.7282e+07	2.73789e+07	6.34004e+07	1.25788e+08	2.65429e+08	1.93999e+08	8.54625e+07
M561T97	Inositol 1,3,4,5,6-pentakisphosphate	560.884	96.9723	579.895	13.0997	C6H17O21P5	C01284	[M-H2O-H]-	BioDeepDB	0.982347	neg	1	2.93491e+06	5.75824e+06	4.4339e+06	4.52615e+06	2.75294e+06	1.49848e+06	2.07886e+06	4.866e+06	4.5935e+06	6.13747e+06	2.36358e+06	4.92505e+06	3.93139e+06	2.28706e+06	5.90589e+06
M308T471	Iodotyrosine	307.979	471.262	306.971	3.09776	C9H10INO3	C02515	[M+H]+	BioDeepDB	0.84901	pos	1	5.70836e+06	1.61944e+07	1.10106e+07	9.91533e+06	3.15009e+06	4.0124e+06	0	5.99171e+06	2.70185e+06	5.59327e+06	0	5.68862e+06	242594	2.38936e+06	6.2146e+06
M564T838	Ipecoside	564.208	837.516	565.216	0.871978	C27H35NO12	C09464	[M-H]-	GNPS	0.987319	neg	1	0	0	1.04607e+07	3.86346e+06	2.43038e+06	1.48023e+07	0	0	0	1.23666e+07	0	0	0	2.27229e+06	1.21033e+07
M328T74	Iprodione	328.033	74.0957	329.033	21.3161	C13H13Cl2N3O3	C11208	[M-H]-	BioDeepDB	1	neg	1	307746	5.1198e+06	6.1865e+06	3.78953e+06	2.18533e+06	3.41144e+06	4.08385e+06	4.77605e+06	3.44886e+06	3.11358e+06	1.45868e+06	3.53925e+06	3.64914e+06	3.19037e+06	3.96658e+06
M179T771	Iproniazid	179.106	770.665	179.106	1.36071	C9H13N3O	C11777	[M]-	BioDeepDB	0.988812	neg	1	2.79599e+06	4.40036e+06	5.40761e+06	5.44375e+06	2.99574e+06	3.08042e+06	9.39469e+06	6.36073e+06	5.65129e+06	9.65825e+06	2.97667e+06	7.8729e+06	4.97355e+06	2.86176e+06	1.3553e+07
M319T490	Iprovalicarb	319.212	489.864	320.21	29.6091	C18H28N2O3	C18866	[M-H]-	MoNA	1	neg	1	117998	489972	685743	229932	117115	413254	553443	363855	508709	596963	96910	965025	748759	288503	914847
M429T558	Irbesartan	429.236	558.108	428.233	7.78338	C25H28N6O	C07469	[M+H]+	BioDeepDB	0.787715	pos	1	190519	736606	434371	180986	583078	1.81904e+06	0	293528	1.14217e+06	2.91788e+06	83490.9	671404	2.58806e+06	11822.6	2.54839e+06
M586T734	Irinotecan	586.277	734.083	586.279	3.09097	C33H38N4O6	C16641	[M]-	GNPS	0.683999	neg	1	279352	1.5917e+06	3.61109e+06	2.23563e+06	148522	147109	1.79163e+06	2.25427e+06	1.47891e+06	1.28722e+06	711295	6.23696e+06	1.92445e+06	241470	1.70103e+06
M233T781	Isoalantolactone	233.154	781.047	232.146	1.02935	C15H20O2	C09484	[M+H]+	BioDeepDB	0.0141451	pos	2	334465	1.77432e+07	1.58742e+07	1.49936e+07	4.40728e+06	2.94834e+07	195144	1.07936e+07	6.31345e+06	1.3373e+07	1.92518e+06	1.15917e+07	1.30167e+07	4.47638e+06	1.91203e+07
M88T653	Isobutyric acid	88.0762	652.718	88.0524	0.693671	C4H8O2	C02632	[M]+	BioDeepDB	3.15316e-05	pos	2	6.89182e+07	2.12887e+08	1.11976e+07	3.60962e+07	4.60165e+07	1.08597e+07	4.38892e+07	3.05173e+07	4.4355e+07	2.99988e+07	5.91756e+07	3.46481e+07	1.16753e+07	3.26063e+07	8.05131e+07
M134T98	Isochavicol	134.082	97.5747	134.073	3.54805	C9H10O	C20464	[M]+	BioDeepDB	0.609021	pos	1	1.61347e+07	3.12042e+07	2.98944e+07	3.37102e+07	1.60025e+07	3.14909e+07	662292	2.99717e+07	1.30444e+07	2.83099e+07	8.92649e+06	3.34312e+07	3.4298e+07	1.75931e+07	3.57412e+07
M497T76	Isochlorogenic acid b	497.101	75.6668	516.127	15.0326	C25H24O12	C10468	[M-H2O-H]-	mzCloud	0.950414	neg	1	4.30696e+06	2.14466e+07	1.63756e+07	2.61735e+07	1.119e+07	2.55116e+07	2.77624e+07	2.29869e+07	2.17517e+07	1.93683e+07	8.01358e+06	3.42738e+07	3.04998e+07	1.48175e+07	5.05571e+07
M192T395	Isocitric acid	192.033	395.38	192.027	2.95068	C6H8O7	C00311	[M]+	BioDeepDB	0.0301846	pos	2	69269.8	4.92164e+06	1.14864e+07	5.42047e+06	189881	3.7649e+06	187367	3.48624e+06	1.70158e+06	3.59251e+06	22852.4	1.2131e+07	1.66559e+06	1.38715e+06	9.35648e+06
M209T80_2	Isoelemicin	209.115	80.3225	208.11	9.3655	C12H16O3	C16975	[M+H]+	BioDeepDB	0.782514	pos	1	2.99288e+06	1.62501e+06	1.49062e+06	1.78174e+06	1.88207e+06	2.46219e+06	126606	1.96026e+06	1.87485e+06	2.04949e+06	1.59772e+06	1.46643e+06	1.51215e+06	1.37709e+06	1.67528e+06
M222T669	Isoetharine	222.147	668.678	239.152	9.59956	C13H21NO3	C07053	[M+H-H2O]+	BioDeepDB	0.760107	pos	1	8.088e+06	1.03843e+07	1.06091e+07	9.59801e+06	1.16617e+07	1.15859e+07	2.58723e+06	1.22016e+07	9.90634e+06	9.35351e+06	1.04667e+07	9.03697e+06	1.16853e+07	1.17801e+07	1.2697e+07
M401T105	Isoflavone 7-O-beta-D-glucoside	401.123	105.103	400.116	0.0722526	C21H20O8	C04074	[M+H]+	BioDeepDB	0.893213	pos	1	2.54424e+06	1.76227e+07	9.53194e+06	1.74538e+07	1.12493e+07	2.55536e+06	0	2.44225e+07	9.14905e+06	5.59514e+06	1.19283e+06	2.43015e+07	1.36588e+07	8.10208e+06	1.94653e+07
M256T678	Isoliquiritigenin	256.074	678.337	256.074	2.14724	C15H12O4	C08650	[M]-	BioDeepDB	0.717806	neg	1	7.58752e+07	1.08317e+08	9.00613e+07	7.80056e+07	5.25379e+07	8.40909e+07	9.52747e+07	8.60865e+07	1.10707e+08	6.48751e+07	5.78437e+07	9.94703e+07	6.86786e+07	6.48253e+07	5.5905e+07
M418T473	Isoliquiritin	418.122	473.096	418.126	10.963	C21H22O9	C16978	[M]-	MoNA	0.952674	neg	1	5726.01	1.04992e+06	746453	66167.7	55025.9	320506	61055.9	317271	639145	57732.7	68573.5	403945	740092	255083	1.48536e+06
M118T333	Isoniazid	118.039	333.448	137.059	11.0092	C6H7N3O	C07054	[M-H2O-H]-	BioDeepDB	0.768761	neg	1	546112	802779	1.93022e+06	935718	660669	900480	1.76154e+06	1.84163e+06	1.66583e+06	1.32894e+06	694901	1.55485e+06	1.47886e+06	969546	1.49128e+06
M265T124	Isoniazid alpha-ketoglutaric acid	265.067	124.182	265.07	10.2191	C11H11N3O5	C16625	[M]+	BioDeepDB	0.958692	pos	1	9.70256e+06	2.11409e+06	1.47581e+07	4.90547e+06	1.16854e+07	1.30144e+07	117159	1.39376e+07	1.20416e+07	1.86192e+07	1.44853e+06	2.35274e+07	1.7651e+07	3.00153e+06	1.22686e+07
M124T128_1	Isonicotinic acid	124.039	127.504	123.032	0.248976	C6H5NO2	C07446	[M+H]+	BioDeepDB	3.34537e-06	pos	2	2.3184e+07	2.81849e+07	2.86057e+07	2.4736e+07	1.80376e+07	1.87333e+07	3.87815e+06	2.28038e+07	4.57592e+07	2.31637e+07	1.8104e+07	2.47361e+07	2.20928e+07	1.33268e+07	2.23687e+07
M336T532	Isopentenyl adenosine	336.166	531.863	335.159	0.0084933	C15H21N5O4	C16427	[M+H]+	BioDeepDB	3.18836e-06	pos	2	300578	7.21726e+06	5.15693e+06	8.18838e+06	469119	4.98014e+06	12194.3	5.95958e+06	1.60351e+06	5.55975e+06	613194	6.02844e+06	4.95367e+06	1.74873e+06	7.03005e+06
M245T72	Isopentenyl pyrophosphate	245.006	72.4202	246.006	29.7325	C5H12O7P2	C00129	[M-H]-	BioDeepDB	0.0137678	neg	2	2.12889e+06	7.87686e+06	6.68113e+06	7.18971e+06	2.45031e+06	4.2054e+06	8.96845e+06	7.01086e+06	6.79045e+06	7.26965e+06	2.11613e+06	7.33097e+06	6.29368e+06	1.90692e+06	7.67876e+06
M139T634	Isophorone	139.112	634.193	138.105	1.33861	C9H14O	C14743	[M+H]+	MoNA	0.00579839	pos	2	2.96356e+06	3.12156e+06	3.49113e+06	2.9101e+06	1.96854e+07	1.27803e+07	3.80011e+06	1.02485e+07	2.2192e+07	3.07297e+06	1.31082e+07	9.52067e+06	7.65921e+06	1.28198e+07	2.16476e+07
M247T95	Isopimpinellin	247.058	94.9583	246.053	6.62416	C13H10O5	C02162	[M+H]+	BioDeepDB	0.909154	pos	1	3.45766e+07	3.65577e+07	4.61139e+07	2.69904e+07	3.14808e+07	3.55933e+07	381535	3.67631e+07	3.91214e+07	3.25181e+07	4.7562e+07	4.13204e+07	4.49291e+07	7.28849e+07	3.98526e+07
M194T61	Isoproterenol	194.118	60.9115	211.121	21.5913	C11H17NO3	C07056	[M+H-H2O]+	BioDeepDB	0.00652148	pos	2	4.22165e+07	3.21988e+07	8.15579e+07	4.2288e+07	3.77646e+07	2.91779e+07	1.06601e+07	4.38508e+07	3.5552e+07	2.88035e+07	9.48818e+06	2.04741e+07	2.06002e+07	4.13016e+07	3.32127e+07
M291T309	Isoprothiolane	291.07	309.164	290.065	4.80203	C12H18O4S2	C11111	[M+H]+	BioDeepDB	0.698459	pos	1	81732.5	6.39255e+06	1.06077e+07	4.24627e+06	4.29192e+06	1.42848e+07	0	2.6521e+06	4.68585e+06	191949	31175.4	6.3432e+06	9.43252e+06	9.98192e+06	3.15628e+06
M315T762	Isorhamnetin	315.057	761.945	316.058	17.87	C16H12O7	C10084	[M-H]-	mzCloud	0.788122	neg	1	467706	428921	1.28754e+06	826838	1.31797e+06	482733	1.77102e+06	1.44401e+06	1.51459e+06	884593	1.58807e+06	1.06491e+06	576265	1.56792e+06	316951
M83T121	Isovaleric acid	83.0483	121.422	102.068	16.4093	C5H10O2	C08262	[M-H2O-H]-	BioDeepDB	0.737269	neg	1	1.10458e+06	4.66335e+06	2.9789e+06	1.46338e+06	1.7162e+06	2.19129e+06	2.55608e+06	1.83142e+06	4.22937e+06	1.2448e+06	1.81462e+06	2.39299e+06	2.78948e+06	1.98327e+06	1.60478e+06
M179T388	Isoxanthopterin	179.045	387.712	179.044	1.74901	C6H5N5O2	C03975	[M]-	mzCloud	0.711335	neg	1	741195	2.31065e+06	2.16929e+06	3.27634e+06	1.02263e+06	5.239e+06	2.37073e+06	2.44064e+06	2.2699e+06	2.07699e+06	1.15238e+06	3.08373e+06	2.46383e+06	1.41928e+06	2.50664e+06
M131T92	Itaconic acid	131.034	91.7203	130.027	1.87254	C5H6O4	C00490	[M+H]+	BioDeepDB	0.594059	pos	1	3.69151e+06	2.68223e+06	2.40528e+06	2.05504e+06	1.74486e+06	3.78179e+06	742845	942027	3.07594e+06	735396	3.41061e+06	4.11697e+06	1.09707e+06	2.54194e+06	4.7427e+06
M704T756	Itraconazole	704.255	756.044	704.239	21.7911	C35H38Cl2N8O4	C07060	[M]-	GNPS	1	neg	1	3.08361e+06	464982	1.26634e+06	1.76696e+06	3.32152e+06	456153	884167	1.62021e+06	2.18236e+06	1.72388e+06	1.6973e+06	34418.6	1.70898e+06	3.50915e+06	688799
M165T734	Jasmone	165.128	733.638	164.12	2.33402	C11H16O	C08490	[M+H]+	mzCloud	0.026909	pos	2	1.24881e+06	1.39922e+07	1.3791e+07	1.33214e+07	4.72907e+06	1.03362e+07	1.7695e+06	9.88342e+06	4.47335e+06	1.40657e+07	1.08518e+06	8.63556e+06	1.22467e+07	1.32677e+06	1.27286e+07
M193T695	Jasmonic acid	193.119	695.201	210.126	4.12014	C12H18O3	C08491	[M+H-H2O]+	BioDeepDB	0.709078	pos	1	1.56627e+06	1.3127e+07	1.18604e+07	1.65078e+07	6.47761e+06	1.41768e+07	5.22355e+06	1.48395e+07	2.09963e+06	1.88008e+07	1.84079e+06	1.33563e+07	1.68967e+07	2.07712e+06	1.8188e+07
M155T407	Juglone	155.016	406.734	174.032	14.3036	C10H6O3	C03840	[M-H2O-H]-	MoNA	0.988562	neg	1	153949	1.05714e+06	298964	644939	363381	2.34319e+06	518842	665571	746533	596916	59964.5	249831	1.72523e+06	518278	1.2058e+06
M267T396	Kaempferol	267.023	395.747	286.048	24.6174	C15H10O6	C05903	[M-H2O-H]-	BioDeepDB	0.958209	neg	1	1.03521e+06	371581	385528	347209	722109	322389	482174	420905	379315	389673	603780	284503	321570	750841	343358
M483T774	Kanamycin B	483.26	774.278	483.254	12.2027	C18H37N5O10	C00825	[M]-	MoNA	0.999924	neg	1	2.72339e+06	2.10766e+07	2.13132e+07	1.60253e+07	2.67931e+06	9.8805e+06	1.40069e+07	2.24836e+07	1.41943e+07	1.57363e+07	1.18887e+06	1.8881e+07	2.02919e+07	4.57183e+06	1.80712e+07
M623T789	Kanokoside D	623.257	788.83	624.263	1.59972	C27H44O16	C17431	[M-H]-	GNPS	0.989498	neg	1	2.30965e+06	4.76263e+06	4.3747e+06	1.09317e+06	2.01987e+06	4.47078e+06	4.23836e+06	1.49153e+06	2.3349e+06	1.78091e+06	467099	3.04377e+06	3.77171e+06	1.97166e+06	3.81867e+06
M482T315_2	Karakin	482.086	315.013	483.097	8.34114	C15H21N3O15	C08495	[M-H]-	MoNA	0.999146	neg	1	201172	1.09435e+06	1.48845e+06	293838	490769	1.47252e+06	599782	603752	369124	615556	18241.8	588931	506471	75201.4	525853
M130T718	Ketoleucine	130.159	718.124	130.063	1.56884	C6H10O3	C00233	[M]+	BioDeepDB	6.97131e-08	pos	2	1.0604e+08	8.71543e+07	7.36497e+07	1.63785e+07	1.80957e+07	4.56185e+07	1.10811e+08	5.7745e+07	1.80237e+07	1.53762e+07	8.92648e+07	9.11901e+07	8.16927e+07	1.0914e+08	1.55748e+07
M253T212	Ketoprofen	253.092	211.81	254.094	19.1461	C16H14O3	C01716	[M-H]-	mzCloud	0.851205	neg	1	326661	6.36902e+06	2.64245e+06	4.14129e+06	464891	1.86215e+06	831758	3.37181e+06	2.56379e+06	8.79479e+06	377321	4.67927e+06	2.8187e+06	2.30868e+06	1.07238e+07
M256T320	Ketorolac	256.097	320.27	255.089	0.652328	C15H13NO3	C07062	[M+H]+	mzCloud	0.65115	pos	1	9.56323e+06	5.77128e+07	4.94827e+07	4.14206e+07	1.48677e+07	4.64788e+07	12824.9	4.59771e+07	2.15433e+07	3.84049e+07	280625	5.38388e+07	7.11531e+07	3.03715e+07	7.49288e+07
M215T465	Kinetin	215.082	465.339	215.081	6.05916	C10H9N5O	C08272	[M]+	BioDeepDB	0.651983	pos	1	2.26279e+06	1.18685e+06	1.19797e+06	1.41444e+06	2.89056e+06	2.48174e+06	1.03285e+07	3.51066e+06	2.19151e+06	1.30675e+06	2.75713e+06	1.91235e+06	1.85891e+06	1.19414e+06	4.46199e+06
M143T304	Kojic acid	143.033	303.783	142.027	4.06595	C6H6O4	C14516	[M+H]+	mzCloud	8.73563e-07	pos	2	3.63686e+07	1.19129e+08	1.82663e+08	2.5909e+07	3.08003e+08	2.46501e+07	2.27236e+07	2.18582e+07	8.35943e+07	6.16024e+07	1.73471e+07	8.26457e+07	2.68693e+08	7.98764e+07	7.20602e+07
M190T836	Kynurenic acid	190.05	836.356	189.043	1.69695	C10H7NO3	C01717	[M+H]+	MoNA	0.593731	pos	1	1.14899e+07	5.54267e+06	6.62739e+06	1.19997e+06	1.20107e+07	1.94794e+06	1.19365e+07	8.03653e+06	1.19457e+07	7.93937e+06	7.10182e+06	6.88718e+06	1.95208e+06	1.01502e+07	2.58942e+06
M337T88	Kyotorphin	337.171	88.082	337.175	0.782447	C15H23N5O4	C02993	[M]+	BioDeepDB	2.23902e-31	pos	2	4.77943e+07	3.03474e+07	5.0559e+07	3.20023e+07	3.75773e+07	2.44634e+07	530712	2.82441e+07	3.38714e+07	4.32426e+07	3.10634e+07	8.53942e+06	2.6303e+07	7.65686e+07	2.75321e+07
M149T40	L-2-Hydroxyglutaric acid	148.977	39.7206	148.037	0.812334	C5H8O5	C03196	[M+H]+	BioDeepDB	5.49208e-20	pos	2	1.06125e+08	2.95586e+07	5.10775e+07	3.64259e+07	7.47515e+07	3.6941e+07	8.62141e+07	1.17194e+08	7.78176e+07	3.08767e+07	4.76554e+07	1.09155e+08	6.59979e+07	6.73887e+07	3.54699e+07
M118T478	L-2,4-diaminobutyric acid	118.065	478.473	118.074	0.0136229	C4H10N2O2	C03283	[M]+	BioDeepDB	6.10497e-19	pos	2	1.24064e+07	1.96395e+07	2.48435e+07	1.34102e+07	1.46842e+07	1.33683e+07	1.91606e+07	6.41012e+07	1.00181e+07	2.768e+07	1.80273e+07	2.95153e+07	1.5128e+07	1.06762e+07	3.42657e+07
M835T483_2	L-3-Aminobutyryl-CoA	835.159	483.419	852.168	1.72265	C25H43N8O17P3S	C05117	[M+H-H2O]+	BioDeepDB	0.620777	pos	1	786439	6.31154e+06	3.11603e+06	5.95247e+06	978828	1.03405e+07	0	7.01732e+06	1.67267e+06	2.87167e+06	8704.76	2.48503e+06	362737	1.86866e+06	3.43274e+06
M115T103	L-3-Cyanoalanine	115.051	103.366	114.043	1.40327	C4H6N2O2	C02512	[M+H]+	BioDeepDB	0.597778	pos	1	5.7944e+06	6.17198e+06	4.88624e+06	9.58122e+06	7.09445e+06	1.19204e+07	2.3497e+06	1.48596e+07	7.89418e+06	1.83009e+07	7.31198e+06	1.4915e+07	1.27274e+07	1.23168e+07	1.59612e+07
M224T108	L-3-Hydroxykynurenine	224.059	107.629	224.08	2.56795	C10H12N2O4	C03227	[M]+	BioDeepDB	0.651496	pos	1	1.47314e+06	4.45482e+06	5.23831e+06	3.57897e+06	883518	839630	7.83485e+06	2.04697e+06	908089	7.72795e+06	936666	5.06631e+06	3.02385e+06	2.64119e+06	9.8108e+06
M148T148	L-4-Hydroxyglutamate semialdehyde	148.06	147.85	147.053	0.017028	C5H9NO4	C05938	[M+H]+	BioDeepDB	1.31352e-08	pos	2	2.37579e+07	6.60007e+07	8.54777e+07	5.72832e+07	2.93535e+07	5.20581e+07	1.47183e+06	7.11833e+07	6.05962e+07	4.26804e+07	3.06622e+06	8.14849e+07	1.02335e+08	3.79594e+07	9.71246e+07
M90T88	L-Alanine	90.0554	88.3371	89.0477	1.34193	C3H7NO2	C00041	[M+H]+	BioDeepDB	0.00117868	pos	2	5.4374e+08	4.09023e+08	5.1903e+08	4.19627e+08	3.52773e+08	3.1708e+08	2.75274e+07	4.36185e+08	4.39476e+08	3.77541e+08	4.71925e+08	5.15094e+08	5.80271e+08	6.58745e+08	6.0741e+08
M120T133	L-Allothreonine	120.066	132.633	119.058	0.148774	C4H9NO3	C05519	[M+H]+	BioDeepDB	0.601273	pos	1	920432	2.53366e+06	8.94717e+06	1.98556e+07	5.38344e+06	3.24013e+06	639574	1.52417e+07	1.5577e+06	1.35592e+07	4.10896e+06	6.09018e+06	1.21619e+07	6.90523e+06	3.24275e+07
M166T131	L-Arabinonate	166.053	131.037	166.048	0.0489388	C5H10O6	C00545	[M]+	BioDeepDB	0.00018497	pos	2	2.33554e+06	4.19838e+06	3.15505e+06	3.72101e+06	4.32578e+06	2.54819e+06	1.39386e+06	3.89482e+06	2.52362e+06	3.55637e+06	3.78116e+06	6.80212e+06	5.11944e+06	4.61815e+06	7.26414e+06
M150T614	L-Arabinose	149.992	613.723	150.053	6.57757	C5H10O5	C00259	[M]-	BioDeepDB	2.98747e-08	neg	2	2.49453e+06	2.23262e+06	1.03967e+07	3.52613e+06	2.45283e+06	5.83917e+06	5.09775e+06	9.6345e+06	1.11198e+07	5.79296e+06	2.11373e+07	7.02863e+06	2.25332e+06	4.82789e+07	5.83799e+06
M175T82	L-Arginine	174.938	82.2385	174.112	0.858459	C6H14N4O2	C00062	[M+H]+	BioDeepDB	1.61354e-27	pos	2	7.91953e+07	8.20219e+07	1.00766e+08	8.88848e+07	2.74144e+07	1.03898e+08	391389	1.00145e+08	1.07952e+08	1.0679e+08	6.10054e+07	2.46921e+07	8.73712e+07	2.20594e+07	8.08179e+07
M208T496	L-Arogenate	208.06	495.669	227.079	2.87836	C10H13NO5	C00826	[M-H2O-H]-	MetaDNA	0.0287262	neg	2	2.05813e+06	1.36109e+07	8.5666e+06	1.01797e+07	3.16401e+06	6.0974e+06	1.1948e+07	7.07703e+06	8.06778e+06	7.32139e+06	2.37655e+06	8.40933e+06	9.82107e+06	3.36192e+06	1.18407e+07
M131T87	L-Asparagine	131.045	87.2538	132.054	5.35105	C4H8N2O3	C00152	[M-H]-	BioDeepDB	6.91578e-22	neg	2	3.99657e+07	4.83094e+07	5.72643e+07	5.93489e+07	5.10829e+07	6.21836e+07	5.65427e+07	6.88036e+07	7.58731e+07	6.82891e+07	4.88894e+07	9.34701e+07	7.91046e+07	9.65777e+07	9.25568e+07
M132T82	L-Aspartic acid	132.029	81.6817	133.037	0.474806	C4H7NO4	C00049	[M-H]-	BioDeepDB	2.4627e-47	neg	2	5.74361e+08	1.62405e+09	1.66198e+09	1.86904e+09	1.00592e+09	1.90781e+09	2.00499e+09	2.00552e+09	1.99479e+09	1.79752e+09	8.10478e+08	2.42502e+09	2.10984e+09	1.344e+09	3.08139e+09
M162T93	L-Carnitine	162.112	92.5129	161.105	0.00798679	C7H15NO3	C00318	[M+H]+	BioDeepDB	1.46247e-68	pos	2	3.22616e+09	4.98603e+09	5.318e+09	5.90437e+09	2.82773e+09	4.56109e+09	4.01229e+08	4.90372e+09	3.32459e+09	4.37864e+09	3.40827e+09	5.60113e+09	6.19649e+09	4.39109e+09	6.12199e+09
M203T129	L-Cystathionine	203.048	128.661	222.067	4.47828	C7H14N2O4S	C02291	[M-H2O-H]-	BioDeepDB	0.651496	neg	1	6.89082e+06	4.48207e+06	4.08049e+06	9.64347e+06	1.66832e+06	4.50589e+06	5.58922e+06	7.46924e+06	4.32942e+06	6.22439e+06	4.88792e+06	4.69987e+06	5.71102e+06	551298	3.48734e+06
M121T74	L-Cysteine	120.981	73.7741	121.02	2.14354	C3H7NO2S	C00097	[M]+	BioDeepDB	6.57433e-09	pos	2	5.90383e+06	1.61299e+07	1.98587e+07	1.8585e+07	1.20047e+07	2.37739e+07	864885	2.17069e+07	1.42107e+07	2.47319e+07	1.19538e+07	2.15089e+07	2.02153e+07	7.65143e+06	1.81396e+07
M239T93	L-Cystine	238.93	92.6275	240.024	5.08709	C6H12N2O4S2	C00491	[M-H]-	BioDeepDB	0.627417	neg	1	1.39485e+07	7.68125e+07	4.63647e+07	8.46806e+07	4.10895e+07	1.05429e+08	1.4493e+08	5.89864e+07	9.04555e+07	7.52748e+07	1.35922e+07	6.92948e+07	4.20118e+07	2.17129e+07	7.40542e+07
M235T321	L-Djenkolic acid	235.021	321.051	254.04	2.40024	C7H14N2O4S2	C08275	[M-H2O-H]-	MoNA	0.991588	neg	1	371930	2.86197e+06	353439	3.51747e+06	1.73342e+06	2.38631e+07	1.26735e+06	3.63352e+06	1.55823e+06	2.75725e+06	643317	149485	5.61226e+06	2.39361e+06	2.57562e+06
M197T94	L-Dopa	197.065	94.1208	197.069	6.45743	C9H11NO4	C00355	[M]-	BioDeepDB	0.636713	neg	1	411531	2.27971e+06	4.15408e+06	2.6397e+06	1.7224e+06	422043	1.69179e+06	3.69791e+06	533396	481045	645490	3.45441e+06	3.9748e+06	3.01874e+06	3.3725e+06
M101T93	L-Erythrulose	101.023	93.2577	120.042	13.1029	C4H8O4	C02045	[M-H2O-H]-	BioDeepDB	2.26276e-08	neg	2	6.10792e+07	9.38395e+07	1.21901e+08	9.03591e+07	7.05715e+07	1.91531e+08	1.02848e+08	1.00466e+08	9.0757e+07	1.02168e+08	1.33764e+08	1.15627e+08	1.0084e+08	1.60268e+08	1.39071e+08
M164T89	L-Fucose	164.092	88.7231	164.069	2.04987	C6H12O5	C00507	[M]+	BioDeepDB	0.614712	pos	1	3.07513e+06	5.79499e+06	5.25681e+06	4.13637e+06	1.73547e+06	4.29389e+06	473044	5.20977e+06	3.98377e+06	4.96412e+06	3.46925e+06	6.35035e+06	5.20247e+06	3.63431e+06	6.86169e+06
M148T91	L-Glutamic acid	148.06	91.028	147.053	0.124071	C5H9NO4	C00025	[M+H]+	BioDeepDB	2.39204e-19	pos	2	1.47572e+09	1.38486e+09	1.65781e+09	1.39729e+09	1.14902e+09	1.43402e+09	1.07776e+08	1.55999e+09	1.21476e+09	1.29091e+09	1.57673e+09	1.70744e+09	1.82674e+09	1.50755e+09	1.78771e+09
M131T177	L-Glutamic gamma-semialdehyde	131.053	176.855	131.058	0.169135	C5H9NO3	C01165	[M]+	BioDeepDB	2.44236e-05	pos	2	8.48512e+06	1.70041e+08	1.66084e+08	1.32315e+08	5.46254e+07	1.08397e+08	675764	1.45178e+08	1.10962e+08	1.23357e+08	1.76172e+06	1.59809e+08	1.46592e+08	6.68606e+07	1.84325e+08
M147T133	L-Glutamine	147.077	132.633	146.069	0.187525	C5H10N2O3	C00064	[M+H]+	BioDeepDB	0.000303166	pos	2	4.4641e+06	4.38014e+07	8.99154e+06	2.71002e+07	8.24766e+06	1.24309e+07	1.36474e+08	1.61507e+07	4.89517e+07	1.18533e+07	1.53562e+07	2.61703e+07	2.72487e+07	1.03554e+07	3.14077e+07
M179T556	L-Gulonolactone	179.064	556.464	178.048	0.0479511	C6H10O6	C01040	[M+H]+	BioDeepDB	0.575705	pos	1	2.12516e+07	7.9905e+06	8.70135e+06	1.55476e+07	8.81472e+06	8.11477e+06	1.60132e+06	7.05949e+06	1.11905e+07	8.24507e+06	7.49704e+06	8.08438e+06	9.24115e+06	8.94292e+06	7.30472e+06
M154T100	L-Histidine	154.06	99.7482	155.07	3.76727	C6H9N3O2	C00135	[M-H]-	BioDeepDB	6.9962e-17	neg	2	1.22438e+08	1.78058e+08	2.12686e+08	1.67953e+08	1.05676e+08	1.6546e+08	2.1624e+08	1.86707e+08	2.33115e+08	2.28838e+08	1.30078e+08	2.91473e+08	2.37373e+08	2.26649e+08	3.20574e+08
M198T531	L-Histidine trimethylbetaine	198.128	530.671	198.124	19.3965	C9H16N3O2	C05575	[M]+	BioDeepDB	0.996617	pos	1	4.46663e+08	1.21071e+07	1.2385e+07	1.19784e+07	1.32707e+07	1.05416e+07	249571	1.16584e+07	7.72156e+07	1.02801e+07	1.21306e+07	9.24298e+06	1.08979e+07	1.45031e+07	1.03421e+07
M140T115_2	L-Histidinol	140.081	114.595	141.09	13.0114	C6H11N3O	C00860	[M-H]-	GNPS	0.790568	neg	1	4.31291e+06	2.5143e+07	1.82019e+07	1.57947e+07	5.81148e+06	1.03785e+07	1.63551e+07	1.65022e+07	1.74186e+07	3.01854e+07	3.20525e+06	1.96474e+07	1.32023e+07	3.76467e+06	2.1962e+07
M183T369	L-Homocysteic acid	183.022	368.805	183.02	9.74128	C4H9NO5S	C16511	[M]-	BioDeepDB	0.717384	neg	1	98064	1.44677e+06	1.48999e+06	1.25111e+06	518420	1.08754e+06	1.62041e+06	1.10722e+06	978957	900837	100839	1.88099e+06	867649	679363	1.42088e+06
M116T117	L-Homocysteine	116.016	117.016	135.035	11.2341	C4H9NO2S	C00155	[M-H2O-H]-	BioDeepDB	0.999846	neg	1	825065	1.51629e+06	1.1395e+06	577203	312896	1.40349e+06	531396	964017	1.20678e+06	2.66843e+06	588747	1.07988e+06	639495	199392	1.44599e+06
M120T87	L-Homoserine	120.102	86.901	119.058	1.25352	C4H9NO3	C00263	[M+H]+	BioDeepDB	0.587011	pos	1	1.17397e+07	1.62284e+07	2.05674e+07	1.36936e+07	1.00975e+07	3.42176e+07	1.62327e+06	1.67366e+07	5.83917e+07	8.05381e+06	6.76369e+06	9.85941e+06	1.20888e+07	8.17138e+07	1.15443e+07
M181T595	L-Iditol	181.069	594.69	182.079	15.2303	C6H14O6	C01507	[M-H]-	BioDeepDB	0.000715767	neg	2	904465	3.08396e+06	900289	3.94034e+06	817925	6.86701e+06	3.92698e+06	2.42946e+06	3.73746e+06	767291	4.01058e+06	777865	712886	738876	4.69296e+06
M132T177	L-Isoleucine	132.055	176.922	131.095	19.1517	C6H13NO2	C00407	[M+H]+	BioDeepDB	4.43777e-11	pos	2	4.68849e+06	2.0886e+07	1.76623e+07	1.37215e+07	5.99367e+06	1.03281e+07	1.29976e+07	1.60786e+07	1.23265e+07	1.4238e+07	1.73966e+08	1.59582e+07	1.564e+07	8.26657e+06	2.29025e+07
M209T349	L-Kynurenine	209.092	348.802	208.085	0.0140167	C10H12N2O3	C00328	[M+H]+	BioDeepDB	4.03308e-05	pos	2	4.597e+06	2.88044e+07	1.7534e+07	2.04155e+07	6.9978e+06	1.92017e+07	258875	1.80669e+07	7.07985e+06	1.77271e+07	5.59606e+06	2.30884e+07	3.00714e+07	1.02901e+07	2.15984e+07
M90T202	L-Lactic acid	90.0554	202.102	90.0317	0.134811	C3H6O3	C00186	[M]+	BioDeepDB	5.12678e-05	pos	2	3.65107e+06	1.91555e+07	5.57799e+06	7.23709e+07	4.44599e+06	2.93803e+07	2.69514e+06	2.33167e+07	1.53554e+07	6.09238e+07	4.51525e+06	3.76257e+07	8.23845e+06	5.39084e+06	4.72226e+07
M132T236	L-Leucine	132.102	236.273	131.095	2.09913	C6H13NO2	C00123	[M+H]+	BioDeepDB	5.34282e-23	pos	2	3.24998e+09	2.34976e+10	1.63007e+10	3.07342e+10	5.1243e+09	1.45476e+10	3.88968e+07	1.59582e+10	9.27833e+09	3.34683e+10	2.33971e+08	2.07372e+10	1.72589e+10	1.16332e+10	2.06613e+10
M147T100	L-Lysine	147.121	100.153	146.106	13.4052	C6H14N2O2	C00047	[M+H]+	BioDeepDB	0.00068723	pos	2	1.87158e+07	3.8954e+07	3.42506e+07	3.49409e+07	2.01119e+07	2.92226e+07	1.92164e+07	4.03696e+07	1.93014e+07	3.92988e+07	1.44818e+07	4.70616e+07	3.68455e+07	3.10995e+07	5.1875e+07
M133T146	L-Malic acid	133.012	145.743	134.022	16.9919	C4H6O5	C00149	[M-H]-	BioDeepDB	5.67266e-12	neg	2	6.83954e+06	2.34968e+06	1.68688e+07	2.98922e+06	2.71869e+06	1.96317e+07	6.63641e+06	1.08343e+07	1.25429e+07	1.10962e+07	1.54329e+07	3.69835e+06	2.04241e+07	3.58802e+06	3.35858e+06
M150T128	L-Methionine	150.059	127.566	149.051	4.06647	C5H11NO2S	C00073	[M+H]+	BioDeepDB	1.0193e-26	pos	2	5.65687e+08	1.98442e+09	1.45142e+09	2.63442e+09	8.47091e+08	2.21643e+09	607056	2.0086e+09	7.21094e+08	2.14547e+09	5.16497e+08	2.77679e+09	2.60472e+09	1.69897e+09	2.797e+09
M166T92	L-Methionine S-oxide	166.054	92.2534	165.046	1.4473	C5H11NO3S	C02989	[M+H]+	mzCloud	5.204e-07	pos	2	1.38795e+08	1.45827e+08	1.6195e+08	1.49908e+08	1.11366e+08	9.14321e+07	1.28002e+07	2.21388e+08	1.33865e+08	1.59169e+08	1.4656e+08	2.14835e+08	2.02085e+08	1.78701e+08	2.4774e+08
M229T114	L-N2-(2-Carboxyethyl)arginine	229.119	113.879	246.133	28.9065	C9H18N4O4	C06655	[M+H-H2O]+	MetaDNA	0.139554	pos	2	2.78104e+07	6.63552e+07	7.19105e+07	6.26658e+07	3.37763e+07	6.36866e+07	539004	6.24848e+07	3.76712e+07	4.96505e+07	2.0924e+07	7.29001e+07	6.85177e+07	3.64113e+07	8.88867e+07
M288T636	L-Octanoylcarnitine	288.217	636.033	287.21	0.439533	C15H29NO4	C02838	[M+H]+	MoNA	9.11255e-06	pos	2	3.32682e+06	1.50842e+07	1.84917e+07	1.76011e+07	3.7413e+06	5.90356e+06	227146	1.20648e+07	6.37757e+06	1.33883e+07	5.9054e+06	1.7888e+07	1.42755e+07	3.91298e+06	1.31304e+07
M400T822_2	L-Palmitoylcarnitine	400.343	822.209	399.335	1.14776	C23H45NO4	C02990	[M+H]+	MoNA	0.598499	pos	1	7.15836e+08	2.02402e+09	3.97729e+09	2.76255e+09	1.33219e+09	3.10731e+09	2.29586e+07	2.06453e+09	9.25821e+08	3.2562e+09	5.75255e+08	3.23535e+09	2.01497e+09	6.06416e+08	2.41847e+09
M164T331_2	L-Phenylalanine	164.069	330.796	165.079	7.43778	C9H11NO2	C00079	[M-H]-	BioDeepDB	5.62232e-11	neg	2	3.13334e+08	1.30941e+09	1.30549e+09	1.36487e+09	5.06249e+08	1.25281e+09	1.47922e+09	1.32802e+09	1.44911e+09	1.49883e+09	3.97625e+08	1.94121e+09	1.61754e+09	9.64488e+08	2.16717e+09
M237T80_1	L-Phosphoarginine	237.075	80.3032	254.078	19.4308	C6H15N4O5P	C05945	[M+H-H2O]+	MoNA	0.983784	pos	1	2.27505e+06	3.03755e+06	3.44636e+06	4.48267e+06	4.22069e+06	3.70023e+06	734887	3.87465e+06	3.64023e+06	3.99474e+06	2.91216e+06	2.79791e+06	3.28955e+06	2.5259e+06	4.18287e+06
M115T77	L-Prolinamide	115.087	76.8058	114.079	5.27453	C5H10N2O	C19781	[M+H]+	mzCloud	0.640264	pos	1	3.13254e+06	1.07027e+06	1.34554e+06	1.28278e+06	5.5414e+06	898631	1.48139e+06	4.76579e+06	1.14805e+06	5.52881e+06	3.76016e+06	2.79222e+06	5.85564e+06	2.49357e+06	4.09048e+06
M114T350	L-Proline	114.054	350.358	115.063	17.6801	C5H9NO2	C00148	[M-H]-	BioDeepDB	3.10787e-05	neg	2	2.93469e+06	2.96105e+06	954578	9.09466e+06	834495	1.15559e+07	967466	974294	2.89775e+06	6.44163e+06	921510	1.08396e+06	6.50295e+06	2.55278e+06	2.96427e+06
M149T85	L-Ribulose	149.044	84.6388	150.053	11.6499	C5H10O5	C00310	[M-H]-	BioDeepDB	1.91523e-07	neg	2	4.28634e+07	8.15382e+07	8.38317e+07	1.18751e+08	9.21721e+07	1.10157e+08	1.22981e+08	1.12844e+08	1.05921e+08	1.25251e+08	5.45424e+07	1.17504e+08	9.39572e+07	7.86894e+07	1.31284e+08
M104T88	L-Serine	104.034	87.5934	105.043	3.22693	C3H7NO3	C00065	[M-H]-	BioDeepDB	5.82838e-29	neg	2	9.15569e+07	1.34012e+08	1.65843e+08	1.71352e+08	1.0969e+08	1.60606e+08	1.79913e+08	1.67669e+08	1.70546e+08	1.98577e+08	9.15977e+07	2.30197e+08	2.04152e+08	1.60934e+08	2.36401e+08
M184T69	L-Serine O-sulfate	183.994	69.4021	184.999	12.5747	C3H7NO6S	C02703	[M-H]-	MoNA	0.999943	neg	1	1.63334e+06	7.80828e+06	1.16211e+07	8.94531e+06	3.08696e+06	5.67954e+06	8.51883e+06	9.94322e+06	6.69983e+06	8.01162e+06	1.58742e+06	9.57562e+06	9.16946e+06	2.34285e+06	1.05209e+07
M188T311	L-Targinine	188.129	310.646	188.127	7.35433	C7H16N4O2	C03884	[M]+	BioDeepDB	0.821154	pos	1	6.32342e+06	1.48316e+07	1.29357e+07	4.06532e+06	1.54575e+06	8.32011e+06	656476	1.62614e+07	5.68961e+06	1.20542e+07	8.10765e+06	2.14311e+07	1.4248e+07	8.6808e+06	2.57448e+07
M175T341	L-Theanine	175.109	340.876	174.1	9.48712	C7H14N2O3	C01047	[M+H]+	GNPS	0.759353	pos	1	673582	4.90562e+06	2.86773e+06	5.47374e+06	587508	913906	585834	2.15305e+06	975744	4.79532e+06	1.04561e+06	2.80472e+06	1.78788e+06	694399	1.6021e+06
M120T90	L-Threonine	120.066	89.6277	119.058	0.554888	C4H9NO3	C00188	[M+H]+	BioDeepDB	5.32152e-38	pos	2	3.14836e+08	2.22759e+08	2.37411e+08	2.24151e+08	1.91972e+08	1.87102e+08	1.96696e+07	2.31142e+08	2.61782e+08	2.45389e+08	2.892e+08	2.98764e+08	3.22724e+08	3.55338e+08	3.32155e+08
M204T385	L-Tryptophan	204.084	385.255	204.09	26.6354	C11H12N2O2	C00078	[M]-	BioDeepDB	4.87156e-05	neg	2	8.79743e+06	4.20361e+07	4.09882e+07	4.4305e+07	1.57869e+07	3.54659e+07	4.44094e+07	3.66531e+07	4.11959e+07	4.51017e+07	1.12904e+07	4.64471e+07	4.47858e+07	2.40475e+07	5.78422e+07
M182T217	L-Tyrosine	182.081	217.256	181.074	0.00196932	C9H11NO3	C00082	[M+H]+	BioDeepDB	2.59884e-25	pos	2	1.75457e+08	5.35525e+09	4.31073e+09	2.82659e+09	9.41598e+08	2.67564e+09	2.57113e+06	2.65036e+09	2.89692e+09	2.3485e+09	2.14796e+07	3.61565e+09	4.49893e+09	3.00295e+09	4.22499e+09
M118T123_2	L-Valine	118.087	122.877	117.079	0.12693	C5H11NO2	C00183	[M+H]+	BioDeepDB	2.48555e-22	pos	2	1.99977e+09	7.03284e+09	5.84114e+09	6.96986e+09	2.70223e+09	5.69136e+09	1.01247e+08	5.98351e+09	3.36071e+09	7.44585e+09	2.0347e+09	8.74526e+09	7.73342e+09	4.98328e+09	9.70226e+09
M327T801_1	Labetalol	327.18	801.08	328.179	25.0589	C19H24N2O3	C07063	[M-H]-	BioDeepDB	0.829043	neg	1	9.10402e+06	5.27412e+06	4.25954e+06	1.57748e+07	7.96457e+06	3.82395e+06	3.867e+06	4.12864e+06	7.6015e+06	8.47082e+06	4.86399e+06	6.95449e+06	5.65786e+06	3.00249e+06	4.87017e+06
M422T464	Lamiide	422.139	463.602	422.142	8.33116	C17H26O12	C11644	[M]-	mzCloud	0.764505	neg	1	477819	2.19417e+06	1.40562e+06	2.29612e+06	876530	2.60525e+06	1.59787e+06	1.66518e+06	1.24391e+06	2.58017e+06	554404	1.4544e+06	1.66894e+06	761467	2.6664e+06
M210T77	Lamivudine	210.032	77.1394	229.052	6.45779	C8H11N3O3S	C07065	[M-H2O-H]-	BioDeepDB	0.753963	neg	1	2.86836e+06	1.67918e+07	1.74575e+07	1.5342e+07	8.27662e+06	2.0843e+07	1.97757e+07	1.97585e+07	2.04902e+07	1.60605e+07	3.19262e+06	2.17369e+07	2.22256e+07	5.63089e+06	2.40614e+07
M440T537	Lankacidin C	440.21	536.788	459.226	7.02506	C25H33NO7	C15758	[M-H2O-H]-	BioDeepDB	0.998404	neg	1	4324.21	66863.8	860654	702567	2519.88	4436.18	751991	123983	718608	835860	11664.8	733784	61017.8	196376	901274
M425T838	Lanosterin	425.256	837.579	426.386	3.42123	C30H50O	C01724	[M-H]-	BioDeepDB	0.624248	neg	1	3.40183e+06	4.99343e+06	6.59684e+06	1.84086e+07	2.34968e+06	3.35926e+06	3.61269e+06	0	5.19743e+06	0	0	0	0	1.55678e+06	5.43068e+06
M246T417	Lansoprazole	246.096	417.313	247.106	9.86207	C10H17NO6	C01594	[M-H]-	MoNA	0.967685	neg	1	7515.2	561149	358753	176773	56602.2	141253	250607	138756	65581.9	191130	5440.33	78292.9	145273	27126.7	292585
M584T403	Lappaconitine	584.32	403.34	584.31	17.6007	C32H44N2O8	C08694	[M]-	MoNA	1	neg	1	1611.96	48608.8	30564.9	223479	9703.81	251613	421861	37170.2	78171.6	290466	4887.57	445799	368666	44454.6	610308
M420T464	Latrunculin A	420.187	464.057	421.192	4.85141	C22H31NO5S	C16901	[M-H]-	BioDeepDB	0.996182	neg	1	725652	872359	901797	1.20048e+06	863717	1.24271e+06	1.19434e+06	1.19428e+06	1.06943e+06	1.10064e+06	875432	1.62361e+06	888718	1.06553e+06	1.32488e+06
M234T335	Lenacil	234.134	334.86	234.137	11.6665	C13H18N2O2	C11200	[M]+	mzCloud	0.709013	pos	1	671756	1.09567e+07	5.67709e+06	7.97943e+06	793252	8.17506e+06	202077	7.51839e+06	2.64378e+06	4.12251e+06	587342	1.00962e+07	7.83746e+06	4.05453e+06	8.65967e+06
M246T301	Lenticin	246.134	300.786	246.137	11.9449	C14H18N2O2	C09213	[M]+	MoNA	0.829162	pos	1	1.24071e+07	4.88081e+07	9.51157e+07	7.03462e+07	2.43723e+07	2.18913e+07	38074.6	8.40831e+07	1.56645e+07	6.82494e+07	886440	1.26149e+08	6.54667e+07	1.64001e+07	1.10598e+08
M285T440	Letrozole	285.099	440.317	285.101	9.52736	C17H11N5	C08163	[M]+	BioDeepDB	0.731387	pos	1	36738.4	5.00931e+06	3.54311e+06	2.68616e+06	121530	209018	133401	1.03372e+06	227895	3.43964e+06	49563.3	2.38046e+06	597111	104407	2.46338e+06
M407T764	Leu-Leu-Tyr	407.246	763.631	407.242	10.9241	C21H33N3O5	C11331	[M]-	MoNA	0.99981	neg	1	2.8011e+07	9.05097e+06	2.08012e+07	2.12252e+07	6.13104e+07	4.18421e+07	3.3761e+07	5.32859e+07	6.29097e+07	4.5847e+07	5.14614e+07	2.71039e+07	4.58882e+07	3.00169e+07	3.06858e+07
M130T494	Leucine	130.084	494.083	131.095	25.1992	C6H13NO2	C16439	[M-H]-	BioDeepDB	0.818669	neg	1	2.94035e+07	3.70779e+07	5.44739e+07	1.02384e+08	3.46478e+07	1.36029e+08	4.59948e+07	4.2836e+07	4.07913e+07	5.24112e+07	5.07185e+07	4.81738e+07	9.70529e+07	4.42967e+07	1.76439e+07
M306T98	Leucocyanidin	306.094	98.1076	306.074	4.27836	C15H14O7	C05906	[M-H2O+NH4]+	BioDeepDB	0.80791	pos	1	3.16352e+06	1.56846e+06	4.83642e+06	4.27173e+06	2.21123e+06	3.58966e+06	0	3.75948e+06	3.97173e+06	2.33877e+06	2.77708e+06	4.21247e+06	6.1062e+06	2.82029e+06	4.30805e+06
M195T67	Leucodopachrome	195.066	66.8925	195.053	0.708992	C9H9NO4	C05604	[M]+	BioDeepDB	0.7696	pos	1	6.25072e+06	3.64962e+06	8.43757e+06	3.82706e+06	2.16069e+06	5.83439e+06	1.84452e+06	6.33567e+06	5.17825e+06	2.28883e+06	1.85213e+06	5.34188e+06	4.01205e+06	1.6224e+06	1.79714e+06
M495T764	Leukotriene D4	495.255	764.037	496.261	2.24419	C25H40N2O6S	C05951	[M-H]-	MoNA	0.651951	neg	1	3.59328e+06	1.43305e+07	1.3141e+07	1.69879e+07	6.4274e+06	1.0781e+07	1.35473e+07	2.1374e+07	1.48098e+07	1.51715e+07	3.61812e+06	1.36582e+07	1.73903e+07	5.91017e+06	2.02589e+07
M420T760	Leukotriene E4	420.22	759.832	439.239	2.34376	C23H37NO5S	C05952	[M-H2O-H]-	BioDeepDB	0.656181	neg	1	40807.3	709001	85755.4	948025	130251	808522	244367	1.3316e+06	290783	1.4407e+06	72647.6	177602	2.30799e+06	56363.4	849699
M549T782	Leukotriene F4	549.263	782.085	568.282	0.633722	C28H44N2O8S	C06462	[M-H2O-H]-	BioDeepDB	0.622272	neg	1	1.20822e+06	1.13815e+06	666857	81891.2	1.09152e+06	634241	654410	816897	121374	127838	827190	126441	199796	841258	417437
M362T567	Levofloxacin	362.143	566.758	361.144	23.1801	C18H20FN3O4	C07660	[M+H]+	mzCloud	0.816994	pos	1	712279	5.85947e+06	5.03885e+06	4.787e+06	1.08473e+06	3.32082e+06	0	3.99232e+06	1.17039e+06	2.5416e+06	634017	4.95452e+06	5.17569e+06	2.06278e+06	4.85976e+06
M295T524	Levonorgestrel	295.197	524.145	312.209	16.6995	C21H28O2	C08153	[M+H-H2O]+	BioDeepDB	0.799956	pos	1	1.28691e+07	7.95573e+06	6.03161e+06	7.84498e+06	6.40381e+06	3.9471e+06	135449	6.56664e+06	3.01519e+06	7.87137e+06	1.56858e+06	5.66728e+06	1.8181e+06	1.62463e+06	8.50385e+06
M257T573	Levorphanol	257.175	573.412	257.178	10.1889	C17H23NO	C08014	[M]-	BioDeepDB	0.887586	neg	1	1.31048e+06	2.15138e+07	1.70588e+07	1.47786e+07	6.42744e+06	4.04421e+06	1.53669e+07	1.47415e+07	1.49035e+07	1.67679e+07	961148	4.80823e+06	1.76506e+07	5.57684e+06	4.11191e+06
M171T711	Limonene-1,2-diol	171.149	711.046	170.131	0.313071	C10H18O2	C07276	[M+H]+	BioDeepDB	2.73445e-05	pos	2	3.08143e+07	1.70973e+07	2.67013e+07	3.52576e+07	2.25066e+07	1.94788e+07	5.78497e+06	2.45096e+07	1.33907e+07	1.96685e+07	2.22486e+07	4.65843e+06	1.77227e+07	5.06949e+06	2.08172e+07
M451T607	Limonin	451.179	606.952	470.194	7.59457	C26H30O8	C03514	[M-H2O-H]-	MoNA	0.836114	neg	1	31029	483060	953673	965428	62691.7	112488	559273	3.92083e+06	2.73748e+06	1.57841e+06	29202.9	3.04089e+06	4.51945e+06	64331.4	9.59101e+06
M259T177	Linatine	259.093	176.797	259.117	1.19974	C10H17N3O5	C05939	[M]+	BioDeepDB	0.0422433	pos	2	1.76624e+07	1.38091e+08	1.1397e+08	8.81396e+07	2.32167e+07	6.15256e+07	1.16133e+06	8.20113e+07	6.28898e+07	7.80984e+07	782991	9.64054e+07	8.82004e+07	2.39128e+07	1.18556e+08
M405T563	Lincomycin	405.206	563.246	406.214	1.82341	C18H34N2O6S	C06812	[M-H]-	mzCloud	0.623795	neg	1	246605	1.46828e+06	7.60518e+06	5.4545e+06	359390	856416	1.00253e+07	4.15794e+06	8.96646e+06	9.4066e+06	321189	2.43279e+07	1.67556e+06	603105	2.29412e+07
M337T318	Linezolid	337.15	318.159	337.144	17.4661	C16H20FN3O4	C08146	[M]-	MoNA	1	neg	1	41065.8	84607.9	294024	79174.9	49944.6	575053	971673	78563.6	84954.6	91622.9	78690.8	243349	56707.4	144689	103991
M280T770	Linoleic acid	280.263	769.578	280.24	2.3902	C18H32O2	C01595	[M]+	BioDeepDB	4.90543e-06	pos	2	1.00138e+07	1.5237e+07	3.22972e+07	2.60202e+07	1.56212e+07	3.53575e+07	471660	3.51265e+07	1.51826e+07	3.87384e+07	1.01806e+07	3.46222e+07	2.34664e+07	2.13424e+07	2.92662e+07
M247T545	Linuron	247.006	544.933	248.012	7.18112	C9H10Cl2N2O2	C11007	[M-H]-	BioDeepDB	0.998512	neg	1	21959.8	0	4897.13	2.20457e+06	28581	6287.31	3.16559e+06	1.37958e+06	4.86453e+06	4683.04	18681.3	4278.03	0	9397.31	4564.66
M409T106	Linustatin	409.156	106.123	409.158	4.84647	C16H27NO11	C08333	[M]+	mzCloud	0.79296	pos	1	270717	2.00825e+06	1.10175e+06	2.50525e+06	975747	238878	0	1.92304e+06	117606	712557	69230.8	195504	1.35277e+06	1.76091e+06	151899
M206T297	Lipoate	206.045	297.324	206.043	5.51093	C8H14O2S2	C00725	[M]-	mzCloud	0.790012	neg	1	114614	1.85721e+06	2.53438e+06	700422	1.1035e+06	2.26482e+06	395168	518836	2.40264e+06	3.17887e+06	63835	607407	278840	171673	1.77755e+06
M351T606	Lipoxin B4	351.217	605.851	352.225	3.34396	C20H32O5	C06315	[M-H]-	BioDeepDB	0.0176447	neg	2	9.73909e+06	4.7052e+07	3.09614e+07	6.29513e+07	1.95914e+07	1.49655e+07	4.91421e+07	6.60482e+07	3.67877e+07	1.74829e+07	6.84319e+06	1.1932e+08	6.61421e+07	1.07675e+07	7.87335e+07
M377T812	Lithocholic acid	377.262	811.83	376.298	0.426411	C24H40O3	C03990	[M+H]+	BioDeepDB	0.580245	pos	1	6.5536e+07	2.85588e+08	3.31628e+08	2.15483e+08	8.20215e+07	2.38444e+08	1.32421e+06	2.22043e+08	8.85715e+07	1.66884e+08	4.77501e+07	2.09507e+08	2.80501e+08	7.73089e+07	2.8779e+08
M416T644	Lithocholic acid glycine conjugate	416.3	643.867	433.319	27.1354	C26H43NO4	C15557	[M+H-H2O]+	MoNA	0.945929	pos	1	6.95161e+06	1.49411e+07	1.69116e+07	1.89348e+07	1.39493e+07	8.79049e+06	0	2.2326e+07	1.48371e+07	3.82199e+07	1.1579e+07	2.75607e+07	2.2444e+07	2.13116e+07	4.2975e+07
M352T423	Lomefloxacin	352.15	422.904	351.139	6.35864	C17H19F2N3O3	C07078	[M+H]+	BioDeepDB	0.641494	pos	1	81923.9	2.00441e+06	1.71494e+06	2.47355e+06	566275	565486	19621.5	1.52438e+06	275946	2.05236e+06	0	3.37779e+06	130648	1.79352e+06	3.54613e+06
M408T735	Lonchocarpol A	408.201	734.702	408.194	17.2742	C25H28O5	C09724	[M]-	MoNA	1	neg	1	181500	737646	247779	122734	476443	131323	1.69534e+06	1.26943e+06	3.28342e+06	1.98639e+06	120536	928227	4.68379e+06	3.22077e+06	1.7767e+06
M405T365	Losartan	405.159	364.878	422.162	10.1051	C22H23ClN6O	C07072	[M+H-H2O]+	BioDeepDB	0.837672	pos	1	908904	1.26304e+07	2.28622e+07	1.50265e+07	3.51473e+06	1.94718e+06	0	1.82334e+06	403024	1.07527e+06	757076	4.26282e+07	1.28717e+07	4.78234e+06	4.52505e+06
M262T127	Lotaustralin	262.128	127.084	261.121	0.170258	C11H19NO6	C08334	[M+H]+	MoNA	0.646616	pos	1	1.49917e+08	4.3034e+08	3.76055e+08	4.9098e+08	2.17073e+08	3.62891e+08	12745	4.15505e+08	1.69165e+08	5.59314e+08	1.82269e+07	3.75871e+08	3.05504e+08	3.58983e+08	3.25219e+08
M404T721	Lovastatin	404.264	720.756	404.256	18.4971	C24H36O5	C07074	[M]-	GNPS	0.84674	neg	1	601409	3.38876e+06	4.03658e+06	2.93813e+06	1.43651e+06	2.48734e+06	2.86167e+06	1.90087e+06	2.85052e+06	2.61192e+06	921871	3.55256e+06	3.1457e+06	624497	3.09514e+06
M327T838	Loxapine	327.111	837.504	327.114	8.32321	C18H18ClN3O	C07104	[M]-	GNPS	0.6563	neg	1	3.43485e+07	5.44323e+07	2.34391e+07	2.70868e+07	4.09309e+07	3.46415e+07	2.98734e+07	3.41637e+07	3.03989e+07	6.8758e+07	3.77657e+07	3.57377e+07	2.73065e+07	3.39061e+07	3.49008e+07
M371T805	Lubiprostone	371.2	804.923	390.222	9.0936	C20H32F2O5	C13707	[M-H2O-H]-	BioDeepDB	0.689577	neg	1	9.02292e+06	2.02623e+07	1.67415e+07	3.28472e+07	1.38363e+07	8.47118e+06	1.78365e+07	3.45251e+07	2.6481e+07	8.34911e+06	2.48564e+07	5.90505e+07	4.9139e+07	1.84295e+07	3.42971e+07
M241T580	Lumichrome	241.072	579.544	242.08	4.11074	C12H10N4O2	C01727	[M-H]-	BioDeepDB	0.995059	neg	1	3.9658e+06	1.813e+07	2.15475e+07	1.80817e+07	6.19064e+06	1.75276e+07	2.38626e+07	2.05138e+07	1.76403e+07	2.0357e+07	4.76222e+06	2.83253e+07	1.97419e+07	6.10881e+06	2.57097e+07
M436T124	Lunarine	436.228	123.548	437.231	8.7667	C25H31N3O4	C10603	[M-H]-	MoNA	0.999316	neg	1	263227	361482	723826	683572	597839	392422	629459	625168	119098	168475	269249	143698	506986	530183	353488
M170T372	Lupinine	170.154	371.599	169.147	2.0324	C10H19NO	C10773	[M+H]+	BioDeepDB	0.990667	pos	1	2.63763e+06	345404	325824	1.66234e+06	375493	254933	167514	510280	244900	224330	301431	1.38231e+06	141340	289538	817159
M395T585	Lupulone	395.254	584.676	414.277	11.0074	C26H38O4	C10706	[M-H2O-H]-	MoNA	0.887225	neg	1	32246.9	97116.8	1.10909e+06	1.39996e+06	29529.2	11627	340555	285681	771494	367465	44036.3	2.35107e+06	525798	42833.2	1.96531e+06
M423T425	Lusitanicoside	423.176	425.335	442.184	25.4268	C21H30O10	C10474	[M-H2O-H]-	mzCloud	0.834798	neg	1	1220.96	316960	663898	618852	16844.3	638990	1.37398e+06	469118	615205	1.05043e+06	3227.04	692976	195755	249733	1.12335e+06
M285T124	Luteolin	285.038	123.672	286.048	5.28199	C15H10O6	C01514	[M-H]-	BioDeepDB	0.87686	neg	1	17016.2	590519	122340	454908	260275	67745.8	564183	481763	518540	291263	4194.25	406654	466100	432306	903194
M307T326	LY 294002	307.123	326.436	307.121	6.33885	C19H17NO3	C15195	[M]+	BioDeepDB	0.756884	pos	1	6.18717e+06	2.17793e+07	1.90095e+07	1.44737e+07	5.47297e+06	1.53454e+07	248072	1.8903e+07	5.83197e+06	1.12968e+07	1.91422e+06	1.83803e+07	1.97159e+07	1.15925e+07	2.15639e+07
M409T811	LysoPA(16:0/0:0)	409.235	811.287	410.243	3.65464	C19H39O7P	C04036	[M-H]-	BioDeepDB	4.66505e-16	neg	2	3.1268e+07	3.58021e+07	7.92785e+07	6.50584e+07	3.63155e+07	5.50926e+07	4.70938e+07	1.5663e+08	7.26303e+07	6.86432e+07	4.26543e+07	6.01851e+07	5.5402e+07	3.30618e+07	4.19739e+07
M109T617	m-Cresol	109.102	617.327	108.058	0.210898	C7H8O	C01467	[M+H]+	BioDeepDB	2.44554e-12	pos	2	3.35247e+06	2.33304e+07	1.97987e+07	4.16238e+07	3.94851e+06	2.06987e+07	2.50122e+06	2.38656e+07	3.3927e+06	2.20068e+07	2.29766e+06	3.07783e+07	1.96521e+07	2.87015e+06	2.25704e+07
M267T116	Magnolol	267.138	115.817	266.131	1.32881	C18H18O2	C10651	[M+H]+	mzCloud	0.762564	pos	1	800580	2.9639e+06	4.54704e+06	2.14817e+06	1.70539e+06	2.91738e+06	0	1.62794e+06	638605	953552	1.52421e+06	2.84764e+06	3.51268e+06	2.84719e+06	1.00652e+06
M133T127	Malate	133.012	126.777	134.022	16.6819	C4H6O5	C00711	[M-H]-	BioDeepDB	1.52472e-07	neg	2	3.9503e+07	1.41157e+07	5.70554e+07	4.83028e+07	3.21785e+07	3.37815e+07	3.64705e+07	5.31682e+07	4.91832e+07	4.53356e+07	2.36018e+07	6.21164e+07	6.44429e+07	4.80426e+07	7.21512e+07
M313T92	Malathion	313.03	92.0189	330.036	3.171	C10H19O6PS2	C07497	[M+H-H2O]+	BioDeepDB	0.705762	pos	1	8.53047e+06	7.00139e+06	8.89946e+06	8.75287e+06	1.03308e+07	1.12529e+07	51980.9	7.70231e+06	1.00373e+07	1.06732e+07	7.79297e+06	9.8998e+06	8.6018e+06	1.04243e+07	1.41423e+07
M99T32_1	Maleic acid	98.5119	31.9768	116.011	5.32181	C4H4O4	C01384	[M+H-H2O]+	BioDeepDB	1.16568e-06	pos	2	2.6232e+08	1.91441e+09	6.12236e+08	1.67897e+09	6.76574e+08	1.84131e+09	5.3446e+08	1.635e+09	1.41178e+09	7.91953e+08	1.41357e+09	7.50052e+08	1.42072e+09	6.95782e+07	1.20332e+09
M145T477	Maleic acid homopolymer	145.049	476.808	144.042	2.81914	C6H8O4	C00922	[M+H]+	BioDeepDB	0.630213	pos	1	8.6356e+07	4.51064e+07	1.13521e+08	8.28476e+06	8.71456e+06	2.90765e+07	1.70881e+07	2.46693e+07	6.49449e+06	1.97739e+07	6.40418e+06	1.81398e+07	2.70703e+07	1.13502e+07	4.41999e+07
M98T73	Maleimide	97.9919	73.2631	97.0164	2.08231	C4H3NO2	C07272	[M+H]+	BioDeepDB	3.02034e-05	pos	2	1.05025e+07	2.17676e+07	2.37445e+07	2.83136e+07	2.13243e+07	2.69837e+07	1.00424e+06	2.63571e+07	2.00657e+07	2.75928e+07	2.04425e+07	2.7407e+07	2.58897e+07	1.22991e+07	2.60254e+07
M282T437	Malonoben	282.171	436.553	282.173	9.32523	C18H22N2O	C19039	[M]+	BioDeepDB	0.957251	pos	1	1.59788e+06	2.4118e+06	1.70426e+06	1.77787e+06	2.07193e+06	2.03301e+06	51453.9	2.07658e+06	2.21926e+06	1.74552e+06	10547.2	1.91827e+06	1.89289e+06	1.72888e+06	1.97556e+06
M127T413	Maltol	127.039	413.188	126.032	1.46262	C6H6O3	C11918	[M+H]+	BioDeepDB	0.000307649	pos	2	9.0141e+07	7.09048e+07	6.59149e+07	1.97406e+08	1.55582e+08	4.98252e+07	1.64218e+07	9.9597e+07	1.54879e+07	7.31615e+07	4.47845e+07	7.29266e+07	1.36565e+08	1.52865e+08	8.72303e+07
M666T105_2	Maltotetraose	666.224	104.818	666.222	2.97727	C24H42O21	C02052	[M]-	BioDeepDB	0.611543	neg	1	130753	449251	977553	563979	706286	1.38644e+06	957595	940319	1.28315e+06	1.8605e+06	528215	675861	962869	1.07236e+06	379653
M491T385	Malvidin 3-glucoside	491.121	385.12	493.135	3.70855	C23H25O12	C12140	[M-H]-	BioDeepDB	0.935179	neg	1	144024	405858	365192	385579	233011	400624	581748	559433	560081	546091	344077	543416	647190	565916	466035
M153T40	Mandelic acid	153.055	40.2031	152.047	1.7968	C8H8O3	C01984	[M+H]+	BioDeepDB	0.602389	pos	1	3.93961e+06	2.98956e+06	5.5277e+06	4.48973e+06	1.00218e+07	4.37252e+06	2.12407e+07	3.99516e+06	4.77478e+06	1.99395e+06	3.1675e+06	4.60374e+06	4.35522e+06	1.05272e+07	4.8506e+06
M183T805	Mannitol	182.984	805.427	182.079	2.30898	C6H14O6	C00392	[M+H]+	BioDeepDB	2.07311e-12	pos	2	9.01073e+08	1.70882e+08	3.9387e+08	1.89579e+08	2.65554e+08	1.93178e+08	1.01662e+08	2.16947e+08	1.68507e+08	4.04186e+07	1.23305e+08	3.89459e+07	1.06355e+08	8.32301e+07	3.42494e+07
M261T114	Mannose 6-phosphate	261.037	114.146	260.03	0.108907	C6H13O9P	C00275	[M+H]+	BioDeepDB	0.589414	pos	1	1.15579e+06	1.26203e+07	6.5366e+06	1.2375e+07	1.46853e+06	1.24088e+07	0	1.42093e+06	866577	3.24225e+06	273757	2.97276e+06	5.26025e+06	1.30272e+06	1.46721e+06
M199T756	MCPA	199.015	755.659	200.024	7.52043	C9H9ClO3	C18528	[M-H]-	MoNA	0.998727	neg	1	40305.8	262481	807296	379353	33861.4	51507.8	753380	667393	450503	401322	37690.2	540146	97699.1	50229.5	650409
M295T359	Mebendazole	295.096	359.385	295.096	0.30897	C16H13N3O3	C07110	[M]-	BioDeepDB	0.985445	neg	1	19643.1	1.01352e+06	1.05312e+06	731466	86974	206497	237556	635652	527344	186713	37569.3	505928	695707	164259	156641
M310T68	Mecarbam	310.035	67.5848	329.052	2.56277	C10H20NO5PS2	C18661	[M-H2O-H]-	BioDeepDB	0.718551	neg	1	688202	1.77877e+06	881247	950778	574586	709899	3.22229e+06	580812	1.73138e+06	1.37129e+06	717628	771482	2.1409e+06	988953	2.08602e+06
M222T362	Mefenamic acid	222.095	361.52	241.11	15.856	C15H15NO2	C02168	[M-H2O-H]-	mzCloud	0.901094	neg	1	48119.8	293523	306942	206724	78098.2	340799	363608	203409	390003	267217	62701	515132	407082	415987	521350
M361T118	Mefloquine	361.109	117.707	378.117	2.04659	C17H16F6N2O	C07633	[M+H-H2O]+	BioDeepDB	0.626198	pos	1	606773	9.5166e+06	8.64782e+06	1.08784e+07	1.15983e+06	1.11422e+07	0	1.20098e+07	4.73625e+06	2.76741e+06	611298	1.54123e+07	2.47134e+06	7.48321e+06	2.71206e+06
M194T658	MeIQx	194.081	658.254	213.101	10.4658	C11H11N5	C19255	[M-H2O-H]-	MoNA	0.825156	neg	1	171622	1.47336e+06	2.5542e+06	2.05727e+06	224388	3.65649e+06	2.3413e+06	1.6317e+06	1.69099e+06	1.82207e+06	213664	2.1317e+06	2.54791e+06	229878	1.49137e+06
M107T476	Melamine	107.047	475.61	126.065	4.49533	C3H6N6	C08737	[M-H2O-H]-	MoNA	0.649558	neg	1	209563	1.78953e+06	2.40221e+06	4.83058e+06	549514	3.74105e+06	1.84168e+06	557757	2.70314e+06	1.90098e+06	302115	1.40399e+06	2.27314e+06	484029	5.53461e+06
M231T462	Melatonin	231.112	461.882	232.121	9.21126	C13H16N2O2	C01598	[M-H]-	BioDeepDB	0.945456	neg	1	752209	1.33478e+06	817406	884961	168143	1.33284e+06	798112	787259	7.06678e+06	8.23661e+06	839306	1.30519e+07	1.15943e+06	2.22847e+06	1.0751e+07
M351T617	Meloxicam	351.039	617.361	351.035	12.0624	C14H13N3O4S2	C08169	[M]-	BioDeepDB	0.872955	neg	1	2.91231e+06	7.90708e+06	6.5727e+06	3.53164e+06	6.37059e+06	9.49276e+06	1.86875e+06	4.6801e+06	5.70713e+06	3.3641e+06	6.14351e+06	7.46582e+06	7.041e+06	7.30833e+06	9.32528e+06
M304T89	Melphalan	304.079	89.3325	304.075	15.7868	C13H18Cl2N2O2	C07122	[M]+	BioDeepDB	0.785226	pos	1	3.82614e+07	2.02228e+07	3.02383e+07	2.24223e+07	2.93437e+07	1.82041e+07	2.15332e+06	1.75375e+07	1.69382e+07	2.26337e+07	2.67928e+07	1.59178e+07	1.87967e+07	2.38815e+07	7.21254e+06
M153T712	Menadione	153.038	711.668	172.052	26.03	C11H8O2	C05377	[M-H2O-H]-	BioDeepDB	0.900746	neg	1	1.03007e+06	793559	1.21415e+06	1.66179e+06	1.33623e+06	1.4907e+06	1.5298e+06	990778	1.02229e+06	995309	1.57415e+06	1.99177e+06	1.2902e+06	1.41099e+06	1.25945e+06
M301T459_2	Menthyl pyrrolidone carboxylate	301.202	458.724	318.204	17.2793	C16H30O6	C03962	[M+H-H2O]+	BioDeepDB	0.873054	pos	1	7.42154e+06	7.41133e+06	3.80414e+06	5.10795e+06	5.33436e+06	3.89741e+06	0	3.46098e+06	2.85919e+06	8.964e+06	114864	3.84818e+06	3.09998e+06	126662	8.93253e+06
M248T654	Meperidine	248.168	653.975	247.157	14.5206	C15H21NO2	C07128	[M+H]+	mzCloud	0.776225	pos	1	327423	7.57417e+06	4.77405e+06	2.2425e+06	597296	5.04167e+06	0	2.05979e+06	291593	6.10331e+06	43351.9	3.1556e+06	991375	955015	4.07467e+06
M163T591	Mephentermine	163.134	590.897	163.136	14.0191	C11H17N	C07889	[M]+	BioDeepDB	0.908627	pos	1	4.7368e+07	3.72426e+07	3.29788e+07	3.34753e+07	3.49016e+07	3.23834e+07	2.38827e+06	3.43532e+07	2.38268e+07	3.12464e+07	3.3636e+07	2.94764e+07	3.0475e+07	3.21149e+07	2.95908e+07
M246T455	Mepivacaine	246.17	454.717	246.173	2.91175	C15H22N2O	C07528	[M]+	BioDeepDB	0.683497	pos	1	1.22225e+08	4.62417e+08	4.35006e+08	6.81381e+08	1.57994e+08	4.16241e+08	131688	5.51666e+08	1.72556e+08	6.15411e+08	1.27976e+06	7.12493e+08	1.28826e+08	3.81366e+08	6.25143e+08
M152T529	Mercaptopurine	152.017	528.88	152.016	6.85898	C5H4N4S	C02380	[M]+	BioDeepDB	0.822079	pos	1	1.74534e+06	6.47918e+07	2.91321e+06	1.55842e+07	6.22028e+06	6.06152e+07	95763.4	1.53757e+07	7.61521e+06	8.31425e+06	1.2511e+06	6.94609e+06	5.24106e+07	1.06985e+07	2.17205e+07
M142T834	Mesna	141.983	833.81	141.976	0.0400812	C2H6O3S2	C03576	[M]+	BioDeepDB	0.591193	pos	1	1.03238e+07	1.29067e+07	5.18059e+07	7.85507e+06	2.90314e+07	2.97568e+07	7.40501e+06	4.77477e+07	2.14587e+07	9.84204e+06	1.73078e+07	5.63883e+07	3.053e+07	3.52335e+07	1.66343e+07
M173T102	meso-2,6-Diaminoheptanedioate	173.092	101.853	190.095	24.5368	C7H14N2O4	C00680	[M+H-H2O]+	MetaDNA	0.159724	pos	2	2.08198e+07	4.49095e+07	4.04687e+07	5.78858e+07	1.9197e+07	3.18797e+07	932088	2.45972e+07	1.93402e+07	2.60016e+07	1.8207e+07	4.35887e+07	5.01607e+07	3.05361e+07	3.79471e+07
M573T803	Mesobilirubinogen	573.303	803.431	592.326	8.72733	C33H44N4O6	C05790	[M-H2O-H]-	MoNA	0.687125	neg	1	1.02588e+07	3.95318e+07	8.33821e+07	6.94294e+07	2.95913e+07	7.11637e+07	6.88407e+07	6.63491e+07	5.82815e+07	6.10095e+07	1.52606e+07	6.32818e+07	8.35139e+07	3.219e+07	8.19859e+07
M291T448	Mestranol	291.181	448.447	310.193	19.3458	C21H26O2	C07618	[M-H2O-H]-	MoNA	0.992031	neg	1	4.65025e+06	6.99475e+06	9.32415e+06	6.75939e+06	7.51139e+06	1.05376e+07	4.7911e+06	1.18606e+07	1.0354e+07	1.16984e+07	8.29742e+06	1.48679e+07	1.18912e+07	1.11475e+07	1.4102e+07
M280T585	Metalaxyl	280.159	584.724	279.147	15.5209	C15H21NO4	C10947	[M+H]+	mzCloud	0.783652	pos	1	2.03716e+06	974374	2.11316e+06	2.26208e+06	1.64162e+07	8.2399e+06	7.64566e+06	6.2871e+06	2.07812e+06	694599	1.2093e+07	2.12873e+06	9.90448e+06	1.15299e+07	1.92821e+06
M198T135	Metanephrine	198.113	135.474	197.105	2.86912	C10H15NO3	C05588	[M+H]+	BioDeepDB	0.61844	pos	1	2.20341e+06	328837	800404	5.99091e+06	2.09344e+06	2.37999e+06	324273	2.37383e+06	243536	1.94959e+06	1.40642e+06	2.3813e+06	5.25098e+06	2.35388e+06	7.46715e+06
M192T415	Metaproterenol	192.102	415.315	211.121	4.57446	C11H17NO3	C07144	[M-H2O-H]-	mzCloud	0.633108	neg	1	270311	288847	273183	301045	285553	389151	362927	267937	171845	427733	291757	398009	424858	299790	437716
M167T118	Metaraminol	167.093	118.174	167.095	10.1646	C9H13NO2	C07146	[M]+	mzCloud	0.703755	pos	1	3.26164e+06	6.00866e+06	7.56359e+06	7.33418e+06	4.46535e+06	8.11312e+06	1.26155e+06	6.73128e+06	4.04865e+06	8.16098e+06	2.97661e+06	9.94245e+06	7.65931e+06	3.23706e+06	8.7475e+06
M220T109	Methabenzthiazuron	220.056	109.025	221.062	5.62437	C10H11N3OS	C10909	[M-H]-	BioDeepDB	0.997141	neg	1	828862	3.92459e+07	6.2822e+06	4.08169e+07	1.47132e+07	2.47027e+08	2.20069e+07	4.42254e+07	9.2227e+06	2.54018e+07	1.96068e+06	3.92547e+06	4.24499e+07	1.01997e+07	2.35865e+07
M161T122	Methacholine	161.137	121.829	160.134	26.2355	C8H18NO2	C07471	[M+H]+	mzCloud	0.112567	pos	2	3.48171e+08	8.74235e+08	9.13005e+08	8.16015e+08	4.00316e+08	8.84032e+08	1.38518e+07	1.27874e+09	4.87985e+08	6.85718e+08	2.79659e+08	9.32473e+08	9.16499e+08	5.44592e+08	5.62186e+08
M292T632	Methadone	292.202	632.402	309.209	0.737522	C21H27NO	C07163	[M+H-H2O]+	BioDeepDB	0.737972	pos	1	2.40012e+06	8.32958e+06	7.27757e+06	6.38655e+06	3.12655e+06	3.84648e+06	43034	5.37683e+06	1.91099e+06	4.11922e+06	1.57964e+06	5.49532e+06	4.12707e+06	3.39176e+06	3.83056e+06
M219T311	Methazolamide	218.995	310.977	236.004	4.44477	C5H8N4O3S2	C07764	[M+H-H2O]+	BioDeepDB	0.62258	pos	1	827931	1.40696e+06	2.22889e+06	361258	108579	231174	99318.1	1.1237e+06	232082	2.09225e+06	65784.5	488164	329025	88330.8	2.68637e+06
M302T84	Methidathion	301.963	84.4443	301.962	2.5598	C6H11N2O4PS3	C14431	[M]+	MoNA	0.991968	pos	1	3.59092e+06	3.98788e+06	4.09399e+06	4.88137e+06	1.1554e+06	3.41421e+06	0	2.71417e+06	1.50827e+06	5.61304e+06	590069	4.57445e+06	4.05556e+06	4.9223e+06	1.56098e+06
M180T231	Methionine sulfoximine	180.051	231.064	180.057	2.23647	C5H12N2O3S	C03510	[M]-	BioDeepDB	0.690585	neg	1	465279	610967	971173	324425	59071.2	730972	1.22267e+06	157419	436053	409205	100602	773006	244087	614455	690450
M270T676	Methoprotryne	270.134	675.925	271.147	19.7744	C11H21N5OS	C19104	[M-H]-	BioDeepDB	1	neg	1	4.48523e+07	595246	5.47355e+07	4.16965e+07	772496	676570	5.97476e+07	3.84377e+07	450745	454527	4.59972e+07	3.10137e+07	677386	1.5065e+07	484897
M435T713	Methotrexate	435.148	712.878	454.171	10.6257	C20H22N8O5	C01937	[M-H2O-H]-	BioDeepDB	0.781443	neg	1	508125	1.0118e+06	7.62978e+06	1.68896e+06	441500	175110	6.52037e+06	4.01245e+06	2.21701e+07	1.52434e+06	1.72892e+06	7.72381e+06	2.70191e+06	1.88702e+06	1.4961e+06
M194T459	Methoxamine	194.117	458.906	211.121	18.9746	C11H17NO3	C07513	[M+H-H2O]+	MoNA	0.931683	pos	1	3.44476e+07	1.10426e+08	2.62412e+07	2.37463e+07	1.01012e+08	1.07578e+08	4.87968e+07	9.62166e+07	3.0842e+07	2.01732e+07	3.28267e+07	3.03313e+07	3.13792e+07	2.30283e+08	8.84335e+07
M368T493	Methoxyfenozide	368.214	493.026	368.21	12.0078	C22H28N2O3	C18525	[M]-	mzCloud	0.941858	neg	1	204414	1.31341e+06	1.79378e+06	1.67302e+06	540525	3.08131e+06	1.15666e+07	6.64701e+06	2.19815e+06	2.93567e+06	224714	3.10987e+06	6.30667e+06	2.71704e+06	1.38977e+07
M190T670	Methyl (indol-3-yl)acetate	190.087	669.784	189.079	2.54255	C11H11NO2	C20635	[M+H]+	BioDeepDB	0.00210379	pos	2	3.17732e+06	1.30532e+07	1.00379e+07	9.59837e+06	3.58207e+06	1.11065e+07	3.28775e+06	1.13096e+07	3.4844e+06	3.97297e+06	2.46337e+06	1.01329e+07	1.4586e+07	4.81163e+06	1.77561e+07
M177T65	Methyl beta-D-galactoside	176.972	65.3539	194.079	0.0487119	C7H14O6	C03619	[M+H-H2O]+	BioDeepDB	1.45667e-24	pos	2	8.41414e+07	5.28319e+07	4.70984e+07	5.75933e+07	1.14417e+07	9.50199e+06	1.40817e+07	1.56929e+07	5.75822e+07	1.2024e+07	3.79073e+07	1.45571e+07	9.56602e+06	6.81606e+07	4.44787e+07
M224T780	Methyl jasmonate	223.99	780.48	224.141	7.97818	C13H20O3	C11512	[M]+	BioDeepDB	8.05775e-19	pos	2	1.48793e+08	1.30882e+08	2.99986e+07	8.85463e+07	6.05691e+07	1.50971e+08	4.25414e+07	1.76428e+07	5.71769e+07	1.74801e+07	2.19715e+07	1.50297e+08	1.2077e+08	1.62412e+07	6.58366e+07
M211T817	Methyldopa	211.133	817.332	211.084	3.43814	C10H13NO4	C07194	[M]-	BioDeepDB	0.611761	neg	1	5.6474e+06	6.4955e+06	5.16132e+06	5.99801e+06	4.67268e+06	5.54463e+06	4.9653e+06	3.30114e+06	4.84691e+06	5.88894e+06	5.65496e+06	2.87829e+06	4.78871e+06	3.22859e+06	6.58512e+06
M179T812	Methyleugenol	179.107	811.523	178.099	0.00685712	C11H14O2	C10454	[M+H]+	BioDeepDB	0.00246468	pos	2	2.90373e+06	2.98878e+07	1.89612e+07	2.65195e+07	1.17331e+07	2.06235e+07	1.44511e+06	2.26421e+07	1.47759e+07	2.4095e+07	2.17832e+07	3.08734e+07	2.52132e+07	1.71909e+07	2.95506e+07
M179T711	Methylisoeugenol	179.107	711.488	178.099	1.72144	C11H14O2	C10478	[M+H]+	BioDeepDB	0.338277	pos	2	1.88538e+06	1.55055e+07	1.49267e+07	2.10564e+07	1.90594e+06	1.11681e+07	1.59233e+06	1.10012e+07	1.91143e+06	1.29275e+07	1.52226e+06	1.27652e+07	1.39892e+07	1.634e+06	2.27892e+07
M99T84	Methylmalonic acid	99.0068	84.2611	118.027	13.9873	C4H6O4	C02170	[M-H2O-H]-	BioDeepDB	0.715027	neg	1	2.50471e+06	1.06433e+07	4.01283e+06	5.7438e+06	4.03943e+06	5.07348e+06	2.85081e+06	7.47047e+06	6.8055e+06	4.41784e+06	4.09658e+06	6.17888e+06	5.06141e+06	3.18127e+06	3.57697e+06
M147T163	Methyloxaloacetate	147.029	163.465	146.022	1.31458	C5H6O5	C06030	[M+H]+	BioDeepDB	0.161164	pos	2	1.18824e+07	1.78968e+07	4.40808e+06	7.11211e+06	4.85587e+06	1.05641e+07	7.89184e+06	7.45682e+06	4.55288e+06	4.2856e+06	9.81202e+06	5.47622e+07	8.1752e+06	3.75057e+06	3.02347e+06
M234T454	Methylphenidate	234.149	453.521	233.142	2.15106	C14H19NO2	C07196	[M+H]+	mzCloud	0.628814	pos	1	157921	2.01336e+06	1.86814e+06	1.68832e+06	1.18684e+06	1.38475e+06	143090	2.08121e+06	214029	2.03587e+06	128273	3.25306e+06	374860	1.33566e+06	2.44416e+06
M417T695	Methylprednisolone acetate	417.236	694.649	416.22	22.3172	C24H32O6	C08179	[M+H]+	BioDeepDB	0.0897733	pos	2	0	961727	3.47914e+06	4.63578e+06	307792	275327	0	5.15737e+06	2.2082e+06	9.10221e+06	615405	8.14018e+06	4.1421e+06	1.41123e+06	8.70877e+06
M182T65	Methylselenopyruvate	181.951	64.933	181.948	0.0688333	C4H6O3Se	C18904	[M]+	BioDeepDB	0.591138	pos	1	5.33785e+06	5.05909e+06	1.33614e+06	2.32358e+06	5.47267e+06	2.11294e+06	1.34266e+06	1.08543e+07	1.53976e+06	4.76061e+06	8.37913e+06	5.14208e+06	2.89141e+06	3.12722e+06	1.81725e+06
M141T81	Methylthiouracil	141.013	81.4905	142.02	3.62396	C5H6N2OS	C19265	[M-H]-	BioDeepDB	0.994201	neg	1	4.26603e+06	9.34334e+06	9.25103e+06	8.47602e+06	6.11721e+06	9.90513e+06	9.59259e+06	1.12558e+07	1.10185e+07	8.27416e+06	4.90902e+06	9.98294e+06	1.21703e+07	7.16568e+06	1.05082e+07
M257T97	Metobromuron	256.989	97.2589	258	14.0265	C9H11BrN2O2	C18793	[M-H]-	BioDeepDB	0.999984	neg	1	2.20287e+07	3.54588e+07	2.15566e+07	2.58883e+07	1.65946e+07	1.38879e+07	2.54046e+07	2.66122e+07	3.48341e+07	5.27364e+07	1.40141e+07	2.3868e+07	1.76068e+07	1.11822e+07	2.98962e+07
M300T623	Metoclopramide	300.145	623.149	299.14	0.00851697	C14H22ClN3O2	C07868	[M+H]+	BioDeepDB	0.000146432	pos	2	1.50786e+07	1.4919e+07	1.61762e+07	1.32918e+07	1.50141e+07	1.46563e+07	108139	1.3733e+07	1.49478e+07	1.36981e+07	1.61969e+07	1.22465e+07	1.29227e+07	1.40997e+07	1.29058e+07
M283T307	Metolachlor	283.141	306.719	283.134	23.4072	C15H22ClNO2	C10953	[M]+	BioDeepDB	0.969694	pos	1	395589	239695	54850.7	5.09228e+06	1.11358e+06	38815.7	0	4.41211e+06	50276.8	1.42933e+06	1.68408e+06	2.07096e+06	3.46819e+06	1.26436e+06	1.04399e+07
M267T476	Metoprolol	267.181	475.791	267.183	10.448	C15H25NO3	C07202	[M]+	BioDeepDB	0.713315	pos	1	2.56775e+07	1.7232e+07	1.42129e+07	1.20631e+07	1.137e+07	1.35398e+07	64183.6	9.89333e+06	3.29314e+06	1.06204e+07	97186.5	1.34898e+07	2.46774e+06	2.36624e+07	1.21499e+07
M417T92	Metosulam	417.009	91.658	417.007	5.85752	C14H13Cl2N5O4S	C18867	[M]-	mzCloud	0.634787	neg	1	621986	4.64038e+06	2.58751e+06	4.45497e+06	3.48939e+06	5.59063e+06	8.0802e+06	4.39877e+06	6.18816e+06	7.01577e+06	879266	5.0585e+06	3.8366e+06	1.26003e+06	3.73759e+06
M228T102	Metoxuron	228.067	101.504	228.067	1.87361	C10H13ClN2O2	C11011	[M]+	MoNA	0.990248	pos	1	1.04223e+06	1.06102e+06	2.0521e+06	4.25255e+06	1.60724e+06	2.59311e+06	131649	2.99417e+06	924361	4.42061e+06	1.39974e+06	3.77567e+06	2.26537e+06	2.65106e+06	4.5046e+06
M172T118	Metronidazole	172.072	117.528	171.064	0.159228	C6H9N3O3	C07203	[M+H]+	BioDeepDB	0.780458	pos	1	4.5833e+06	7.08827e+06	3.50475e+06	4.94208e+06	1.64296e+06	1.07381e+07	890384	5.64611e+06	2.96347e+06	3.89411e+06	3.67384e+06	3.42564e+06	6.87134e+06	2.77226e+06	6.19903e+06
M229T488	Mevalonic acid-5P	229.028	488.027	228.04	15.0213	C6H13O7P	C01107	[M+H]+	BioDeepDB	0.939639	pos	1	233907	7.50747e+06	5.64652e+06	6.84033e+06	2.80788e+06	5.19567e+06	63471.6	4.71287e+06	2.3516e+06	4.44622e+06	27784.1	7.80375e+06	286331	4.66733e+06	9.11018e+06
M237T44	Midodrine	237.117	44.3553	254.127	2.60185	C12H18N2O4	C07890	[M+H-H2O]+	BioDeepDB	0.640275	pos	1	4.32522e+06	1.59729e+06	6.36484e+06	1.30748e+06	2.21762e+06	3.15038e+06	9.05265e+06	3.45744e+06	690511	2.83101e+06	2.05575e+06	662488	1.38259e+06	5.09643e+06	2.20858e+06
M428T731	Mifepristone	428.264	731.448	429.267	9.67317	C29H35NO2	C07652	[M-H]-	BioDeepDB	0.756051	neg	1	285006	1.58588e+06	1.72038e+06	1.31965e+06	540348	1.43322e+06	1.36878e+06	819631	1.37931e+06	733409	478917	1.38652e+06	1.25742e+06	196266	1.27645e+06
M207T353	Miglitol	207.113	353.058	207.111	10.1815	C8H17NO5	C07708	[M]+	BioDeepDB	0.694904	pos	1	8.53072e+06	3.15102e+07	2.57821e+07	3.03706e+07	1.08778e+07	2.65147e+07	402337	2.45601e+07	1.35193e+07	2.57533e+07	8.32541e+06	3.36047e+07	2.96221e+07	1.82547e+07	4.03735e+07
M528T806_2	Milbemectin	528.307	805.561	528.309	3.43802	C31H44O7	C18557	[M]-	MoNA	0.993847	neg	1	1.38221e+08	4.41162e+07	7.53279e+07	1.75734e+08	1.55498e+08	7.47707e+07	1.25063e+08	9.3072e+07	1.15973e+08	1.26494e+08	1.65916e+08	4.49625e+07	1.5933e+08	1.50331e+08	7.82708e+07
M210T677	Milrinone	210.066	677.107	211.075	8.32394	C12H9N3O	C07224	[M-H]-	MoNA	0.787193	neg	1	1.3793e+07	1.86814e+07	9.46916e+06	9.36377e+06	1.85334e+07	1.42776e+07	1.98365e+07	1.66256e+07	2.01066e+07	8.89459e+06	1.06466e+07	6.35292e+06	1.76013e+07	1.09244e+07	2.40436e+07
M456T473	Minocycline	456.178	472.892	457.185	1.8228	C23H27N3O7	C07225	[M-H]-	BioDeepDB	0.867925	neg	1	276256	230724	367251	962933	289875	118391	1.14617e+06	648524	1.6202e+06	160548	61397.4	244230	31543.5	591618	13214.1
M248T128	Mirtazapine	248.151	127.997	265.158	2.55473	C17H19N3	C07570	[M+H-H2O]+	mzCloud	0.628036	pos	1	5.65033e+07	2.15448e+08	2.78927e+08	2.0696e+08	1.24403e+08	2.29179e+08	0	1.39766e+08	0	2.87525e+08	7.15806e+07	2.00238e+08	1.59789e+08	7.6391e+07	1.30768e+08
M334T118	Mitomycin	334.125	118.387	334.128	8.12498	C15H18N4O5	C06681	[M]+	BioDeepDB	0.823282	pos	1	5.50282e+06	1.65463e+07	1.83202e+07	1.39119e+07	6.06036e+06	1.54428e+07	0	1.12608e+07	6.19136e+06	8.25656e+06	4.79596e+06	1.87389e+07	1.78748e+07	8.9319e+06	1.58304e+07
M349T403	Mitomycin A	349.139	402.97	349.127	0.0187624	C16H19N3O6	C21161	[M]+	BioDeepDB	0.620036	pos	1	1.72615e+06	1.26332e+07	9.15321e+06	1.22768e+07	3.54708e+06	8.61242e+06	0	8.91187e+06	2.86821e+06	1.06645e+07	0	9.34085e+06	8.447e+06	5.82847e+06	1.00438e+07
M397T759	Mitragynine	397.216	759.302	398.221	5.58187	C23H30N2O4	C09226	[M-H]-	BioDeepDB	0.690326	neg	1	3.80691e+06	2.1819e+06	2.92948e+06	2.62488e+06	7.85834e+06	4.12039e+06	6.54064e+06	8.74273e+06	7.14375e+06	9.59368e+06	1.00398e+07	1.01057e+07	2.10466e+06	7.57662e+06	2.5636e+06
M495T313	MK 571	495.099	312.58	514.115	4.42342	C26H27ClN2O3S2	C11239	[M-H2O-H]-	BioDeepDB	0.995559	neg	1	1407.27	754017	334085	194381	105882	629279	1.02775e+06	275821	433126	154028	131302	231858	291973	250115	329427
M276T418	Molindone	276.181	417.636	276.184	10.1212	C16H24N2O2	C07230	[M]+	mzCloud	0.91543	pos	1	4.41337e+06	2.2652e+07	2.69797e+07	3.11452e+07	1.35244e+07	3.5739e+07	58131.3	2.16279e+07	1.07591e+07	4.10852e+07	1.70337e+07	3.13833e+07	9.32883e+07	1.17717e+07	1.04699e+07
M669T693_1	Monensin	669.422	692.861	670.429	0.8251	C36H62O11	C06693	[M-H]-	MoNA	0.987169	neg	1	3975.37	23640.5	2.16547e+06	1.35724e+06	2842.77	0	4.99748e+06	1.84184e+06	1.38007e+06	2.4301e+06	10535.4	1.77231e+06	172996	27183.5	4.62993e+06
M326T780	Monocrotaline	326.164	779.53	325.152	11.5066	C16H23NO6	C10350	[M+H]+	MoNA	0.734375	pos	1	578248	1.38683e+07	1.03613e+07	1.26419e+07	3.77398e+06	1.1119e+07	0	1.50652e+07	3.7363e+06	9.09017e+06	543560	1.51151e+07	1.31358e+07	4.0476e+06	1.31843e+07
M113T96	Monomethyl sulfate	113	96.0167	111.983	1.85711	CH4O4S	C02704	[M+H]+	BioDeepDB	0.609598	pos	1	2.79328e+07	2.73387e+07	3.45482e+07	3.97637e+07	3.54647e+07	2.59414e+07	470398	3.49054e+07	3.19046e+07	1.96101e+07	2.70669e+07	4.14124e+07	3.24619e+07	2.95953e+07	1.95947e+07
M584T803	Montelukast	584.199	802.594	585.21	6.38638	C35H36ClNO3S	C07482	[M-H]-	BioDeepDB	0.664339	neg	1	4.63087e+07	1.21984e+08	1.52644e+08	1.44104e+08	8.70771e+07	1.75922e+08	1.78557e+08	2.39218e+08	1.32981e+08	1.25193e+08	5.1746e+07	2.00907e+08	1.7131e+08	5.88131e+07	1.6302e+08
M284T118	Morphine	284.124	118.426	285.137	17.0173	C17H19NO3	C01516	[M-H]-	MoNA	0.999999	neg	1	500256	604903	646980	530451	183755	1.06906e+06	431699	266638	667479	957473	445000	766636	433407	1.1282e+06	3.12292e+06
M283T95	Morphinone	283.122	94.6558	283.121	3.85178	C17H17NO3	C01735	[M]+	BioDeepDB	0.72356	pos	1	5.3805e+06	7.3224e+06	2.19685e+06	2.18929e+06	4.57839e+06	1.68579e+06	32224.1	9.4308e+06	4.03445e+06	1.31708e+07	4.66291e+06	1.94262e+06	1.90157e+06	1.01334e+07	1.34948e+06
M88T803	Morpholine	88.0761	803.436	87.0684	5.13128	C4H9NO	C14452	[M+H]+	MoNA	0.996554	pos	1	6.58596e+07	5.06503e+07	6.36693e+07	1.08408e+07	8.35678e+07	3.80753e+07	7.18398e+07	1.17108e+08	8.32461e+07	7.59379e+07	4.19273e+07	1.17625e+07	4.22713e+07	4.62151e+07	4.53934e+07
M296T476	Moupinamide	296.118	476.014	313.131	18.9799	C18H19NO4	C02717	[M+H-H2O]+	BioDeepDB	0.975621	pos	1	449745	4.79012e+06	354150	3.35369e+06	108104	3.31698e+06	0	3.86027e+06	360212	2.87657e+06	15279.6	3.68255e+06	354299	68829.1	2.62756e+06
M499T689	Mupirocin	499.29	688.96	500.298	2.50323	C26H44O9	C11758	[M-H]-	BioDeepDB	0.713332	neg	1	63036.7	1.58726e+06	690028	2.49273e+06	146680	4.7962e+06	2.58661e+06	4.96705e+06	3.1414e+06	3.21476e+06	406056	330947	2.28372e+06	943933	2.98053e+06
M251T110	Muramic acid	251.105	110.43	251.101	18.967	C9H17NO7	C06470	[M]-	BioDeepDB	0.16448	neg	2	169566	1.15794e+07	3.25199e+06	9.67702e+06	2.74186e+06	8.19069e+06	5.25591e+06	8.81269e+06	5.56396e+06	4.77582e+06	84575.3	2.64012e+06	9.81202e+06	313794	7.92164e+06
M289T480	Myclobutanil	289.119	479.935	288.114	9.65969	C15H17ClN4	C18477	[M+H]+	mzCloud	0.782783	pos	1	97401.7	3.19956e+06	1.63259e+06	2.24387e+06	199153	4.76531e+06	37801.8	2.18677e+06	920999	1.14881e+06	9531.78	2.57313e+06	730471	3.84502e+06	5.37339e+06
M416T369	Mycophenolate mofetil	416.214	369.266	433.21	27.0006	C23H31NO7	C07908	[M+H-H2O]+	GNPS	0.999841	pos	1	688798	670632	421242	1.79509e+06	661585	3.57053e+06	0	1.50579e+06	715615	5.98099e+06	96913.3	6.38529e+06	3.58674e+06	4.09644e+06	7.39005e+06
M181T805	myo-Inositol	181.015	805.423	180.063	5.96432	C6H12O6	C00137	[M+H]+	BioDeepDB	2.99594e-17	pos	2	7.60331e+07	9.76118e+07	5.00919e+08	5.64538e+07	9.05613e+07	4.37093e+07	5.40971e+07	2.59666e+08	5.00946e+08	3.35805e+08	1.63897e+08	3.82998e+08	1.5781e+08	5.03678e+07	8.98981e+07
M317T731	Myricetin	317.036	731.149	318.038	17.2808	C15H10O8	C10107	[M-H]-	BioDeepDB	0.828441	neg	1	779716	128899	1.65955e+06	1.24024e+06	209438	174960	1.16883e+06	347363	275591	647718	1.73653e+06	1.12925e+06	250811	327364	1.20982e+06
M463T831	Myricitrin	463.094	830.533	464.096	11.5787	C21H20O12	C10108	[M-H]-	BioDeepDB	0.693248	neg	1	2.17879e+06	1.0415e+07	1.92999e+06	4.63548e+06	1.67062e+06	1.05228e+07	1.77753e+07	857585	6.46217e+06	1.0888e+06	913626	9.32114e+06	5.68345e+06	1.62338e+06	1.96e+06
M402T679	Myriocin	402.285	678.713	401.278	0.179027	C21H39NO6	C19914	[M+H]+	BioDeepDB	0.00053478	pos	2	108380	2.42414e+06	2.30438e+06	4.65429e+06	336371	1.66373e+06	0	3.04352e+06	195257	2.00068e+06	164431	5.1899e+06	4.29989e+06	1.50803e+06	5.92636e+06
M229T764_1	Myristic acid	229.18	764.141	228.209	3.7271	C14H28O2	C06424	[M+H]+	BioDeepDB	0.000247896	pos	2	1.81622e+07	2.23839e+07	1.81339e+07	1.61128e+07	1.94688e+07	1.98235e+07	1.79518e+07	1.9149e+07	1.84513e+07	1.55241e+07	1.80806e+07	1.72836e+07	1.87548e+07	1.88835e+07	1.83006e+07
M193T644	Myristicin	193.086	643.867	192.079	1.44064	C11H12O3	C10480	[M+H]+	BioDeepDB	0.419196	pos	2	2.22516e+06	4.20761e+06	4.56956e+06	6.22173e+06	2.47392e+06	2.13001e+06	2.29683e+06	4.62968e+06	2.17322e+06	8.25197e+06	1.41374e+06	6.09219e+06	4.53821e+06	3.01598e+06	1.23279e+07
M209T827	Myristoleic acid	209.19	827.061	226.193	21.2335	C14H26O2	C08322	[M+H-H2O]+	BioDeepDB	0.781155	pos	1	5.7397e+06	1.51564e+07	7.61073e+06	1.66308e+06	5.61294e+06	5.84647e+06	1.05959e+06	1.33153e+07	1.19157e+06	8.26278e+06	5.66024e+06	1.3237e+07	2.05689e+06	5.81291e+06	1.43201e+07
M349T147	N-(5-Phospho-D-ribosyl)anthranilate	349.055	146.77	349.056	0.019502	C12H16NO9P	C04302	[M]+	BioDeepDB	4.71997e-38	pos	2	1.3525e+06	1.30801e+07	2.31115e+07	1.51733e+07	1.92747e+06	8.25776e+06	25435.5	7.102e+06	6.10624e+06	3.34995e+06	1.32083e+06	1.88027e+07	2.84302e+07	1.83057e+07	3.44685e+06
M217T310	N-a-Acetylcitrulline	217.119	310.269	217.106	0.635294	C8H15N3O4	C15532	[M]+	BioDeepDB	0.375025	pos	2	1.15408e+06	8.28367e+06	7.3643e+06	7.14431e+06	1.1704e+06	3.58868e+06	4.37355e+06	5.06358e+06	2.53227e+06	3.11551e+06	3.97411e+06	4.97118e+06	6.30712e+06	4.38956e+06	7.92249e+06
M290T86	N-Acetyl-a-neuraminic acid	290.087	86.1318	309.106	0.995306	C11H19NO9	C19909	[M-H2O-H]-	BioDeepDB	0.0839549	neg	2	4.50966e+07	3.59368e+07	5.73755e+07	6.06325e+07	9.16477e+07	4.75075e+07	4.2336e+07	5.10834e+07	3.79767e+07	5.01113e+07	5.8861e+07	5.46483e+07	5.05879e+07	7.7593e+07	4.28072e+07
M302T95	N-Acetyl-alpha-D-glucosamine 1-phosphate	302.064	94.991	301.056	0.737165	C8H16NO9P	C04501	[M+H]+	BioDeepDB	4.35005e-32	pos	2	1.01435e+07	7.94043e+06	1.40436e+07	1.38521e+07	1.1318e+07	8.94733e+06	342809	1.29953e+07	1.58613e+07	1.28647e+07	1.20584e+07	1.24452e+07	1.64304e+07	1.74183e+07	8.76701e+06
M220T425	N-Acetyl-D-galactosamine	220.082	424.933	221.09	0.959698	C8H15NO6	C01132	[M-H]-	mzCloud	0.826625	neg	1	30261.6	780621	1.14367e+06	694596	401626	1.05468e+06	973138	639714	722453	165763	225582	1.06231e+06	1.2403e+06	848396	963210
M220T100	N-Acetyl-D-glucosamine	220.081	99.8267	221.09	3.40744	C8H15NO6	C00140	[M-H]-	BioDeepDB	1.29875e-05	neg	2	1.31689e+07	2.62588e+07	6.34782e+07	2.0257e+07	1.02753e+07	6.53763e+07	4.72199e+07	2.4278e+07	2.39029e+07	2.70547e+07	3.23203e+06	4.47754e+07	2.06341e+07	6.86734e+06	4.74943e+07
M284T96	N-Acetyl-D-Glucosamine 6-Phosphate	284.053	96.031	301.056	14.412	C8H16NO9P	C00357	[M+H-H2O]+	BioDeepDB	0.965764	pos	1	1.59239e+07	1.6689e+07	2.36847e+07	2.03425e+07	1.97382e+07	1.6958e+07	581536	2.35741e+07	2.58347e+07	1.50115e+07	1.79661e+07	1.96544e+07	2.23496e+07	2.70082e+07	2.0961e+07
M247T409	N-Acetyl-D-tryptophan	247.129	409.042	246.1	1.9757	C13H14N2O3	C03137	[M+H]+	BioDeepDB	1.01607e-05	pos	2	152890	4.32436e+06	682467	4.55586e+06	785562	2.04468e+07	16177.7	2.86182e+06	1.51312e+06	1.8397e+07	3.6285e+06	4.37844e+06	1.90199e+06	1.38934e+07	2.31574e+07
M174T82	N-Acetyl-L-aspartic acid	174.039	81.8127	175.048	4.83815	C6H9NO5	C01042	[M-H]-	BioDeepDB	0.00185755	neg	2	9.48468e+06	4.84638e+07	4.56911e+07	3.78197e+07	3.20587e+07	5.84205e+07	5.60392e+07	3.47781e+07	4.41447e+07	2.34592e+07	1.63622e+07	4.05698e+07	4.19923e+07	3.66216e+07	3.99167e+07
M174T102	N-Acetyl-L-glutamate 5-semialdehyde	174.076	101.569	173.069	0.658667	C7H11NO4	C01250	[M+H]+	BioDeepDB	0.587941	pos	1	2.35383e+06	1.5852e+07	1.82002e+07	1.61184e+07	2.64604e+06	1.68073e+07	676330	1.26123e+07	1.0474e+07	1.14824e+07	7.01847e+06	1.70453e+07	1.53778e+07	9.7603e+06	1.24933e+07
M208T543	N-Acetyl-L-phenylalanine	208.097	542.792	207.089	1.80376	C11H13NO3	C03519	[M+H]+	BioDeepDB	9.34795e-10	pos	2	740702	5.05503e+06	3.94502e+06	5.99094e+06	1.74104e+06	5.35617e+06	733120	5.341e+06	1.59961e+06	5.45528e+06	551659	4.39308e+06	4.68174e+06	3.21058e+06	5.37642e+06
M250T569	N-Acetyl-L-tyrosine	250.108	569.175	251.116	2.84227	C13H17NO4	C01657	[M-H]-	BioDeepDB	0.811742	neg	1	741434	904001	273748	400290	490817	511767	1.04119e+06	527007	1.02295e+06	520953	265457	439207	543880	932270	312826
M160T453	N-Acetylanthranilate	160.04	452.958	179.058	1.19523	C9H9NO3	C06332	[M-H2O-H]-	mzCloud	0.624485	neg	1	1.27913e+06	7.112e+06	2.99808e+06	4.10575e+06	2.11339e+06	2.06722e+06	3.54331e+06	3.63723e+06	3.84499e+06	4.26828e+06	1.88314e+06	7.99474e+06	6.84309e+06	2.05909e+06	6.67384e+06
M303T350	N-Acetylaspartylglutamate	303.083	349.55	304.091	2.50351	C11H16N2O8	C12270	[M-H]-	mzCloud	0.761023	neg	1	525439	1.30249e+06	964705	880377	398448	823744	760566	638796	621801	690868	321071	873114	784383	912339	921443
M210T163	N-Acetyldemethylphosphinothricin	210.061	163.205	209.045	1.74023	C6H12NO5P	C17949	[M+H]+	BioDeepDB	0.62253	pos	1	1.64058e+07	1.1213e+08	5.34232e+07	3.56881e+07	2.26621e+07	5.27152e+07	384747	3.86989e+07	1.54405e+07	4.07742e+07	607238	1.98374e+07	5.91325e+07	1.40454e+07	1.72153e+07
M190T90	N-Acetylglutamic acid	190.071	90.3836	189.064	0.0443734	C7H11NO5	C00624	[M+H]+	BioDeepDB	0.00587798	pos	2	5.78905e+06	5.19504e+06	7.34214e+06	2.55748e+06	6.46574e+06	1.5875e+07	321219	6.16394e+06	6.97499e+06	2.97943e+06	7.1179e+06	6.98504e+06	5.83205e+06	8.79463e+06	8.54836e+06
M152T314	N-Acetylhistamine	152.081	314.142	153.09	11.9151	C7H11N3O	C05135	[M-H]-	MoNA	0.761578	neg	1	335435	1.45747e+06	2.37324e+06	1.20344e+06	958194	1.27177e+06	1.90166e+06	1.70123e+06	1.97272e+06	1.04214e+06	447836	2.54759e+06	2.50441e+06	1.02258e+06	2.66189e+06
M198T217	N-Acetylhistidine	198.088	216.709	197.08	2.39092	C8H11N3O3	C02997	[M+H]+	BioDeepDB	0.00411534	pos	2	1.78456e+06	3.76411e+07	5.22856e+07	1.46514e+07	9.63202e+06	3.70605e+06	382394	1.53719e+07	8.92381e+06	1.03814e+07	381172	3.54148e+07	3.10432e+07	1.17525e+07	2.23949e+07
M174T515	N-Acetylleucine	174.113	515.484	173.105	3.29685	C8H15NO3	C02710	[M+H]+	BioDeepDB	1.20945e-18	pos	2	777865	8.36822e+06	6.613e+06	7.70025e+06	974025	6.09139e+06	635168	5.82015e+06	889721	6.81068e+06	524007	5.9907e+06	7.07537e+06	4.66308e+06	8.14032e+06
M202T127	N-Acetylmannosamine	202.071	127.022	221.09	3.37886	C8H15NO6	C00645	[M-H2O-H]-	MoNA	0.630447	neg	1	2.31864e+06	5.21582e+06	1.39563e+07	1.37202e+07	8.21925e+06	6.17942e+06	6.38945e+06	1.15054e+07	5.56283e+06	8.17392e+06	2.32675e+06	8.74198e+06	1.32978e+07	2.51661e+06	1.69911e+07
M274T128	N-Acetylmuramate	274.093	127.566	293.111	0.211808	C11H19NO8	C02713	[M-H2O-H]-	MoNA	0.646703	neg	1	8.3682e+06	6.89779e+06	1.66007e+06	1.79148e+06	8.30367e+06	1.47866e+06	6.06981e+06	6.39453e+06	9.22433e+06	8.67779e+06	1.76715e+06	7.21639e+06	5.7669e+06	2.24217e+06	7.55218e+06
M292T96	N-Acetylneuraminic acid	292.103	96.0312	309.106	14.9191	C11H19NO9	C19910	[M+H-H2O]+	BioDeepDB	0.0355919	pos	2	5.75559e+07	7.72636e+07	1.07197e+08	9.53624e+07	5.65947e+07	6.97196e+07	454344	9.06839e+07	4.63047e+07	9.02614e+07	4.67618e+07	7.91171e+07	8.29566e+07	8.22124e+07	7.39689e+07
M175T107_2	N-Acetylornithine	175.108	106.634	174.1	0.0153244	C7H14N2O3	C00437	[M+H]+	BioDeepDB	2.58735e-06	pos	2	5.98687e+07	1.22218e+08	1.34711e+08	1.67299e+08	4.95745e+07	1.26178e+08	462138	1.45206e+08	6.23083e+07	8.69194e+07	5.29457e+07	1.32567e+08	1.63456e+08	7.77961e+07	1.721e+08
M315T133	N-Acetylthienamycin	315.095	133.128	314.094	17.5772	C13H18N2O5S	C17377	[M+H]+	BioDeepDB	0.814077	pos	1	204485	595484	643821	3.50232e+06	1.89409e+06	402171	0	6.62954e+06	236392	7.07544e+06	4896.24	1.00322e+07	79468.6	165778	42740.5
M171T405	N-Alpha-acetyllysine	171.113	404.834	188.116	26.4017	C8H16N2O3	C12989	[M+H-H2O]+	BioDeepDB	0.514316	pos	2	3.53008e+06	2.49729e+06	3.47911e+06	1.20859e+07	6.21527e+06	5.88082e+06	6.90164e+06	8.58523e+06	2.30713e+06	3.76639e+06	6.68988e+06	8.87371e+06	1.00201e+07	4.16403e+06	1.25238e+07
M440T818	N-Arachidonyl dopamine	440.316	818.318	439.309	0.717544	C28H41NO3	C12271	[M+H]+	BioDeepDB	0.650508	pos	1	9.21626e+06	8.4305e+06	1.15233e+06	1.59215e+08	9.93454e+06	1.37698e+07	5.66451e+06	42726.7	1.3606e+07	2.98084e+07	9.05421e+06	1.96952e+07	5.9356e+06	8.47754e+06	1.33916e+07
M271T73	N-Benzoyl-4-methoxyanthranilate	271.085	73.2286	271.084	1.23242	C15H13NO4	C04208	[M]+	BioDeepDB	0.607968	pos	1	2.72788e+06	8.18701e+06	9.32574e+06	8.89792e+06	5.43543e+06	1.10953e+07	15504.2	1.06475e+07	6.01737e+06	9.51153e+06	2.54389e+06	1.11928e+07	1.04025e+07	6.58962e+06	1.15513e+07
M241T416	N-Benzoylanthranilic acid	241.074	416.491	241.074	1.78815	C14H11NO3	C03141	[M]+	BioDeepDB	0.776882	pos	1	2.54348e+07	2.17705e+07	1.72971e+07	1.82294e+07	1.8493e+07	1.72289e+07	1.35676e+06	1.69607e+07	8.1027e+06	1.56476e+07	680009	1.44925e+07	1.5241e+07	1.67335e+07	1.29273e+07
M172T359	N-Butyryl-L-homoserine lactone	172.097	359.256	171.089	0.748442	C8H13NO3	C11837	[M+H]+	BioDeepDB	0.00553066	pos	2	1.22076e+07	1.25877e+07	1.48387e+07	1.57191e+07	1.10739e+07	1.07848e+07	1.10086e+06	1.65966e+07	1.59251e+06	1.5994e+07	1.84008e+06	1.37015e+07	8.52572e+06	1.5972e+06	9.10386e+06
M132T524	N-Carbamoylputrescine	132.101	524.488	131.106	9.12583	C5H13N3O	C00436	[M+H]+	BioDeepDB	9.66154e-05	pos	2	1.40579e+07	1.95022e+08	2.10205e+07	4.14849e+08	1.56232e+07	9.84675e+07	1.31552e+07	6.24564e+07	3.74411e+07	7.30872e+07	3.35642e+07	1.4996e+08	2.67778e+07	2.19016e+07	2.64584e+07
M159T112	N-Formimino-L-aspartate	159.04	112.192	160.048	10.1536	C5H8N2O4	C03409	[M-H]-	MoNA	0.99969	neg	1	3.1672e+07	3.0647e+07	4.39502e+07	2.4771e+07	2.59403e+07	9.0401e+06	3.42321e+07	4.16235e+07	3.92526e+07	3.64591e+07	3.10197e+07	4.32694e+07	4.45199e+07	1.80363e+07	3.84095e+07
M142T92	N-Formyl-L-aspartate	142.011	92.2882	161.032	18.9688	C5H7NO5	C01044	[M-H2O-H]-	MoNA	1	neg	1	3.87264e+06	2.20884e+07	2.30014e+07	2.09229e+07	6.13308e+06	2.301e+07	2.53265e+07	2.18645e+07	2.3313e+07	2.24892e+07	4.09284e+06	2.50849e+07	2.14356e+07	7.44455e+06	2.89044e+07
M176T613	N-Formyl-L-glutamic acid	176.071	612.914	175.048	0.000788716	C6H9NO5	C01045	[M+H]+	BioDeepDB	0.577019	pos	1	365916	3.61309e+06	3.75704e+06	3.5033e+06	497520	2.95979e+06	418619	1.95851e+06	2.42645e+06	2.17858e+06	1.24753e+06	3.4487e+06	3.81756e+06	1.9796e+06	4.36625e+06
M326T95	N-Glycolylneuraminic acid	326.108	94.5873	325.101	0.0129423	C11H19NO10	C03410	[M+H]+	MoNA	0.669493	pos	1	1.8561e+07	2.08512e+07	2.87389e+07	2.40073e+07	1.95158e+07	2.0789e+07	935689	2.43955e+07	2.13446e+07	1.67826e+07	2.02803e+07	2.00756e+07	3.32533e+07	2.44237e+07	2.18259e+07
M220T294	N-Methyl-(R,S)-tetrahydrobenzylisoquinoline	220.144	294.367	237.152	2.74462	C17H19N	C05314	[M+H-H2O]+	BioDeepDB	0.695486	pos	1	355311	1.31229e+07	6.47203e+06	3.34168e+06	1.13628e+06	1.61971e+07	89462.8	6.08327e+06	2.46427e+06	6.63325e+06	149463	8.57114e+06	8.80124e+06	3.65862e+06	1.08498e+07
M146T115_1	N-Methyl-D-aspartic acid	146.044	115.201	147.053	14.4186	C5H9NO4	C12269	[M-H]-	BioDeepDB	0.731859	neg	1	7.57273e+06	8.24568e+07	8.58302e+07	7.25662e+07	9.94792e+06	1.61838e+07	6.60525e+07	6.48248e+07	6.96446e+07	6.50156e+07	8.52283e+06	8.61803e+07	8.89157e+07	1.70287e+07	9.61783e+07
M144T163	N-Methyl-L-glutamic acid	144.065	163.162	161.069	26.9731	C6H11NO4	C01046	[M+H-H2O]+	BioDeepDB	6.10344e-05	pos	2	6.98018e+06	3.55002e+07	4.28034e+07	9.70076e+07	7.43437e+07	6.95685e+07	5.58291e+06	4.0774e+07	3.5939e+07	3.76696e+07	2.00296e+07	4.47842e+07	1.29407e+08	3.7477e+07	5.04885e+07
M190T458	N-Methylserotonin	190.108	457.669	190.111	14.0888	C11H14N2O	C06212	[M]+	BioDeepDB	0.975461	pos	1	4.37581e+06	1.30065e+07	9.834e+06	1.23925e+07	4.03293e+06	8.93959e+06	1.27366e+06	1.10343e+07	4.7656e+06	1.28302e+07	1.76572e+06	1.08391e+07	1.71509e+06	1.10999e+07	2.23402e+07
M152T413	N-Methyltyramine	152.107	412.659	151.1	3.18142	C9H13NO	C02442	[M+H]+	BioDeepDB	0.646906	pos	1	2.37887e+07	4.07434e+07	2.95058e+07	3.31738e+07	2.72322e+07	3.12241e+07	1.07706e+06	3.40094e+07	1.24195e+07	3.14572e+07	950082	3.42239e+07	5.25585e+06	3.37888e+07	4.10135e+07
M101T785	N-Nitroso-pyrrolidine	101.071	785.192	100.064	1.69526	C4H8N2O	C19285	[M+H]+	MoNA	0.286785	pos	2	1.66548e+07	2.39708e+07	2.46741e+07	1.76956e+07	1.37278e+07	9.24584e+06	1.55623e+07	1.78566e+07	1.79736e+07	1.28111e+07	5.92226e+07	1.44403e+07	2.77771e+07	1.52518e+07	2.33411e+07
M212T658	n-Propyl gallate	212.074	658.116	212.069	24.3904	C10H12O5	C11155	[M]-	mzCloud	0.969113	neg	1	919034	4.39872e+06	837601	2.41955e+06	2.03075e+06	2.6795e+06	821015	827356	815862	4.17229e+06	3.30518e+06	739190	2.36733e+06	3.78148e+06	703436
M289T92	N-Succinyl-2-amino-6-ketopimelate	289.078	91.6287	289.08	4.62429	C11H15NO8	C04462	[M]+	BioDeepDB	0.905115	pos	1	1.88306e+07	1.54644e+07	1.76977e+07	1.66675e+07	1.53309e+07	1.13889e+07	304712	1.4086e+07	1.15653e+07	1.65857e+07	1.47141e+07	9.63273e+06	1.18238e+07	1.65176e+07	1.6813e+06
M291T114	N-Succinyl-L,L-2,6-diaminopimelate	291.119	114.281	290.111	0.523303	C11H18N2O7	C04421	[M+H]+	BioDeepDB	0.587702	pos	1	4.37068e+06	7.33572e+06	7.96385e+06	2.69339e+06	385679	2.62381e+06	0	8.02335e+06	466884	652567	142606	406338	2.74004e+06	6.596e+06	1.43329e+06
M112T76	N-Vinyl-2-pyrrolidone	112.076	75.8578	111.068	3.79409	C6H9NO	C19548	[M+H]+	mzCloud	0.807627	pos	1	1.41179e+06	3.34226e+06	3.46221e+06	4.94847e+06	1.43305e+06	6.46862e+06	1.39434e+06	5.50829e+06	1.50913e+06	3.26226e+06	3.67265e+06	3.95007e+06	3.74028e+06	9.213e+06	6.4633e+06
M192T766	N,N-Diethyl-m-toluamide	192.139	765.627	191.131	2.20658	C12H17NO	C10935	[M+H]+	mzCloud	1.84194e-17	pos	2	1.09891e+08	1.14202e+08	1.00765e+08	1.02898e+08	1.07518e+08	9.8894e+07	1.08434e+08	1.13603e+08	1.33863e+08	9.24834e+07	1.07852e+08	1.0551e+08	1.04543e+08	1.07459e+08	9.37455e+07
M184T525	N,N-Dimethylhistidine	184.113	525.347	183.101	24.3634	C8H13N3O2	C04259	[M+H]+	BioDeepDB	0.893265	pos	1	5.10687e+06	573178	1.84725e+06	1.34289e+06	2.31748e+06	318488	334350	1.34943e+06	242626	311054	252683	429857	685874	1.38289e+07	4.72925e+06
M161T137	N(6)-Methyllysine	161.137	137.328	160.121	25.1965	C7H16N2O2	C02728	[M+H]+	BioDeepDB	0.997928	pos	1	1.47546e+07	6.57732e+07	6.95216e+07	6.85025e+07	2.40738e+07	8.12627e+07	4.20373e+06	3.29535e+07	3.92554e+07	4.99845e+07	4.06006e+06	1.58294e+07	1.14928e+07	9.09369e+06	3.21531e+07
M286T706	N1,N12-Diacetylspermine	286.238	706.349	286.237	2.92135	C14H30N4O2	C03413	[M]+	BioDeepDB	0.704078	pos	1	2.01373e+07	2.12602e+06	1.61843e+07	1.94949e+07	1.00095e+07	1.09688e+07	1.30873e+07	1.56927e+07	6.6655e+06	1.98784e+07	1.10048e+07	1.27632e+07	1.23751e+07	8.11853e+06	1.34909e+07
M274T83	N2-gamma-Glutamylglutamine	274.104	82.9625	275.112	1.73913	C10H17N3O6	C05283	[M-H]-	MoNA	0.697255	neg	1	7.14001e+06	2.22364e+07	2.59451e+07	2.23576e+07	1.3417e+07	2.4637e+07	1.62747e+07	2.26184e+07	2.10412e+07	1.29307e+07	9.90485e+06	2.3974e+07	3.09455e+07	1.5849e+07	2.49259e+07
M231T127	N2-Succinyl-L-glutamic acid 5-semialdehyde	231.098	127.441	231.074	1.36931	C9H13NO6	C05932	[M]+	BioDeepDB	0.650827	pos	1	6.79908e+06	1.43631e+07	1.53873e+07	2.25264e+07	9.35743e+06	1.81953e+07	283247	3.60764e+07	8.2311e+06	1.55566e+07	207904	2.78235e+07	2.22477e+07	1.40283e+07	4.22668e+07
M233T233	N2-Succinyl-L-ornithine	233.113	232.763	232.106	0.703951	C9H16N2O5	C03415	[M+H]+	BioDeepDB	0.786638	pos	1	0	745555	6.13639e+06	418135	1.75372e+06	5.73117e+07	0	227979	7.85787e+06	1.61513e+07	85944.1	1.58458e+06	242854	1.88792e+07	3.51601e+07
M491T550	N2'-Acetylgentamicin C1a	491.294	550.159	491.296	2.86621	C21H41N5O8	C03524	[M]+	BioDeepDB	0.621003	pos	1	50580.8	519971	1.46209e+06	3.33066e+06	67892.1	0	3850.15	2.33531e+06	651228	5.31674e+06	60285.6	6.39022e+06	2.19454e+06	733295	4.75298e+06
M130T395	N4-Acetylaminobutanal	130.087	395.335	129.079	6.34425	C6H11NO2	C05936	[M+H]+	MetaDNA	0.000446895	pos	2	6.20418e+07	7.86452e+06	2.52029e+07	2.66832e+07	8.33661e+06	9.61571e+06	1.66158e+07	1.80485e+07	1.0156e+08	1.47428e+07	1.69764e+07	1.00384e+07	3.62632e+07	9.7965e+06	2.84701e+07
M276T136	N4-Acetylsulfamethoxazole	276.04	136.012	295.063	16.2326	C12H13N3O4S	C13061	[M-H2O-H]-	MoNA	0.802384	neg	1	128893	1.68947e+06	1.81701e+06	420828	192245	1.73038e+06	2.16433e+06	2.01193e+06	1.97488e+06	156586	342850	1.49712e+06	2.08032e+06	1.04903e+06	1.94576e+06
M204T526	N5-(L-1-Carboxyethyl)-L-ornithine	204.123	525.73	204.111	1.03468	C8H16N2O4	C04210	[M]+	BioDeepDB	5.39863e-21	pos	2	9.01811e+06	3.39682e+07	2.59554e+07	3.15459e+07	9.5583e+06	6.52905e+06	2.8092e+06	2.54996e+07	3.95799e+06	6.4744e+06	9.53147e+06	3.57978e+07	3.86366e+07	3.40504e+07	1.24572e+07
M186T528	N6-(Delta2-Isopentenyl)-adenine	186.113	528.454	203.117	17.3412	C10H13N5	C04083	[M+H-H2O]+	BioDeepDB	0.778401	pos	1	1.17704e+06	1.29288e+07	9.2271e+06	1.5366e+07	5.40354e+06	8.92217e+06	809945	1.01604e+07	1.1674e+06	1.10374e+07	865974	1.08299e+07	9.88377e+06	7.15935e+06	1.53355e+07
M189T124	N6-Acetyl-L-lysine	189.124	124.435	188.116	0.721507	C8H16N2O3	C02727	[M+H]+	BioDeepDB	4.37198e-13	pos	2	1.37186e+07	5.25114e+07	4.62469e+07	5.1064e+07	3.01575e+07	4.93313e+07	447425	3.77003e+07	2.55718e+07	3.37047e+07	1.85174e+07	6.88878e+07	5.07282e+07	3.0686e+07	6.48778e+07
M298T338	N7-Methylguanosine	298.115	338.277	298.115	0.780967	C11H16N5O5	C20674	[M]+	mzCloud	1.9534e-25	pos	2	1.02719e+07	3.75949e+07	6.7221e+06	3.33119e+07	1.37289e+07	2.70074e+07	41661	3.3075e+07	2.5996e+06	3.04689e+07	6.67163e+06	2.82437e+07	2.48543e+07	1.07703e+07	3.37752e+07
M662T306	NAD	662.096	305.903	664.117	8.77353	C21H28N7O14P2	C00003	[M-H]-	BioDeepDB	0.0356854	neg	2	373948	5.85485e+06	2.47006e+06	1.35882e+06	767215	2.23602e+06	2.29915e+06	1.42309e+06	812493	508802	88617.8	810840	809744	198463	507004
M666T367_2	NADH	666.178	366.864	665.125	3.6162	C21H29N7O14P2	C00004	[M+H]+	BioDeepDB	0.69647	pos	1	192699	3.3942e+06	1.11266e+06	2.96165e+06	412725	1.39159e+06	0	4.33779e+06	443037	1.2068e+06	519144	5.68607e+06	4.63805e+06	717045	6.80984e+06
M744T112_2	NADP	744.091	111.704	744.083	10.3061	C21H29N7O17P3	C00006	[M]+	BioDeepDB	0.765982	pos	1	79263.2	4.66361e+06	848371	6.52946e+06	1.64475e+06	1.24066e+07	0	6.56579e+06	25645	1.15272e+06	304512	1.58965e+06	7.02827e+06	1.26191e+06	5.69731e+06
M833T812	NADPH	832.615	811.965	745.091	3.67697	C21H30N7O17P3	C00005	[M-H]-	BioDeepDB	0.642942	neg	1	8.6843e+07	5.01854e+07	3.95554e+07	5.23928e+07	2.33976e+07	2.35976e+07	5.96579e+07	6.18036e+07	6.79325e+07	4.36798e+07	6.26256e+07	4.9316e+07	6.01744e+07	8.6326e+07	7.22852e+07
M358T792	Nalbuphine	358.207	791.56	357.194	14.0552	C21H27NO4	C07251	[M+H]+	BioDeepDB	0.935468	pos	1	3.34507e+06	1.47161e+07	1.85657e+07	4.78806e+07	6.2196e+06	1.03746e+06	498437	3.66714e+07	2.18187e+07	3.76418e+07	8.86965e+06	7.37689e+07	2.23679e+07	1.4249e+07	7.84075e+07
M232T111	Nalidixic acid	232.082	111	232.085	12.1712	C12H12N2O3	C05079	[M]+	mzCloud	0.880999	pos	1	3.82841e+06	6.14787e+06	9.79101e+06	1.06461e+07	4.76534e+06	7.93048e+06	77430.5	8.51545e+06	3.5167e+06	7.29837e+06	2.34199e+06	7.99647e+06	7.04292e+06	7.66487e+06	9.2572e+06
M294T339	Nalorphine	294.148	339.213	311.152	10.6822	C19H21NO3	C11787	[M+H-H2O]+	mzCloud	0.896618	pos	1	799793	3.79151e+06	3.09292e+06	3.28686e+06	6.60084e+06	3.99296e+06	0	2.2745e+06	240015	2.70471e+06	306816	3.13267e+06	2.87279e+06	8.74573e+06	4.66873e+06
M395T383	Naltrindole	395.181	382.824	414.194	12.0352	C26H26N2O3	C18128	[M-H2O-H]-	MoNA	0.999913	neg	1	0	69921.3	449830	414531	1158.94	56071.4	11725.6	16526.6	108230	361455	0	416113	408235	81851.5	862753
M275T718	Nandrolone	275.201	717.85	274.193	1.23242	C18H26O2	C07254	[M+H]+	mzCloud	0.00599144	pos	2	2.07877e+06	5.98233e+06	9.07577e+06	9.05602e+06	2.34787e+06	327463	67649	1.05161e+07	4.24839e+06	1.30633e+07	3.44548e+06	1.47748e+07	7.46904e+06	3.99745e+06	1.80927e+07
M230T374	Naproxen	230.096	374.106	230.094	8.94384	C14H14O3	C01517	[M]+	MoNA	0.97559	pos	1	1.11248e+06	4.73237e+06	9.67656e+06	7.47385e+06	809497	1.35251e+06	61113.2	5.27124e+06	1.59881e+06	2.67948e+06	2.45048e+06	1.74203e+07	5.37439e+06	2.72549e+06	7.35146e+06
M272T385	Naringenin	272.073	384.981	272.068	15.1351	C15H12O5	C00509	[M]-	BioDeepDB	0.816823	neg	1	544160	778711	585602	872651	636703	730484	712140	736629	875788	768132	455670	618811	769807	835735	825008
M579T778	Narirutin	579.187	777.533	580.179	25.6574	C27H32O14	C09793	[M-H]-	MoNA	0.850924	neg	1	184097	8.58249e+06	1.0027e+07	7.95127e+06	2.74904e+06	6.92631e+06	6.86873e+06	1.19706e+07	8.49736e+06	4.21128e+06	1.49365e+06	7.7739e+06	7.90642e+06	2.01201e+06	8.26782e+06
M298T741	Nateglinide	298.184	740.707	317.199	10.777	C19H27NO3	C12508	[M-H2O-H]-	BioDeepDB	0.759593	neg	1	12262.9	272860	722339	46713.1	234338	1.14216e+06	527652	35070.8	236949	75256.7	12302.3	336691	446735	16340.4	811611
M548T810	Nelfinavir	548.297	809.738	567.313	3.57823	C32H45N3O4S	C07257	[M-H2O-H]-	MoNA	0.630966	neg	1	4.57075e+06	1.046e+07	3.06539e+07	1.77319e+07	1.07665e+07	2.22937e+07	1.41731e+07	1.88466e+07	3.08283e+07	1.5525e+07	1.10232e+07	2.27112e+07	3.08439e+07	1.23511e+07	2.32049e+07
M195T717	Neocnidilide	195.138	717.091	194.131	1.17345	C12H18O2	C17002	[M+H]+	BioDeepDB	3.89316e-14	pos	2	1.19053e+07	2.96906e+07	1.81057e+07	1.79057e+07	1.17727e+07	1.74126e+06	1.76603e+06	2.19923e+07	1.99145e+06	2.85885e+07	9.84643e+06	2.65873e+07	1.61325e+07	8.09737e+06	2.28628e+07
M404T348	Neolinustatin	404.154	347.705	423.174	4.13079	C17H29NO11	C08336	[M-H2O-H]-	BioDeepDB	0.707707	neg	1	931766	739159	1.34169e+06	841134	970803	831782	789146	914173	808806	1.23883e+06	967186	1.04669e+06	1.35458e+06	983418	611564
M595T774_2	Neomycin	595.286	774.283	614.312	13.8224	C23H46N6O13	C01737	[M-H2O-H]-	MoNA	0.910484	neg	1	2.18015e+07	4.49014e+07	1.04396e+08	1.10734e+08	4.83725e+07	7.47929e+07	9.32875e+07	5.43388e+07	8.65489e+07	6.26964e+07	3.40995e+07	1.03171e+08	5.84849e+07	5.89457e+07	1.38056e+08
M236T81	Neopterin	236.072	81.0752	253.081	7.99492	C9H11N5O4	C05926	[M+H-H2O]+	BioDeepDB	0.692123	pos	1	3.17131e+07	3.67748e+07	3.31479e+07	4.09419e+07	4.00406e+07	4.51096e+07	8.47242e+06	3.76035e+07	4.06457e+07	3.87123e+07	3.03881e+07	3.74682e+07	3.43965e+07	3.20072e+07	4.40469e+07
M315T635	Neosaxitoxin	315.134	634.588	315.129	15.6746	C10H17N7O5	C17208	[M]+	mzCloud	0.908334	pos	1	82593	6.53628e+06	3.49032e+06	4.31067e+06	232569	2.90161e+06	8974.11	3.8039e+06	212887	1.80879e+06	119409	2.42911e+06	4.56092e+06	2.56724e+06	3.55574e+06
M533T751	Neriifolin	533.312	750.614	534.319	0.796785	C30H46O8	C08876	[M-H]-	BioDeepDB	0.987078	neg	1	2.6584e+06	4.22109e+06	5.24941e+07	1.00404e+07	1.5833e+07	3.78202e+07	4.4716e+06	7.11327e+06	1.00781e+07	9.95804e+06	1.90958e+06	1.27321e+07	3.32155e+07	3.00706e+06	5.32502e+06
M249T113	Nevirapine	249.109	113.305	266.117	3.10214	C15H14N4O	C07263	[M+H-H2O]+	mzCloud	0.806654	pos	1	2.32362e+07	4.62059e+07	4.17675e+07	4.80238e+07	1.70755e+07	3.74071e+07	496384	4.15237e+07	2.27748e+07	3.32155e+07	1.79957e+07	5.06485e+07	5.51098e+07	1.84277e+07	4.39155e+07
M123T128	Niacinamide	123.056	127.582	122.048	2.70899	C6H6N2O	C00153	[M+H]+	BioDeepDB	5.47344e-25	pos	2	2.5725e+09	9.69916e+09	8.65395e+09	1.06514e+10	4.24667e+09	8.63911e+09	3.5932e+07	9.46282e+09	5.63518e+07	9.0061e+09	2.5973e+09	1.11901e+10	9.85597e+09	5.49988e+09	1.21833e+10
M646T312_2	Nicotinamide hypoxanthine dinucleotide	646.081	312.417	665.101	1.96279	C21H27N6O15P2	C04423	[M-H2O-H]-	GNPS	0.990485	neg	1	12010.8	463338	425039	95283.9	17358.5	303399	283932	164117	362414	182524	10497	194600	28999.7	13961	99530.1
M238T89	Nicotinamide riboside	238.092	89.3624	255.098	5.52444	C11H15N2O5	C03150	[M+H-H2O]+	BioDeepDB	0.637357	pos	1	7.40826e+07	3.39677e+07	3.87238e+07	3.26292e+07	4.14044e+07	2.61956e+07	703288	2.81096e+07	3.27068e+07	3.41908e+07	4.79333e+07	1.94116e+07	2.5054e+07	4.67817e+07	2.1092e+07
M333T122	Nicotinamide ribotide	333.041	122.306	334.057	24.2285	C11H15N2O8P	C00455	[M-H]-	BioDeepDB	0.00680037	neg	2	4.46192e+06	1.64496e+07	2.14129e+07	1.05224e+07	9.76823e+06	7.96886e+06	1.08255e+07	8.14265e+06	5.90412e+06	3.22471e+06	3.38429e+06	8.57686e+06	7.96163e+06	3.51596e+06	6.40488e+06
M256T170	Nicotinate D-ribonucleoside	256.082	169.555	256.082	0.0263995	C11H14NO6	C05841	[M]+	BioDeepDB	0.618905	pos	1	972832	1.71247e+07	1.73155e+07	1.53571e+07	6.58865e+06	1.04348e+07	32738.8	1.38628e+07	9.73352e+06	1.50019e+07	476568	9.65069e+06	5.49947e+06	8.99491e+06	9.92912e+06
M163T128	Nicotine	163.123	128.385	162.116	0.025878	C10H14N2	C00745	[M+H]+	BioDeepDB	6.94073e-13	pos	2	2.66367e+07	1.85628e+07	1.32672e+07	1.43343e+07	1.42393e+07	8.21291e+06	1.73984e+06	1.64157e+07	1.84251e+06	2.47796e+06	1.71486e+06	1.03934e+07	1.42297e+07	1.46648e+07	4.03245e+06
M122T420	Nicotinic acid	122.022	419.618	123.032	8.38875	C6H5NO2	C00253	[M-H]-	BioDeepDB	1.45116e-07	neg	2	6.21033e+06	3.10426e+06	6.99704e+06	6.50289e+06	3.10903e+06	1.64392e+06	3.00172e+06	2.24974e+07	6.18895e+06	3.04216e+06	3.01846e+06	2.26719e+07	1.77918e+07	7.13582e+06	2.76129e+06
M317T312_2	Nicotinic acid mononucleotide	317.032	312.414	336.048	6.88924	C11H15NO9P	C01185	[M-H2O-H]-	BioDeepDB	0.734234	neg	1	54507.3	1.98947e+06	856988	652691	196464	652594	1.03194e+06	429251	646289	352898	70429.8	435788	368171	191192	400613
M347T458	Nifedipine	347.123	458.44	346.116	0.873875	C17H18N2O6	C07266	[M+H]+	BioDeepDB	0.866248	pos	1	1.39343e+06	9.60482e+06	5.92068e+06	6.46372e+06	2.28532e+06	4.1887e+06	0	6.11917e+06	1.68551e+06	3.67021e+06	0	2.85551e+06	317294	2.34494e+06	4.10596e+06
M263T291	Niflumic Acid	263.043	290.849	282.062	0.470871	C13H9F3N2O2	C13698	[M-H2O-H]-	BioDeepDB	0.986001	neg	1	2.39775e+06	2.24008e+07	1.15509e+07	4.54827e+06	5.10277e+06	1.88153e+07	1.62331e+07	8.6054e+06	9.69898e+06	7.9974e+06	1.54293e+06	1.48587e+07	6.34496e+06	1.77273e+06	1.44929e+07
M298T762	Nilutamide	298.046	761.833	317.062	7.06934	C12H10F3N3O4	C08164	[M-H2O-H]-	BioDeepDB	0.703812	neg	1	2.19079e+06	2.79806e+06	1.61439e+06	1.21459e+06	1.68661e+06	1.14907e+06	2.05392e+06	1.22254e+06	1.65795e+06	206891	1.91913e+06	1.4434e+06	2.82098e+06	2.66031e+06	1.5683e+06
M418T714	Nimodipine	418.177	714.001	418.174	6.10052	C21H26N2O7	C07267	[M]-	BioDeepDB	0.732613	neg	1	117700	1.75549e+06	700171	1.45885e+06	155675	161409	236694	799906	453413	341527	206284	994472	558722	580929	638832
M361T566	Nitrendipine	361.139	566.285	360.132	0.0370942	C18H20N2O6	C07713	[M+H]+	BioDeepDB	3.05176e-05	pos	2	4.14485e+06	2.90706e+07	2.70188e+07	2.46115e+07	7.00321e+06	1.67774e+07	7504.39	2.06419e+07	6.02014e+06	1.4597e+07	5.22276e+06	2.27897e+07	2.66089e+07	1.15847e+07	2.54508e+07
M219T191	Nitrofurantoin	219.012	190.676	238.034	14.6934	C8H6N4O5	C07268	[M-H2O-H]-	BioDeepDB	0.999991	neg	1	1.50357e+06	5.41683e+06	845290	1.04125e+06	2.14458e+06	6.46938e+06	4.19053e+06	4.54154e+06	2.5774e+06	97914.5	2.29552e+06	1.14066e+06	1.00915e+06	1.26087e+06	1.03712e+06
M198T129	Nitrofurazone	198.039	129.343	198.039	2.28085	C6H6N4O4	C08042	[M]-	BioDeepDB	0.666918	neg	1	473729	4.02705e+06	3.26497e+06	3.16583e+06	728123	2.59785e+06	3.15884e+06	1.02515e+06	3.21163e+06	2.88557e+06	838291	1.14586e+06	900547	1.42137e+06	1.09705e+06
M311T825	Nivalenol	311.116	824.669	312.121	8.35647	C15H20O7	C06080	[M-H]-	MoNA	0.666614	neg	1	6.26753e+06	7.08464e+06	6.07977e+06	3.81043e+06	1.3023e+06	6.76191e+06	953773	874515	3.94724e+06	787628	2.9511e+06	6.08138e+06	3.07589e+06	3.77138e+06	4.58537e+06
M312T356	Nizatidine	312.094	356.074	331.114	3.98198	C12H21N5O2S2	C07270	[M-H2O-H]-	MoNA	0.738938	neg	1	2.58873e+07	7.56949e+07	8.52631e+07	7.57926e+07	5.3962e+07	7.16833e+07	9.55125e+07	8.98797e+07	8.17896e+07	5.64596e+07	3.39769e+07	8.21907e+07	6.15509e+07	5.23862e+07	6.7327e+07
M402T811	Nobiletin	402.129	810.792	402.132	5.50128	C21H22O8	C10112	[M]-	GNPS	0.649172	neg	1	5.64358e+07	1.65921e+07	1.43539e+07	7.05925e+07	6.44739e+07	7.63157e+07	6.09322e+07	5.91427e+07	6.76443e+07	5.26037e+07	5.9202e+07	8.24372e+07	6.50465e+07	5.19423e+07	6.09872e+07
M245T365	Nodakenetin	245.08	365.096	246.089	8.09159	C14H14O4	C09278	[M-H]-	BioDeepDB	0.999033	neg	1	45218.2	468371	637278	367444	86061.5	463174	561136	558929	586099	365681	40638.6	593019	528602	240468	473318
M297T778	Nonadecanoic acid	297.243	777.603	298.287	3.06343	C19H38O2	C16535	[M-H]-	BioDeepDB	0.131082	neg	2	1.95982e+07	9.12515e+06	1.13309e+07	2.32575e+07	1.859e+07	1.2346e+07	1.30456e+07	1.7921e+07	1.33961e+07	1.65623e+07	1.69044e+07	1.81308e+07	1.75677e+07	1.44024e+07	6.94687e+06
M219T752	Nootkatone	219.174	752.079	218.167	2.88595	C15H22O	C17914	[M+H]+	mzCloud	0.629801	pos	1	9.12201e+07	8.87814e+07	9.49225e+07	7.93235e+07	8.31003e+07	7.29201e+07	7.14897e+07	8.78156e+07	8.30095e+07	8.58829e+07	2.61189e+08	8.28391e+07	9.64168e+07	7.27749e+07	7.73796e+07
M305T329	Nopaline	305.149	328.84	304.138	12.3904	C11H20N4O6	C01682	[M+H]+	BioDeepDB	0.855274	pos	1	167475	6.32819e+06	4.2226e+06	7.00156e+06	327202	5.68307e+06	0	4.50256e+06	524397	3.02414e+06	17624.9	7.151e+06	6.8933e+06	2.26722e+06	9.88727e+06
M271T92	Nordazepam	271.068	91.8385	270.056	16.567	C15H11ClN2O	C07486	[M+H]+	mzCloud	0.969122	pos	1	1.20473e+07	1.12811e+07	1.32254e+07	2.55481e+06	1.18785e+07	8.62641e+06	999845	2.54012e+06	8.89144e+06	1.10118e+07	1.094e+07	1.91781e+06	7.64925e+06	1.21365e+07	1.35535e+06
[truncated: 469 more rows]

## Sheet: MS-MS
ID	name	mz	rt	exact_mass	ppm	formula	KEGG	type	library	identify.pvalue	Superpathway	class	sub_class	CN-1	CN-2	CN-3	CN-4	CN-5	MSVec-1	MSVec-2	MSVec-3	MSVec-4	MSVec-5	MS1987-1	MS1987-2	MS1987-3	MS1987-4	MS1987-5
[truncated: 562 more rows]

[truncated: 1 more sheets: altered metabolites]
